# Supplementary material for: Genes uniquely expressed in human growth plate chondrocytes uncover a distinct regulatory network
Source: BMC Genomics. 2017 Dec 20;18:983. doi: 10.1186/s12864-017-4378-y (PMC5738906; doi:10.1186/s12864-017-4378-y)
Supplement: Supplementary file 1 — Supplementary Dataset S1. Data used in the study. (XLSX 17 kb) [file 12864_2017_4378_MOESM1_ESM.xlsx]

## Sheet: RNA-seq data summary
Tissue/cell type	Sample number
Adrenal gland	5
brain	2
Cartilage	5
CD4 primary cells	2
CD8 primary cells	2
Heart	5
Kidney	5
Large intestine	6
liver	2
Lung	6
Muscle	12
Ovary PGCs	11
Placenta	6
Renal cortex	6
Renal pelvis	6
Small intestine	5
Spinal cord	3
Spleen	2
Stomach	6
Testes	2
Testis PGCs	6
Thymus	6
Total	111

## Sheet: Cartilage RNA-seq
Tissues	Gender	Age	Sequencing platform	Reads	Read length	Total number of reads (Million)
Cartilage	Male	14 weeks	Illumina HiSeq 2000	Paired-end	75 bp	97
Cartilage	Male	14 weeks	Illumina HiSeq 2000	Paired-end	75 bp	96
Cartilage	Male	15 weeks	Illumina HiSeq 2000	Paired-end	75 bp	82
Cartilage	Female	16 weeks	Illumina HiSeq 2000	Paired-end	50 bp	179
Cartilage	Male	18 weeks	Illumina HiSeq 2000	Paired-end	75 bp	82

## Sheet: Downloaded RNA-seq data
Tissues/cells	Accession number	Gender	Age
Adrenal gland	SRR643743	Male	108 days
Adrenal gland	SRR643764	Female	108 days
Adrenal gland	SRR644515	Female	85 days
Adrenal gland	SRR644516	Male	101 days
Adrenal gland	SRR980484	Unknown	96 days
Brain	SRR1663121	Unknown	12 weeks
Brain	SRR1663122	Unknown	12 weeks
CD4 primary cells	SRR643766	Male	21 years
CD4 primary cells	SRR644513	Male	37 years
CD8 primary cells	SRR644512	Male	21 years
CD8 primary cells	SRR644514	Male	37 years
Heart	DRR013807	Mixed	12-31 weeks
Heart	SRR1663123	Unknown	12 weeks
Heart	SRR1663124	Unknown	12 weeks
Heart	SRR643778	Male	120 days
Heart	SRR643779	Female	91 days
Kidney	SRR643749	Female	105 days
Kidney	SRR643750	Male	87 days
Kidney	SRR643751	Female	85 days
Kidney	SRR643762	Female	108 days
Kidney	SRR643765	Male	96 days
Large intestine	SRR643745	Female	85 days
Large intestine	SRR643748	Female	120 days
Large intestine	SRR643755	Male	115 days
Large intestine	SRR643757	Male	91 days
Large intestine	SRR643759	Female	98 days
Large intestine	SRR643761	Female	105 days
Liver	SRR1663125	Unknown	12 weeks
Liver	SRR1663126	Unknown	12 weeks
Lung	SRR786751&SRR786752	Female	108 days
Lung	SRR786753	Female	108 days
Lung	SRR786754	Male	91 days
Lung	SRR786756	Female	98 days
Lung	SRR786762	Female	105 days
Lung	SRR786780	Male	105 days
Muscle	SRR786755	Female	108 days
Muscle	SRR786763	Female	120 days
Muscle	SRR786765	Female	105 days
Muscle	SRR786772	Male	105 days
Muscle	SRR786773	Male	127 days
Muscle	SRR786774	Male	105 days
Muscle	SRR786785	Female	115 days
Muscle	SRR786799	Male	97 days
Muscle	SRR786801	Male	96 days
Muscle	SRR786802	Female	85 days
Muscle	SRR786803	Male	101 days
Muscle	SRR786808	Male	120 days
Ovary PGCs	SRR1654903	Female	53 days
Ovary PGCs	SRR1654904	Female	53 days
Ovary PGCs	SRR1654905	Female	57 days
Ovary PGCs	SRR1654906	Female	67 days
Ovary PGCs	SRR1654907	Female	93 days
Ovary PGCs	SRR1654908	Female	94 days
Ovary PGCs	SRR1654909	Female	108 days
Ovary PGCs	SRR1654910	Female	110 days
Ovary PGCs	SRR1654911	Female	113 days
Ovary PGCs	SRR531458	Female	16 weeks
Ovary PGCs	SRR531459	Female	16.5 weeks
Placenta	SRR611842	Unknown	First trimester
Placenta	SRR611843	Unknown	First trimester
Placenta	SRR611844	Unknown	First trimester
Placenta	SRR611845	Unknown	First trimester
Placenta	SRR611846	Unknown	Second trimester
Placenta	SRR980480&SRR980481	Female	113 days
Renal cortex	SRR643752	Male	105 days
Renal cortex	SRR643754	Female	120 days
Renal cortex	SRR643769	Male	105 days
Renal cortex	SRR643771	Male	120 days
Renal cortex	SRR643780	Male	91 days
Renal cortex	SRR643783	Male	105 days
Renal pelvis	SRR643753	Male	105 days
Renal pelvis	SRR643763	Male	91 days
Renal pelvis	SRR643767	Female	105 days
Renal pelvis	SRR643772	Male	105 days
Renal pelvis	SRR643785	Male	105 days
Renal pelvis	SRR643789	Male	120 days
Small intestine	SRR643746	Female	108 days
Small intestine	SRR643747	Male	91 days
Small intestine	SRR643756	Male	115 days
Small intestine	SRR643758	Female	120 days
Small intestine	SRR643760	Female	98 days
Spinal cord	SRR786783&SRR786784	Male	105 days
Spinal cord	SRR786804&SRR786805	Male	96 days
Spinal cord	SRR980477&SRR980478	Female	113 days
Spleen	SRR980449	Unknown	112 days
Spleen	SRR980463	Male	120 days
Stomach	SRR980450	Female	110 days
Stomach	SRR980451	Female	107 days
Stomach	SRR980459	Female	105 days
Stomach	SRR980460	Male	127 days
Stomach	SRR980462	Unknown	101 days
Stomach	SRR980467	Female	108 days
Testes	SRR531456	Male	16 weeks
Testes	SRR531457	Male	16.5 weeks
Testis PGCs	SRR1654912	Male	54 days
Testis PGCs	SRR1654913	Male	72 days
Testis PGCs	SRR1654914	Male	74 days
Testis PGCs	SRR1654915	Male	98 days
Testis PGCs	SRR1654916	Male	122 days
Testis PGCs	SRR1654917	Male	137 days
Thymus	SRR980452	Male	108 days
Thymus	SRR980453	Male	115 days
Thymus	SRR980454	Female	98 days
Thymus	SRR980461	Male	127 days
Thymus	SRR980465	Male	97 days
Thymus	SRR980473	Female	113 days

## Sheet: ChIP-seq data summary
Tissues/cells	Accession number	Gender	Age
H3K27ac Chondrocytes from bone marrow derived mesenchymal stem cells	GSM1112786&GSM1112787&GSM1112794&GSM916058	Unknown	Unknown
H3K27ac Fetal adrenal gland	SRR899585&SRR899586	Male	97 days
H3K27ac Fetal intestine large	SRR642540&SRR642541	Male	108 days
H3K27ac Fetal intestine small	SRR642579&SRR642580	Male	108 days
H3K27ac Fetal muscle leg	SRR642542&SRR642543	Female	110 days
H3K27ac Fetal spinal cord	SRR980438&SRR980439	Female	108 days
H3K27ac Fetal stomach	SRR787557&SRR787558	Female	96 days
H3K27ac Fetal thymus	SRR609636&SRR609637	Female	110 days
H3K4me1 Bone marrow derived mesenchymal stem cell	GSM669911	Unknown	Unknown
H3K4me1 Chondrocytes from bone marrow derived mesenchymal stem cells	GSM669909&GSM669927&GSM670000&GSM670024	Unknown	Unknown
H3K4me1 Fetal adrenal gland	SRR787565&SRR787566	Male	97 days
H3K4me1 Fetal intestine large	SRR642581&SRR642582	Male	108 days
H3K4me1 Fetal intestine small	SRR642548&SRR642549	Male	108 days
H3K4me1 Fetal muscle leg	SRR642556&SRR642557&SRR642558	Female	110 days
H3K4me1 Fetal spinal cord	SRR980426&SRR980428	Female	108 days
H3K4me1 Fetal stomach	SRR787532&SRR787533	Female	96 days
H3K4me1 Fetal thymus	SRR609651&SRR609652	Female	110 days
H3K4me3 Bone marrow derived mesenchymal stem cell	GSM669990&GSM670004&GSM670034&GSM772792	Unknown	Unknown
H3K4me3 Chondrocytes from bone marrow derived mesenchymal stem cells	GSM669990	Unknown	Unknown
H3K9ac Bone marrow derived mesenchymal stem cell	GSM621442	Unknown	Unknown
H3K9ac Chondrocytes from bone marrow derived mesenchymal stem cells	GSM669917&GSM670030&GSM772774&GSM772786	Unknown	Unknown
Input Bone marrow derived mesenchymal stem cell	GSM670006	Unknown	Unknown
Input Chondrocytes from bone marrow derived mesenchymal stem cells	GSM670029&GSM670044&GSM772781&GSM772791	Unknown	Unknown
Input Fetal adrenal gland	SRR899567&SRR899568	Male	97 days
Input Fetal intestine large	SRR642523&SRR642524	Male	108 days
Input Fetal intestine small	SRR642525&SRR642526	Male	108 days
Input Fetal muscle leg	SRR642527	Female	110 days
Input Fetal spinal cord	SRR980424&SRR980425	Female	108 days
Input Fetal stomach	SRR787530&SRR787531	Female	96 days
Input Fetal thymus	SRR616672&SRR616673	Female	110 days
Input Mouse Rib Chondrocytes	SRR2034940		P1
Sox9 Mouse Rib Chondrocytes	SRR2034932		P1
