# Supplementary material for: Genes uniquely expressed in human growth plate chondrocytes uncover a distinct regulatory network
Source: BMC Genomics. 2017 Dec 20;18:983. doi: 10.1186/s12864-017-4378-y (PMC5738906; doi:10.1186/s12864-017-4378-y)
Supplement: Supplementary file 3 — Supplementary Dataset S2. Cartilage-selective genes. (XLSX 45110 kb) [file 12864_2017_4378_MOESM3_ESM.xlsx]

## Sheet: Gene expression in tissues
Refseq id	Gene name	Adrenal gland	Adrenal gland	Adrenal gland	Adrenal gland	Adrenal gland	Brain	Brain	Cartilage	Cartilage	Cartilage	Cartilage	Cartilage	CD4 primary cells	CD4 primary cells	CD8 primary cells	CD8 primary cells	Heart	Heart	Heart	Heart	Heart	Kidney	Kidney	Kidney	Kidney	Kidney	Large intestine	Large intestine	Large intestine	Large intestine	Large intestine	Large intestine	Liver	Liver	Lung	Lung	Lung	Lung	Lung	Lung	Muscle	Muscle	Muscle	Muscle	Muscle	Muscle	Muscle	Muscle
NM_130786	A1BG	0.0862965	0.332157	3.67943	3.61685	0.0990436	1.39987	1.92346	0.242569	1.03744	1.26414	0.828056	1.06587	2.96678	3.50627	6.55886	4.88352	0.131509	2.43278	3.28835	0.122586	0	0.774495	0.369495	0.72683	1.13423	0.23783	2.26916	0.387941	0.320949	0.476595	0.593691	0.775494	288.319	314.085	1.14735	0.732539	0.506149	0.399002	0.642436	0.331685	1.28273	1.15619	0.896945	1.24858	1.39213	0.797116	1.02739	0.977489
NM_001198818	A1CF	5.07645e-05	7.22415e-09	1.16628e-09	6.80305e-12	9.73611e-11	0	0.000299042	1.94378e-06	0	0	1.3887e-05	4.00334e-05	1.51195e-06	6.11586e-07	8.85785e-06	8.7105e-07	4.30872e-08	0	0	1.82987e-05	0	0.270366	0.171965	0.218069	3.6678e-14	5.47444e-07	6.03513e-07	2.06412	1.89339	1.88142	2.06456	0.928955	0.00162115	0.577336	2.0658e-06	8.44928e-07	5.99125e-07	1.30626e-07	2.88747e-06	1.51443e-06	2.69348e-05	6.11634e-05	3.23339e-28	2.81011e-06	3.62212e-06	2.26061e-05	0	9.61202e-05
NM_014576	A1CF	0.0389897	1.80053e-07	0.550629	1.0754	0.000938341	0	0.0209422	0.0170688	0	0	0.00350404	0.00160989	0.0144515	0.0260957	0.0125296	0.0198463	0.00186234	0	0	0.00702753	0	2.00737	0.624781	0.239245	2.5137	1.51516	1.97241	0.0424826	9.08766	3.55785	7.24043	5.79101	1.9921	0.0029015	0.0144232	0.0286224	0.0289246	0.0386143	0.0291085	0.0412292	0.0154122	0.00823275	4.06186e-25	0.0396772	0.0535808	0.0134049	0	0.00406428
NM_138932	A1CF	6.48286e-09	0.0666457	0.00265191	0.00315635	0.252587	0	0.00524398	0.00180995	0	0	0.00322804	0.000571233	0.00217015	0.00144816	0.00658058	0.00102342	0.104654	0	0	0.00209697	0	1.17934	2.26846	2.84668	0.00270353	1.25512	1.54947	13.7163	4.07947	8.68106	4.55003	2.15463	0.66824	2.63016	0.00235863	0.00331564	0.00318293	0.00284788	0.00390137	0.00472675	0.00331705	0.00308987	6.86539e-26	0.00438234	0.00447789	0.00404584	0	0.00122853
NM_138933	A1CF	0.000203276	1.11737e-08	1.65759e-12	0.218267	5.46943e-10	0	0.000359048	3.27996e-06	0	0	2.52536e-05	8.52152e-05	3.26384e-06	1.28738e-05	3.21521e-05	9.17362e-06	9.30328e-08	0	0	7.70076e-05	0	2.02483e-06	0.188956	7.70408e-16	6.85198e-13	0.140663	0.196591	2.43293	3.1565	1.22548	0.97649	1.0009	1.61229	1.20966	1.09072e-05	9.42084e-06	4.97903e-06	1.06239e-06	4.76556e-06	3.82131e-06	4.2698e-05	0.000340323	0.0340902	3.55337e-06	1.27578e-05	0.000245037	0	6.83168e-05
NM_000014	A2M	85.6334	69.9626	74.4918	165.372	81.8986	14.2705	14.0349	99.3003	50.017	84.1021	54.6314	30.3434	0.217721	3.85341	0.74041	1.03559	253.991	80.5117	80.3226	197.404	116.183	39.8626	44.7313	46.9884	42.3593	49.8829	46.1649	45.1515	37.7115	38.4137	37.0261	55.1872	269.537	269.744	695.119	649.424	215.876	420.916	412.252	543.681	106.072	134.258	94.2259	134.55	171.379	122.226	112.353	125.116
NM_144670	A2ML1	3.93394e-07	4.05925e-07	2.76161e-07	0.0148867	0.015858	0.0866087	1.33187e-06	0.00915161	0	0	0.0210154	0.0635542	0	0	0	0	0.308453	0	0	3.21598e-07	4.32157e-07	3.90968e-07	0.0155414	0.0156686	0.0192356	2.26611e-07	3.72611e-07	0.0193743	4.28574e-09	3.01173e-07	3.10567e-07	0.0172474	0	3.40636e-06	0.0152665	0.0282114	0.00946035	0.0272219	0.0397046	0.0522174	0.0178187	0.0413442	1.48764e-07	2.97909e-07	6.42602e-07	0.0531501	3.72045	0.0601332
NM_001080438	A3GALT2	0.186823	0	0	0	0.0254022	0.20481	0	0.0914175	0.15016	0.129414	0.0263982	0.693633	0	0.0300309	0	0.0648741	0.466399	0	0	0	0	0.108069	0.0314347	0.294026	0	0	0.0926548	0.0489523	0.137316	0.085087	0.0479025	0.149511	0	0	0.0263792	0.0465907	0.262858	0.219777	0.0844674	0.207124	0.0544306	0	0	0	0.0969394	0	0.0754025	0
NM_017436	A4GALT	2.05624	0.761976	1.737	1.67034	1.04004	0.784463	0.545803	7.0153	21.0909	9.88611	15.5791	11.4186	0.0568724	0.424174	0.00974952	0.0831899	58.9875	108.567	111.364	30.5045	30.4199	18.7712	9.94187	11.6914	12.7538	8.14035	4.91394	1.19104	1.56906	2.7759	2.02947	3.22506	0.321229	0.160086	2.40594	1.31345	1.1768	0.972567	1.0341	0.973823	24.5809	20.8845	18.4218	22.9006	18.9391	19.0432	20.0549	18.9942
NM_016161	A4GNT	0.0184575	0.0990066	0.040148	0.0144822	0.0505832	0	0	0.00864656	0	0.0743919	0.0105837	0.0475588	0	0	0	0	0	0.116612	0.0878648	0.0844246	0.59484	0.885764	0.771169	0.794861	1.56602	0.74632	0.0425749	0.0552191	0.0425964	0.116671	0.0809235	0	0	0	0.110136	0.17325	0.0942594	0.195297	0.242751	0.163966	0.0379334	0.0775768	0.0848067	0.0798718	0	0	0	0.0375844
NM_001173466	AAAS	7.10734	0.375969	9.17797	1.54619	1.36138	8.70578	3.94118	0.000121143	0.000395819	2.1434	2.16392	6.43516e-05	0.453844	0.630299	1.60869e-05	0.672821	3.12683	0.000739022	0.000284467	0.175664	0.000707878	4.33225	4.25011	5.22279	0.648293	2.50112	9.00868	2.67597	0.0069775	0.00102717	0.131928	4.68679	3.5829	1.30459	3.29441	3.32292	0.000635218	0.103253	4.16456	1.65381	0.0410258	0.272	4.50263	5.87714	4.54213	3.32717	0.0374704	1.62805
NM_015665	AAAS	18.2115	28.4636	18.5075	23.6807	29.5009	33.588	37.7811	22.5157	10.3769	10.4424	16.4119	10.3295	21.4932	19.3641	21.312	17.6038	5.33482	49.3302	50.2111	19.1417	26.426	17.226	18.8656	16.508	21.5454	19.2772	17.2517	21.1732	19.42	18.9972	17.2147	15.1513	72.0887	68.9429	21.3097	17.0453	20.6296	21.3868	17.0611	19.0486	23.3395	26.2125	21.3558	18.9818	20.6749	22.0322	21.8673	21.5197
NM_023928	AACS	9.22263	16.1774	8.82015	11.3704	8.07923	19.3243	18.9964	22.7711	26.9228	21.4398	21.5566	19.2553	6.38878	5.79663	7.07955	6.85913	12.6083	14.5736	12.7144	12.1184	12.8232	9.06896	9.55852	10.4033	9.85894	8.02386	16.3875	8.41481	9.55049	8.67792	8.47269	11.2361	6.39814	5.06086	12.4425	11.0169	9.45308	8.96648	10.7625	8.14186	15.706	22.1845	18.1939	19.3902	9.2748	21.7173	22.6382	21.8185
NM_001086	AADAC	5.43341	73.0682	27.7851	12.4811	66.7641	0	0	0.168706	0.0298001	0.106699	0.111233	0.0603187	0	0	0	0.0120803	0.0479239	0	0	0.0737198	0	0.242472	0.168889	0.225594	0.188525	0.0516615	2.76488	98.61	97.9311	114.596	102.909	3.73465	59.7278	66.5262	0.936142	0.621843	0.292499	0.229094	1.10267	0.287862	0.18424	0.119227	0.042871	0.165362	0.0774929	0.0589613	4.15744	0.0366683
NM_207365	AADACL2	0	0	0.0153738	0	0.0113836	0	0	0	0	0	0	0	0	0	0	0	0.0509415	0	0	0	0	0	0	0	0.0259118	0	0	0.0237275	0	0	0	0.0198711	0	0	0	0	0	0.0126135	0.0324025	0	0	0	0	0	0	0.0647692	2.04645	0.0403735
NM_001013630	AADACL4	0	0	0.0188124	0	0.0317992	0	0	0	0	0	0	0.01991	0	0	0	0	0.12001	0	0	0.0192355	0	0.838555	0.706063	0.986865	0.913391	0.89106	0.0380387	0	0	0.0386731	0	0	0	0	0.0240679	0.0544185	0	0.0146581	0.0716077	0.0436763	0.0267372	0.0570509	0.0612679	0	0.0371992	0	0	0.0270961
NM_016228	AADAT	0.906026	1.15269	1.99164	1.01058	2.0613	9.81254	10.6044	9.22913	3.09055	3.64855	6.91831	3.80394	0	0.140616	0.00732635	0.0488701	1.423	1.96735	2.1954	2.16431	3.01005	5.50591	9.78274	7.62132	6.21282	6.95867	4.8577	9.86472	7.04816	9.00069	7.57868	5.93426	3.63628	3.65358	9.65565	11.0647	14.1843	12.1469	10.4863	13.778	7.16558	5.26083	5.97294	5.47513	7.32278	7.47431	6.07922	3.65021
NM_182662	AADAT	0.456275	0.525483	0.839682	0.535998	1.40033e-05	1.3321	5.54017e-05	0.0845859	4.00497e-05	0.291569	0.809536	0.138464	0	7.8725e-06	0	6.96191e-06	4.19757e-06	0.591225	0.00425227	1.28878	1.03221	1.74903	2.12212	1.69154	2.69504	2.54773	1.86115	1.01727	3.34293	1.75551	0.690641	1.25895	0.00189632	5.68292e-05	4.21719	3.12764	6.17495	7.93062	4.52792	6.03987	1.76434	3.064	3.60094	0.939505	1.45889	0.997947	0.798317	1.69735
NM_153698	AAED1	1.42143	1.51269	2.86488	2.6714	2.80661	1.02068	0.585056	6.1751	8.33141	12.0873	7.98913	9.49605	9.14063	7.4207	7.15329	8.82373	19.1773	7.78416	9.55668	16.1319	16.2517	3.48272	2.94501	3.38841	3.81736	3.35873	2.6413	4.45292	4.6904	4.48376	4.91026	3.659	1.16478	1.59186	4.63177	4.17075	3.89784	3.33566	4.18736	3.24473	11.3623	12.0558	10.7165	9.17547	12.8105	12.3951	13.0623	7.95543
NM_001271885	AAGAB	8.85649	13.6044	8.47611	10.9778	0.000130005	0.27978	0.391603	0.000447085	0.000193994	1.69986	0.000149462	0.00218341	0.219366	0.000305747	7.87569e-05	0.000142605	5.02898	1.58073	5.84126	4.12312	5.91171	5.97179	6.931	3.62806	6.729	8.83316	7.02159	0.00535334	7.75259	4.52457	5.21082	4.08765	0.00331623	0.00570293	5.76965	3.99309	4.05429	4.94259	3.67835	4.71902	5.51026	6.60442	5.7324	3.96472	5.45019	5.82684	4.71161	4.78414
NM_001271886	AAGAB	1.16681	2.50906	1.72975	1.84044	2.28263	0.568626	1.84096	1.95113	1.11846	0.49614	1.24476	2.14614	1.60271	2.34528	1.2472	1.85507	2.22128e-06	0.941851	8.09651e-07	7.58106e-05	0.327524	2.48971	2.53637	3.29219	2.00766	1.17968	0.413577	1.69655	0.430152	0.821178	0.685731	1.44045	5.45009e-17	1.51146	1.65365	0.412949	0.540084	0.688413	1.02526	1.73011	0.809027	0.685457	1.40978	1.56306	1.75663	1.49751	0.00010871	1.32129
NM_024666	AAGAB	8.31249	8.62894	6.08219	9.98363	21.8711	7.12002	5.917	12.3769	3.91807	2.60105	13.1129	5.96728	11.606	11.9939	14.828	13.7589	2.52976	3.2643	0.000635063	2.91009	3.3081	6.8378	4.04465	5.93643	3.91165	3.95117	3.02177	10.6233	4.82559	5.80536	5.60213	3.52415	12.8105	12.3685	1.01118	3.95879	2.69661	2.12909	3.06579	0.954602	2.74843	0.148999	1.2761	3.20133	1.58908	1.12185	4.74083	3.16514
NM_014911	AAK1	5.88328	5.6825	4.83993	4.90862	7.70654	3.79756	3.809	3.48528	2.33975	2.16546	2.98011	2.25659	18.7931	20.4303	14.3812	17.6552	6.83614	1.89703	1.79706	4.25792	3.73578	2.77238	2.41598	2.62019	2.36997	2.64728	2.29167	2.59134	2.94143	2.91516	2.94302	3.84602	0.411389	0.359413	1.97658	2.4375	2.2723	2.40926	2.42327	2.25855	2.24117	2.15585	2.5583	2.912	2.43302	2.34764	2.34828	2.24971
NM_024684	AAMDC	193.228	198.579	177.597	204.165	163.153	12.6674	8.51646	9.93039	8.6447	12.9782	15.8256	9.15528	8.62257	6.7263	7.59657	5.00307	26.0757	81.1593	90.8422	87.0965	57.0588	22.0443	24.635	24.2452	19.8729	23.246	40.9964	30.8562	29.1664	28.809	27.9886	27.3138	39.4017	31.398	25.2729	24.309	32.4057	29.3481	27.7862	38.8564	32.7465	41.3394	35.3542	33.5887	34.3273	37.0056	33.6984	26.708
NM_001087	AAMP	61.5106	50.6689	62.6396	58.4549	56.2314	54.1112	50.7293	83.0483	88.3555	77.8394	72.4376	86.9976	41.1376	34.9751	38.943	34.3055	65.5862	84.0166	81.5407	54.1915	50.6528	43.0874	42.0333	41.9946	44.7162	36.293	61.2857	46.0081	52.5363	49.5882	48.9022	41.6835	88.7014	90.1619	47.4892	42.3848	39.4619	37.0853	37.0202	36.8811	57.6295	52.7932	47.0418	51.8343	47.7363	50.9592	54.9005	57.6156
NM_001088	AANAT	0.391765	0.0662801	0.197786	0	0.0379073	0	0	0.0351778	0.16084	0.212699	0.0292384	0.1875	0.0348445	0.059597	0.0569853	0.233514	0.138932	0.334237	0.77483	0	0.0593373	0.0812157	0.0961424	0.191444	0.145217	0.173834	0.211838	0.00722346	0.0950506	1.66847e-06	0.0174175	0.0940661	0	0	5.03266e-07	0	0.0777041	3.97347e-07	0.0525832	0	0.296352	0.657123	0.221591	0.734952	0.0825122	0.656342	0.513244	0
NM_001166579	AANAT	0.0747407	0.0236048	6.1297e-08	0	7.23523e-08	0	0	0.0628371	9.10287e-08	1.4601e-07	0.0268573	0.0539754	0.0159877	0.0211297	0.0369256	0.15507	0.137286	7.27805e-07	6.78297e-07	0.0157351	1.31081e-07	0.0226391	0.0496306	0.0547225	0.105155	0.0530807	0.0456292	0.0330438	0.0558895	0.107327	0.0600906	0.0305854	0	0	0.0388391	0.0153754	0.0341062	0.0591785	0.0503501	0.0342333	2.86961e-07	1.38111e-07	0.044067	0.0252501	3.42332e-07	2.74308e-07	2.22947e-07	0
NM_001271874	AAR2	20.8679	25.8336	15.2173	24.6245	20.5469	6.72199	11.1171	17.2522	18.0334	18.558	15.5296	25.3797	14.6151	13.112	16.5907	11.2742	5.51567	12.9174	13.4915	14.396	17.562	15.4691	15.8379	16.5204	16.5293	16.2003	17.2277	12.7432	14.6443	12.463	14.5282	13.4368	10.696	13.1976	17.4281	15.6885	14.8276	14.6307	14.9816	14.2345	18.021	17.3621	16.3562	16.965	15.7892	19.0245	18.2442	19.8122
NM_015511	AAR2	7.11666	8.53051	3.23546	2.13301	4.04553	5.00346	1.27941	5.10242	6.57215	4.89136	2.61922	2.63299	1.67323	0.805528	1.06994	1.20122	0.747607	3.02586	1.54684	1.94991	0.931001	2.05633	1.83325	1.85705	1.55328	1.40762	1.78797	2.29414	2.16869	2.60461	2.56297	1.49357	7.38559e-05	0.745515	2.02563	2.09676	0.687155	1.84827	1.76986	1.33666	1.59105	1.68168	1.07008	1.51145	2.82426	1.20203	2.0147	1.31159
NM_001025357	AARD	0.230278	0.414163	0.805819	0.641641	0.786527	0.15225	0.136678	0.336478	0.296528	0.286045	0.237105	0.458517	0.0497957	0.0111128	0.0100274	0.124969	0.0315922	0.352336	0.272432	0.144942	0.0591153	0.810464	0.572025	0.460711	0.759669	0.544184	0.413078	0.147734	0.192995	0.296201	0.198865	0.483644	0	0	1.44288	1.49105	0.461039	0.75571	1.08221	0.472583	1.06626	1.92658	1.23083	1.01671	1.70619	0.577103	0.765	1.08621
NM_001605	AARS	44.0149	49.8295	46.2346	50.0698	33.5621	29.9586	28.6775	55.1265	49.1988	30.2048	86.1036	62.6249	19.0212	21.4693	18.9223	19.3321	94.3328	26.1738	24.9168	38.7151	39.8954	29.6118	27.9832	29.137	28.1843	28.3295	30.8323	22.6942	24.8178	22.3504	26.05	23.7389	37.9412	34.402	29.1227	29.997	23.0912	24.935	26.1949	24.8421	36.0145	33.0993	32.6797	31.3226	37.3642	34.0673	34.2162	36.1671
NM_020745	AARS2	4.86831	5.10189	5.01495	4.41733	5.28683	7.1713	7.68592	5.82663	3.3521	2.44295	4.84826	3.83174	5.52363	6.43635	5.3706	7.32228	18.657	8.09969	7.34559	5.8011	6.2013	6.60606	7.29521	6.54328	6.87259	6.18468	7.29486	5.53357	5.98092	6.33186	6.55084	6.42196	9.23549	8.94982	6.64067	6.98034	6.5299	5.78179	5.77449	5.84278	4.99791	5.32106	5.3621	5.4002	4.97373	4.76518	4.5863	4.76686
NM_001261434	AARSD1	21.6161	23.8543	18.3069	20.4234	17.3944	27.3322	28.8428	15.6204	21.5573	20.4735	13.6855	19.5203	11.3098	12.7602	12.9601	12.0778	5.61251	33.8044	31.9107	12.9293	16.2937	11.8244	12.2317	12.3148	12.142	12.383	13.8238	9.37409	10.289	10.9027	11.1594	11.0367	23.1289	27.2655	13.8239	12.9607	11.8623	13.5034	12.7713	13.4613	7.72918	9.20048	9.13901	7.49862	7.21978	11.6091	9.88356	10.6766
NM_181806	AASDH	6.78621	6.25272	5.0033	6.25155	10.5659	4.11387	4.9012	3.80526	2.24903	1.63376	5.29991	2.88927	8.06426	7.68159	8.23477	6.99506	4.02524	1.8309	1.67975	4.37637	3.98429	9.38515	8.45941	8.68903	7.06058	8.51073	3.3293	6.26578	4.96214	5.91716	6.25862	5.56428	3.75737	3.7497	6.46806	7.28661	9.30437	10.1074	8.68468	9.54941	5.71926	6.01833	6.02275	5.5955	5.30017	5.72534	5.00534	4.94601
NM_015423	AASDHPPT	49.0257	44.3192	43.1561	54.5635	60.3171	44.4658	46.0032	18.4669	14.6902	11.3069	19.3452	16.392	19.9548	16.8522	22.0281	15.264	18.5384	11.0724	12.4913	31.0072	33.508	31.1597	27.4807	27.9541	27.49	28.7145	16.7741	17.432	16.9745	17.9896	18.3005	20.2859	16.0976	18.6407	21.4084	21.4095	24.9094	25.2181	23.5501	26.8929	33.3285	40.9259	36.703	33.8424	29.1351	39.6769	34.4495	33.5815
NM_005763	AASS	8.21536	6.20825	6.55215	8.16859	8.29276	8.7866	10.0652	5.92437	6.93805	6.11141	7.47933	6.74513	1.91429	2.44569	3.33786	3.99114	57.5125	8.92571	8.49977	22.3473	16.9764	16.423	17.7543	19.5513	18.8765	20.6445	4.70036	13.6065	13.1964	12.9472	8.54971	8.89122	1.17939	1.4541	11.8607	14.4638	19.0903	18.8945	17.8798	21.3015	10.106	8.69511	12.4158	10.1746	8.89727	9.93435	7.78916	6.05167
NM_012138	AATF	16.8347	25.2758	20.3093	25.0863	15.6153	18.0542	20.8048	32.5395	24.0272	22.426	28.1424	28	37.6062	36.0441	36.5457	37.6945	21.4424	11.8783	10.2096	12.9868	12.7242	14.5294	14.955	14.5695	13.5831	14.1607	15.3622	16.4243	16.4902	14.4155	16.6839	11.9036	20.8622	21.4312	13.7289	11.1388	11.0837	12.1193	12.0978	12.4854	12.7968	12.6239	11.1892	11.8465	10.9187	11.7061	13.6789	13.5151
NM_001080395	AATK	0.256783	5.74406e-06	0.628113	0.595439	0.317916	5.10697	3.21262	0.269885	6.84912e-05	7.92148e-05	1.7213e-05	7.43822e-05	0.379464	0.55844	2.9262e-05	0.53506	0.578486	0.00071132	0.000647892	1.15204	2.46094e-07	0.658122	0.582989	0.462985	0.913135	0.829115	3.62084	2.23427	2.92114	4.78347	2.84582	2.44735	0.000493153	0.714127	2.04967	1.56068	2.04879	0.935765	1.81382	0.555789	2.89313	2.84879	3.01369	1.733	0.442198	1.50014	0.979886	3.55467
NM_004920	AATK	0.678063	0.961192	0.598769	5.07274e-05	4.77451e-05	0.902949	3.42641	0.642771	0.498872	0.836381	0.250838	0.813201	0.0463897	0.000326448	0.449437	0.523898	1.7611	3.55848	3.47728	0.741389	1.17311	1.09445	1.10414	1.34101	1.00886	0.362466	22.7572	17.7601	22.9709	21.9364	20.0001	22.9268	0.676439	0.000193866	7.42655	7.42578	4.14888	2.86823	4.77759	3.6724	2.52934	2.91188	3.30608	3.20908	4.20943	3.04426	3.84715	1.1362
NM_000663	ABAT	0.0873129	0.100397	0.354725	0.0373222	0.350562	9.03807	8.90715	1.8867e-22	2.60792e-25	1.78727e-25	9.93314e-12	0.0351525	0.248841	0.580296	0.416388	0.596813	0.280266	0.302678	2.51052e-24	0.0347919	0.0930513	0.422832	0.753115	0.435488	0.364567	0.551517	1.74159	0.410612	0.582506	0.430411	0.796629	1.23155	5.99749e-10	0.287936	0.303272	0.28725	0.111472	0.127862	0.276221	0.194594	0.351438	0.401066	0.269245	0.693537	0.201583	1.25794	0.476512	0.842183
NM_001127448	ABAT	65.2865	34.3152	38.0392	52.5788	34.2492	15.1032	18.2493	3.49273e-05	0.000110981	0.000150296	0.0472774	4.30129e-05	1.50051e-05	0.524911	2.68811e-05	0.249711	2.34711	3.92918	0.000709751	2.65424	0.958525	1.04641	3.48822	2.15195	2.0702	2.61006	5.00308	6.27149	5.92632	11.7591	3.59949	8.76801	5.15897	8.23967	9.01531	11.39	7.25131	7.95424	12.0228	8.7767	5.92116	5.59886	3.53059	8.89998	4.01101	4.19861	5.92866	7.27594
NM_020686	ABAT	7.59821	4.11579	10.2189	6.12788	3.24042	18.3345	15.5217	1.94563	1.0472	1.02592	1.33811	2.0066	4.11493	2.76676	3.04497	3.63583	14.5922	1.95536	6.73856	9.14605	8.39688	25.12	26.0142	22.2785	27.5966	23.4242	7.35228	12.56	11.8104	13.9043	11.487	7.27587	14.0265	10.9124	4.19499	2.28558	3.67865	4.3868	2.03854	4.89525	4.6733	4.05337	7.32284	0.0429697	5.00742	5.26866	4.14465	3.84881
NM_005502	ABCA1	26.1017	26.5294	22.4297	39.8005	49.3508	3.12285	3.30883	3.92995	4.42228	3.5776	2.73305	2.20149	1.45436	1.25401	0.388954	0.429014	21.1798	0.968815	1.09378	4.26095	3.52181	3.98897	3.40487	3.60671	3.57418	4.16164	1.9821	3.65036	3.26678	3.62207	4.03018	5.46095	2.79538	2.69279	3.58338	4.62601	5.62514	6.21813	7.38129	7.30865	3.05603	3.33403	4.04061	3.04694	3.15686	3.30428	2.57961	2.43396
NM_080282	ABCA10	0.782207	0.755677	0.732488	0.570088	2.48884	0.0393906	0	0.202584	0.110006	0.0788544	0.133799	0.101933	0.259362	0.46914	0.272134	0.327343	5.72033	0.251218	0.232746	1.04079	0.797774	0.374433	0.381979	0.31475	0.37864	0.404816	0.83851	1.12884	1.2064	1.15747	0.911896	1.93358	0.0782523	0.108232	0.640591	0.983093	2.86952	1.81688	1.4797	1.10946	2.34723	2.41132	2.55623	3.29304	2.9033	1.7111	2.06125	1.41135
NM_015657	ABCA12	0.0101515	0.0208241	0.00962474	0.025873	0.03246	0.0435624	0.0602519	0.010913	0.0374368	0.00647221	0.0131296	0.0110701	0	0.00434777	0.00188539	9.09024e-77	0.0756412	0.0442226	0	0.0567304	0.0762067	0.0445898	0.0592953	1.97482e-26	0.041591	0.0225963	0.169117	0.041257	0.0481441	0.0751072	0.0746255	0.193885	0	0	0.0310776	3.8022e-21	0.029239	0.0328103	8.42996e-23	9.32194e-05	2.00083e-30	0.013746	0.0150949	1.9631e-14	0.00456033	6.2523e-30	3.14349e-06	0.0453233
NM_173076	ABCA12	1.18112e-06	1.27093e-06	8.9111e-07	9.61543e-07	0.0127547	4.84361e-06	0.097223	0.0349285	9.63988e-07	1.13007e-06	3.4358e-07	9.6665e-07	0	7.26757e-09	6.02362e-07	0.0034663	1.01494e-06	7.93642e-06	0	0.0194926	1.26818e-06	0.0470185	0.0163182	0.0813235	0.030912	0.0835785	9.82939e-07	0.0269437	1.0076e-06	1.06592e-06	5.73535e-07	8.86186e-07	0	0	6.12784e-07	0.0104222	0.0165373	0.0306061	0.035795	0.0629679	0.0119533	2.5431e-06	1.29061e-06	0.0158583	1.61092e-06	0.0176385	1.26172	4.57109e-07
NM_152701	ABCA13	0.0465077	0.0593295	0.109856	0.138316	0.338263	0	0.0134331	0.223559	0.0612458	0.0714728	0.271423	0.178573	0.00289163	0.00706389	0.0017902	0.00296282	0.409789	0.0414355	0.0623429	0.075516	0.0316144	0.186024	0.160544	0.12622	0.162762	0.120714	0.0325054	0.105806	0.130824	0.168352	0.0933642	0.14735	0.0415991	0.0433785	0.100071	0.11236	0.368865	0.472467	0.232903	0.498389	0.0130795	0.0197033	0.0070977	0.0119038	0.0171566	0.00969883	0.0389066	0.0182475
NM_001606	ABCA2	4.31759	3.25939	5.03257	3.51206	0.959823	21.1802	27.7876	5.13557	7.60159	11.9327	7.10062	4.44252	10.4513	14.3731	27.3667	36.7004	8.83397	0.0797341	10.9377	5.28965	4.70266	17.9019	15.3792	15.2353	16.641	12.3745	11.8063	5.86023	7.30127	4.61067	6.96494	10.3193	1.32814	2.05968	10.5259	10.0602	8.54162	6.2193	7.77509	5.73307	7.37146	6.75322	6.67014	7.33498	7.88475	5.64476	6.96979	7.25765
NM_212533	ABCA2	0.00194732	0.00123977	0.00354136	0.00143189	7.80254e-05	8.9657	0.0503562	0.00012433	0.000354363	0.00029699	8.73625e-05	0.000412831	9.87756	10.2557	14.3486	22.1597	0.000557071	10.718	0.00187021	0.00154464	0.00090369	0.000944023	0.000905038	0.00136412	0.00126901	0.00115705	0.00269836	0.00336253	0.00171729	3.09726	0.948658	1.09639	0.0770509	0.000919096	0.000908979	0.599466	0.00147573	1.11503	0.0012286	0.523098	0.00105836	0.0092198	0.00440719	0.0021448	0.00191357	0.0076997	0.000782432	0.00615294
NM_001089	ABCA3	4.57788	3.98152	5.62726	3.2377	1.74468	25.1134	25.729	0.732633	0.330367	0.824607	0.142773	0.146281	2.86316	3.21338	3.09853	4.82109	4.54523	6.03483	6.01008	3.99213	4.10636	2.50994	2.3818	2.89467	2.29725	2.27799	7.55186	1.68114	1.86627	2.62764	2.7257	5.37072	0.0849077	0.0854147	7.20025	7.52358	4.12103	3.95821	6.93171	2.72455	10.2264	9.86323	9.00524	9.16357	9.63993	10.2522	11.396	13.2941
NM_000350	ABCA4	0.227297	0.345159	0.259006	0.204231	0.148522	0.0320191	0.028071	0.139278	0.0267273	0.0383499	0.0269228	0.0662507	0	0.0025918	0	0.00262257	0.217553	0.175823	0.177785	0.149073	0.12595	4.07097	2.00213	2.66499	2.36833	1.64527	0.329187	0.909667	1.03866	0.913952	0.767079	0.452464	0.151396	0.184585	0.164196	0.161285	0.286507	0.208944	0.219545	0.180555	0.145554	0.084738	0.216444	0.155294	0.225674	0.201378	0.169655	0.0960601
NM_018672	ABCA5	9.7199	9.2824	3.68819	3.93405	31.712	0.253641	0.119701	2.1018	3.81775	1.94027	3.72852	3.39747	6.19974	7.67018	6.98149	8.45302	2.39818	1.24425e-05	0.12131	1.03757	0.639561	3.69971	3.13949	2.61259	2.60439	3.60724	1.52174	15.7065	15.3451	11.3571	11.8361	8.67648	0.347455	0.180626	1.03171	1.32534	1.41766	2.29512	1.6572	2.58038	4.02338	2.97877	3.10361	4.56732	2.67355	2.91126	0.944167	0.70472
NM_172232	ABCA5	11.4825	11.1887	10.1297	12.756	9.37978	0.574241	0.675454	1.02402	1.13799	0.822447	4.95784	0.785003	0.796912	0.130891	0.324516	0.106227	2.41815	1.06627	0.767982	2.00006	1.70357	1.46605	2.20981	2.18122	1.95916	1.84125	5.02491	6.89519	5.67073	5.25846	6.45592	4.78356	1.40446	1.78394	1.12016	1.25153	1.223	1.02417	1.09879	1.36098	2.50045	3.04733	2.32869	2.94949	2.1662	3.18218	3.10808	3.20427
NM_080284	ABCA6	1.08765	0.763906	0.736232	1.30165	4.46101	0.0467294	0	0.218582	0.107589	0.0883766	0.040234	0.0416224	0.134121	0.213675	0.0940314	0.0895783	14.6399	0.978847	0.90788	3.10711	1.62308	0.706016	0.489514	0.62319	0.627696	0.600324	0.332517	0.484948	0.41607	0.28582	0.437328	1.32362	3.01419	2.89492	2.47081	2.97718	6.91302	9.37796	4.6759	10.264	3.9429	3.88735	3.49638	5.41697	3.90169	4.2927	2.7292	2.88251
NM_019112	ABCA7	4.75415	2.42355	3.22274	2.70491	0.877244	3.22766	2.98792	1.09256	1.1587	1.12507	2.03638	1.23494	32.7953	43.2155	24.0839	37.3178	3.10746	2.91538	2.93586	0.686296	0.360927	2.37672	2.0599	2.37165	2.04851	1.45553	2.53809	0.870406	1.09841	1.27257	1.05265	1.74539	105.736	100.373	1.22277	1.17845	0.92975	0.728438	0.787426	0.643344	6.75702	6.37445	7.36599	5.7906	7.20843	4.09197	3.711	3.71879
NM_007168	ABCA8	2.10371	1.38944	3.85498	1.9989	4.09109	0.0223909	0.0205369	1.18189	0.279923	0.520244	0.169463	0.169851	0	0.376902	0.00581538	0.0938354	26.142	5.53212	6.6894	20.011	18.7536	0.175371	0.346661	0.139085	0.293899	0.165508	3.8184	1.76333	2.52166	2.68447	2.03395	6.04057	1.83552	1.89226	11.9469	17.4259	29.309	18.7052	16.5862	20.4373	19.4007	18.2199	10.3746	9.86764	19.069	6.97032	12.8553	8.26586
NM_080283	ABCA9	0.993044	1.19776	1.26496	0.833637	3.36756	0.0765817	0.140926	0.302423	0.15717	0.0856538	0.0816889	0.0655559	0.0378179	0.121764	0.0332812	0.0495796	29.4281	2.95146	3.05155	10.7097	8.64753	0.839594	0.735201	0.730709	0.890171	0.907644	0.964259	0.575126	0.543174	0.436076	0.47879	3.00157	0.515516	0.413419	1.02964	1.02721	1.78749	2.22047	2.29904	2.50112	6.87832	6.21276	10.3231	7.33182	11.0477	8.25747	4.52364	4.04864
NM_000927	ABCB1	2.26665	20.2582	10.5998	7.96568	16.738	0.863189	0.948585	0.131861	0.0836947	0.0358798	0.111122	0.0868103	6.87143	6.66576	15.2129	18.0963	0.680465	0.157828	0.0902312	0.406817	0.181599	6.16907	4.78695	5.01594	4.95388	6.15354	1.9572	4.5099	6.08251	1.57796	17.5491	1.98094	0.942542	0.756962	0.147824	0.140484	0.114573	0.239944	0.131897	0.122478	0.107368	0.0785265	0.198205	0.15478	0.170594	0.0860547	0.126687	0.0421651
NM_012089	ABCB10	5.89557	6.51266	7.60736	8.61081	5.61809	6.38095	5.13111	5.94751	1.77128	2.01617	4.73075	2.27615	12.4577	12.0745	10.7384	11.8761	7.22678	5.42987	5.09084	9.03635	9.9035	6.43751	6.52339	6.0988	7.25568	6.78098	8.38414	13.2452	14.7375	15.065	15.7604	12.1621	162.164	173.829	7.12804	7.46847	6.81383	7.20401	7.39253	7.59577	8.21082	9.38431	9.43367	8.42033	9.77895	9.64699	9.39187	8.95992
NM_003742	ABCB11	0.286199	0.490903	0.23381	0.520018	0.568724	0.142981	0.23709	0	0.00956023	0	0.00895161	0.00501705	0	0	0	0	0.140203	0.0385683	0.0292692	0.00445307	0	0.0111441	0.00748957	0.0200998	0.0248215	0.00316308	0.0369337	1.83292	3.90493	0.577302	0.225621	0.0755284	0.989955	1.66376	0.0120534	0	0.00763123	0.0171579	0.00434029	0.0105717	0.00632818	0	0.0139001	0.00536855	0	0	0.104942	0
NM_000443	ABCB4	0.21556	2.81332	1.25658	0.671208	0.430182	3.05066e-05	0.621299	0.109418	0.00035897	3.88615e-05	0.0601172	5.05513e-05	0.133981	5.08465e-05	4.25817e-05	4.5237e-05	7.52296	1.18682	0.191831	4.81	1.15196	0.879365	0.720168	0.000559819	0.271519	0.326682	0.443708	5.44554e-05	0.357917	0.336408	0.198386	0.405943	2.2414	1.63484	0.215518	3.50423e-05	2.77811e-05	0.233286	3.33943e-05	5.74107e-05	4.41807e-05	7.95496e-05	4.50808e-05	4.18802e-05	5.32965e-05	5.85401e-05	0.220535	0.099138
NM_018849	ABCB4	0.00292711	0.00262778	0.00200691	1.11249	0.544633	1.60111e-08	8.97423e-05	0.0596924	8.57331e-15	1.31923e-05	0.000109529	3.58702e-08	2.33704e-05	1.2969e-09	2.22933e-06	0.0821499	3.45272	0.465618	0.793141	0.00169074	1.97973	0.00308636	0.0016584	0.393761	0.00166555	0.00147714	0.000898663	1.59162e-05	0.00221994	0.0015802	0.00238276	0.00264789	0.000778712	0.458438	0.00097096	8.1711e-06	7.3046e-06	0.00175887	1.03477e-05	5.41124e-07	1.33532e-05	3.14482e-05	1.4639e-05	1.35498e-05	1.75657e-05	2.24478e-05	0.00234336	0.00348006
NM_018850	ABCB4	0.592038	0.978874	0.33322	0.958306	1.04921	0.948805	0.4686	0.000949024	0.116378	0.120335	0.0846507	0.0708334	0.0606046	0.208741	0.383954	0.326895	3.4601	1.88641	2.18031	1.44044	1.51987	5.17254e-05	0.0217766	0.360029	0.369476	0.432064	0.00525441	0.455709	0.141663	0.00327846	0.763771	1.44899e-08	8.26965e-15	0.000321084	0.0192301	0.272005	0.30452	1.85219e-11	0.122217	0.162485	0.0848697	0.179912	0.0888591	0.0870401	0.085671	0.095788	0.237739	1.85536e-13
NM_178559	ABCB5	0.00640679	0	0.0457439	0.0148266	0.0140692	0	0	0.0144689	0	0	0.00213701	0.00546463	0	0.00413985	0	0.00409265	0.0126011	0.04023	0.0305858	0.00484349	0.00650449	0.0426574	0.042112	0.028325	0.0189286	0.0579524	0.0188805	0.0281644	0.00508501	0.0365175	0.0237686	0.0235743	2.09575	1.71746	0.022601	0.0270449	1.08115e-06	0.0149741	0.0192611	0	0.0202151	0.026204	0.0071412	0.0296683	0.0430818	0.0287874	0.116621	0.00608084
NM_005689	ABCB6	40.2347	34.7542	25.3195	35.5332	29.8687	14.6137	13.8434	11.3628	36.0251	26.8433	18.6661	18.7952	2.17785	2.04683	2.23296	1.75359	11.0853	12.4381	14.3392	6.40885	5.3385	10.066	9.68158	8.43356	9.27225	8.02016	12.3313	13.0407	11.9252	15.215	13.229	10.2289	212.078	209.942	10.0455	9.98753	6.30686	7.3049	7.61029	7.08139	11.7754	11.9036	12.7527	12.8787	14.0224	12.6391	12.2153	11.076
NM_001271696	ABCB7	5.1476	5.05335	2.93728	5.48945	8.7934	3.57361	5.99115	2.0379	3.83229	4.7507	5.11728	3.43	7.21822	6.52237	6.62071	5.59495	18.7131	4.82657	7.00921	9.28763	11.3688	3.70267	1.9484	3.77238	3.12064	4.77247	0.00454981	8.05369	4.45974	0.0563263	5.65779	1.19951	7.488	13.9302	1.36088	2.87736	1.1325	0.247743	3.26258	4.60155	6.56019	3.92791	0.568012	4.80561	5.95118	4.2088	5.0827	4.53519
NM_001271697	ABCB7	1.96741	5.8967e-10	1.76923	3.70708e-11	8.13525e-06	1.45239e-06	0.000256515	1.59822e-05	7.93953e-06	2.32855e-06	1.49181e-05	9.11032e-06	3.27786e-06	8.41793e-06	6.97649e-06	5.88657e-06	9.75423e-06	0.758885	0.169462	0.983437	1.29563	0.818746	0.218727	1.88775	1.71359	0.179505	4.35441	1.37569	1.8426	0.015407	2.87178	3.59174	0.00190485	9.25691e-06	2.12849	1.90547	2.45011	3.3619	1.39325	1.60201	0.565059	0.349838	0.125537	0.183931	0.842668	0.273608	3.05814e-13	9.95482e-21
NM_001271698	ABCB7	4.55171	6.31886	5.00947	6.74647	0.279608	0.000130033	9.83201e-06	0.405574	0.801201	0.000143594	1.47016e-06	0.546104	0.168514	0.143602	0.517585	0.269485	0.393811	1.75126	0.528331	9.21343	5.57519	4.00401	4.54351	2.86146	3.71602	5.24996	4.77989	6.56605	2.72773	5.61114	6.59959	5.43832	1.6344	0.000778834	4.62125	3.54745	5.87869	7.7835	5.44458	5.16267	1.61035	7.11212	4.4682	4.59832	4.04781	6.73258	4.35376	4.94813
NM_001271699	ABCB7	0.0186959	1.40181e-11	0.010966	9.85871e-12	1.01212e-05	1.11013e-05	5.84963e-06	1.62943e-06	2.85776e-05	2.22586e-06	0.000202935	5.70744e-06	0.000102296	1.38304e-05	1.2022e-05	3.3463e-05	4.9752e-06	0.27854	0.0528918	0.000689887	0.00170136	0.0323353	0.132474	0.00359437	0.00231243	0.00104235	0.0101441	0.00196562	1.72191	2.76854	0.00390448	0.0113293	0.0140752	5.79454e-07	0.0222981	0.0106815	0.00119406	0.0161859	0.0893379	0.00403838	0.257872	0.00517072	1.07522	0.0638066	0.0116975	0.000444738	1.97083e-15	1.34098e-22
NM_004299	ABCB7	0.0611622	0.13817	0.0231647	1.44977	6.63395	4.24607	2.36338	1.80707	3.80284	4.46995	4.17107	2.60064	6.90576	7.7515	6.9247	6.35203	10.5529	2.39346	2.32164	0.00949611	0.0213322	0.160009	1.18791	0.0099757	0.00577341	0.0358859	1.45331e-05	0.0158085	4.17492	7.53439	0.0110918	0.00512557	11.607	7.71727	0.0174044	0.0198861	0.000837924	0.00159384	0.232415	0.0160064	3.09096	0.0713931	4.11471	1.76982	0.101155	0.00991236	0.0441889	0.073579
NM_001282291	ABCB8	2.32216	1.77377	2.90876e-06	0.000163489	7.11778e-06	0.374659	8.5072e-05	0.075244	1.09526e-05	1.58569e-23	4.18529e-07	8.73123e-07	0.0625325	2.93247e-06	0.0689649	0.159907	0.405172	1.55107e-06	1.66313e-09	2.49292e-12	1.72711	1.11106	0.659281	0.442836	1.75707	1.19798	0.489393	1.87882	0.440452	0.434769	2.59137	1.59383	6.12514e-06	2.06307e-05	1.16707	0.426031	1.5446	1.27124	2.71776e-07	0.912184	1.52799	0.0004147	2.82272	0.896595	0.80907	2.90638	0.620646	0.591072
NM_001282292	ABCB8	0.00951926	0.0160354	0.000998361	3.15091	0.0549923	4.91458e-07	0.360036	0.300287	1.46141e-07	0.00912249	1.7912e-05	0.000135381	0.0659274	0.300144	4.80808e-06	2.86498e-05	1.39651e-08	3.02131e-15	1.00375e-38	0.104922	0.0085329	0.000797357	0.000212657	0.000127414	0.000359837	0.62521	0.00115955	0.000419847	0.421808	0.000146136	0.00081179	0.00055363	8.40326e-05	1.96989e-05	0.319014	0.00660065	0.000971982	0.000465886	0.500189	0.000946505	1.02531	0.000330667	2.11131	0.000322701	0.00137436	0.00599965	0.001676	1.88332
NM_001282293	ABCB8	1.65852e-40	5.75463e-25	3.56609e-06	2.17609e-11	1.02475e-09	5.67067e-05	0.787816	0.212823	3.0269e-05	3.59481e-30	0.253019	0.434934	0.165298	0.0173429	5.51477e-06	0.202285	1.61568e-05	0.000802809	0.000852607	2.09728e-10	6.1897e-16	9.63185e-13	1.55422e-08	1.67585e-10	2.68508e-10	3.26772e-13	2.47264e-06	1.05006e-11	8.81109e-18	0.00141007	1.54874e-13	2.91942e-13	1.93325e-06	1.01282e-06	3.33695e-10	9.74388e-14	0.00056765	1.66015e-13	2.39461e-06	2.58221e-10	1.24978e-12	3.84579e-11	5.0087e-05	4.46482e-08	0.000414651	1.74621e-08	1.53806e-12	2.82695e-08
NM_007188	ABCB8	6.81045	6.98105	8.03649	3.65069	4.64918	12.8074	12.6983	6.16968	2.31041	3.39363	4.68345	3.46184	7.27001	9.3319	6.79768	8.65236	4.92605	12.9173	12.9093	4.38334	2.68614	4.03581	4.49115	4.85992	3.99988	2.69604	6.06975	2.70655	4.65408	4.95272	2.56826	3.04162	10.3351	11.3726	4.76395	5.73695	3.11841	2.82687	3.56854	2.72866	4.97991	5.54602	2.36438	6.35656	6.15483	3.39539	5.3703	3.59814
NM_001243013	ABCB9	1.52035	1.1466	0.987352	1.22781	0.501872	2.53619	1.43962	2.46766	1.53166	0.192751	2.82024	4.17389	0.267022	0.000181427	3.96265e-06	2.04934e-05	0.000630589	1.11084	0.00118695	0.481767	0.00245029	0.656992	0.003304	1.34684	0.425674	0.635424	0.000255212	0.833891	1.56842	0.167693	0.109684	0.750985	0.963598	1.25264	1.04837	0.878862	1.02181	0.329467	0.924743	0.00809014	0.525912	0.840719	0.207528	0.60257	0.879221	0.000944511	0.611162	0.671153
NM_001243014	ABCB9	7.60391e-13	0.623925	0.183062	0.575824	4.12272e-06	0.555208	8.10502e-05	0.152218	2.20745e-90	4.55814e-14	0.0458564	4.36805e-18	0.171528	0.26712	1.84446e-08	4.92681e-07	2.52705	6.38349e-51	6.35748e-61	0.533952	1.22938e-18	6.71303e-13	0.391034	1.18154	0.564484	0.417431	4.81489e-07	0.0169089	0.546033	0.466006	0.600408	0.152393	4.2019e-31	3.61434e-43	0.363386	0.220527	0.36742	0.364164	5.00647e-14	0.474936	0.0035164	1.28466e-22	0.427132	0.413895	0.264351	0.578549	6.95786e-11	0.311533
NM_019624	ABCB9	2.33112	0.00246575	0.375433	0.966138	4.87866e-05	0.744603	0.00012595	0.234045	0.00205442	3.26526e-05	0.857961	1.54794	5.07988e-05	3.12281e-07	4.0588e-06	4.01252e-08	0.728589	0.00194348	1.2208	0.00246489	0.0353478	0.0173772	5.05378e-09	0.0109325	0.559518	0.746553	0.357027	0.00113432	3.08843e-05	0.587573	1.23936	0.295398	1.79022e-06	0.00739202	1.51632	0.688449	0.033799	0.107667	0.000285399	1.4906e-08	0.361362	0.58168	0.865799	0.950543	0.0938935	0.488576	0.000457242	0.706101
NM_019625	ABCB9	0.946314	1.9308	2.65456	0.427859	2.41735	2.71537	6.04423	6.21604	8.02634	6.4373	12.8018	14.6861	0.690758	0.755824	0.695954	0.713222	2.79622e-08	3.33863	2.84812	0.724908	1.3512	1.17116	1.5916	0.0401634	1.15986	0.466205	1.19284	0.677005	0.00390056	0.326722	0.0955371	0.3191	0.000281823	4.26202e-12	0.214043	1.06017	0.77132	1.24295	0.926594	1.79632	1.07413	0.0288581	0.616931	0.0847178	6.33241e-06	0.56525	0.653585	0.204086
NM_004996	ABCC1	37.8142	23.4575	24.3193	26.4783	13.6684	2.8609	2.37266	23.641	29.3051	32.8962	23.0371	35.3776	22.4424	24.6041	18.2989	21.9381	9.03806	6.99936	7.02005	6.6031	6.53076	8.4544	9.7524	9.38602	9.88467	9.67433	6.65867	4.33969	3.77367	5.46952	4.93702	5.73155	1.68286	1.73902	10.8686	12.1303	11.5717	10.2324	10.5504	10.9547	2.5374	3.15058	2.97378	3.04332	4.42652	2.87088	4.34132	3.23019
NM_001198934	ABCC10	19.3786	13.7608	13.1585	13.1742	5.18304	10.1732	10.6364	6.75151	1.09099	1.68102	3.3205	1.12419	11.301	13.2378	10.6352	15.5947	2.28843	5.13691	4.66365	1.73635	2.86196	3.76899	4.97708	4.1831	4.45174	4.24585	6.78366	5.03852	5.42813	6.72819	6.35994	6.40801	3.0936	3.48248	5.99098	4.81405	4.81965	3.30842	4.62626	3.2399	3.90018	3.71442	4.73167	4.45023	4.04305	5.29999	4.15708	4.57869
NM_033450	ABCC10	5.60529	3.45767	1.13611	1.44909	1.28988	0.41444	0.350258	0.615162	7.94479e-26	7.5126e-08	0.17129	0.0751151	0.950136	3.00669	1.52104	1.92935	1.54862	1.47036	0.776621	1.23043	0.270063	1.06701	0.787796	0.943773	1.45822	0.808017	0.593849	1.58832	1.35956	1.68503	1.00191	1.15532	1.50883e-18	3.04825e-11	0.846503	2.5314	1.23292	1.82315	1.49736	1.83698	2.42551	1.53838	1.60341	2.00449	2.56215	0.910491	1.01722	0.854169
NM_033226	ABCC12	0	0	0.00427665	0.0046535	0.00246036	0	0.0816018	0.00274683	0.00469755	0	0.00160953	0.00508658	0	0.0069902	0	0	0.0732209	0.157529	0.149779	0.0444886	0.0183025	0.0157743	0.00340963	0.0137019	0.0104008	0.0161218	0	0.0113857	0.004477	0.018379	0	0	0	0	0.0233459	0.012751	0.0296398	0.0343302	0.0212537	0.0154974	0.0893242	0.102074	0.0976318	0.0197998	0.0931205	0.0657087	0.0394451	0.134572
NM_000392	ABCC2	0.206674	0.364049	0.539012	1.58561	0.344775	0.0915316	0.164053	0.534683	0.323508	0.229429	0.632839	0.851086	0.863796	1.33697	0.921686	0.947606	0.489108	0.0395546	0.0892007	0.090238	0.12364	4.00828	4.45652	4.18294	3.69564	3.94397	0.961524	54.1636	43.5211	21.2749	45.0724	1.8723	6.63112	6.36164	0.22908	0.257775	0.198945	0.216248	0.241731	0.268513	0.429321	0.318955	0.440127	0.443796	0.356907	0.322337	0.277279	0.110613
NM_001144070	ABCC3	0.11603	0.0968106	0.085193	5.36013e-06	0.053629	0	0	0.338202	0.124315	0.15267	0.158126	0.226035	0.0509162	0.022282	4.34818e-09	0.0172421	2.58851e-05	0	0	1.38846e-07	9.75564e-07	0.140301	0.180321	0.130194	0.122548	0.139466	0.418347	0.777942	1.1119	0.582072	1.2144	1.33677	1.38111	0.526863	0.53406	0.625621	1.01384	0.255922	0.244151	0.279066	4.59643e-07	0	0.0517241	0.0232604	0.0395828	0	0.0494504	2.68885e-06
NM_003786	ABCC3	0.558601	1.12299	0.536099	0.456744	0.792002	0	0	3.81005	0.619897	0.334893	3.41437	2.38571	0.217322	0.387958	0.121485	0.794906	0.546782	0.0930022	0.105951	0.0450803	0.101533	4.55165	3.28845	4.06378	3.81564	2.8774	41.6912	20.7068	16.5803	14.5462	12.939	41.8905	1.09686	1.55747	12.1845	14.0609	11.8915	8.11774	8.43802	7.75528	0.0425359	0	0.0926126	0.0664259	0.03212	0	0.205342	0.105581
NM_001105515	ABCC4	0.039351	0.131824	0.0247844	8.36068e-07	0.472678	3.13642e-05	0.138359	0.237587	0.512593	0.0837044	0.39127	0.0905962	0.0243622	0.0742411	0.0345858	0.0898069	2.08505	0.135257	0.255031	0.0319344	2.06084e-06	0.0830867	0.0291931	0.126002	0.0999832	0.110638	0.0499267	0.322335	0.172185	0.153615	0.225799	0.150272	3.10692	1.40712	0.289293	0.197507	0.579034	0.340237	0.214505	0.141948	9.02049e-07	0.156686	5.49682e-07	0.0333812	1.31672e-06	0.117888	0.0474583	1.49484e-06
NM_005845	ABCC4	1.02773	1.73907	1.12901	1.74029	2.92844	4.32833	3.80171	5.50054	1.59773	1.73662	4.47795	2.04753	3.53101	2.85659	3.1598	2.9651	3.80772	1.36091	0.707621	1.54711	1.23316	7.28353	5.53317	6.15458	5.93942	6.89264	3.21992	8.98918	5.80727	5.56641	5.2053	5.31346	8.98222	10.1528	11.983	13.5385	15.9022	19.9582	16.4369	14.1714	1.41684	2.25605	1.4485	1.45554	2.09532	1.54766	1.20472	1.39029
NM_001023587	ABCC5	19.1714	19.596	13.1861	16.1198	12.1734	25.9826	23.9508	6.23875	2.45518	3.42706	2.40087	2.06271	4.95013	3.96552	6.15157	4.69805	57.0343	12.5612	11.9915	19.2409	19.0079	17.0242	13.8525	15.0559	13.1624	13.6791	9.84361	5.37824	5.94318	6.53154	6.23986	10.3888	22.4723	22.5563	13.7078	15.3069	16.9536	20.2099	17.4558	19.9119	9.81879	7.17775	14.5748	7.86019	12.9061	9.58575	7.99268	8.76955
NM_005688	ABCC5	11.6621	12.4659	9.2578	11.1238	5.25677	8.27533	7.47929	7.14342	1.28049	1.87004	3.22675	1.28861	6.13093	6.60503	6.53769	7.56014	30.7275	11.0443	10.9021	11.5408	10.3578	8.96928	8.38116	7.69859	8.04961	8.36293	4.47243	2.95835	2.93214	3.96188	3.7137	5.10473	22.8203	21.1884	10.4529	11.1187	10.4495	12.5187	9.85164	10.7384	6.86601	5.35431	8.12699	6.02742	6.41882	6.09036	5.06976	4.97477
NM_001079528	ABCC6	1.11646	1.39617	1.20168	1.16849	1.48295	0.224932	0.188754	0.199808	0.283486	0.265013	0.171794	0.218643	0.16062	0.13247	0.0541732	0	0.526189	1.48272	1.09447	0.163103	0.350498	6.08319	5.69211	4.34372	4.15198	4.47639	5.12082	15.2051	13.4947	9.46717	6.89847	4.78446	28.8442	28.6724	2.00201	2.87556	2.36585	2.36833	2.8003	2.67441	0.223225	0	0.139793	0.179296	0.0857812	0.126879	0.199555	0.333547
NM_001171	ABCC6	0.830982	0.894042	0.910503	1.43363	0.619294	0.0495822	0.127842	0.0851028	0.27198	0.0708032	0.0484837	0.155412	0.0822986	0.121196	0.0208389	0.0379688	0.309448	0.0503476	0.198159	0.0895773	0.0592709	7.09818	5.50548	5.7821	6.20897	5.77445	9.14269	21.8276	26.6693	24.4056	17.7224	9.99686	27.6296	28.7234	3.54123	3.58655	4.46071	3.1718	3.88333	2.55469	0.443319	0.391638	0.322212	0.480349	0.560886	0.288202	0.349623	0.470827
NM_000352	ABCC8	0.0145941	0	0.11903	0.0181184	0.0184041	0.979571	1.2297	0.046693	0.145415	0.393343	0.00679868	0.0512575	0	0.00822309	0	0	0.234586	0.0512872	0	0.0620569	0.0631066	0.176125	0.43767	0.219784	0.297951	0.168571	3.24691	2.19879	2.83893	2.82295	4.05608	2.98885	0.0512772	0	0.846417	1.01726	0.815622	1.05921	0.812146	0.639214	0.507146	0.544875	1.34831	0.600644	0.682642	0.65101	0.620753	0.781627
NM_005691	ABCC9	0.118939	0.194629	0.228665	0.548079	3.22167	0.0708228	0.0048629	0.094998	0.497284	0.708518	0.0272378	0.24209	0	0.174781	1.51843e-08	0.0491561	59.0021	0.0794704	1.62809e-06	8.49631	6.12567	1.38294	1.86798	1.96508	0.953275	1.74297	0.0247721	0.947558	0.613259	0.644525	0.890365	1.29386	0.153961	0.163433	0.0731963	0.349664	0.956083	1.90657	1.18111	1.45306	9.96536	8.8847	8.16589	11.4331	6.28498	7.44187	8.79827	8.6792
NM_020297	ABCC9	1.1477	0.817147	1.59083	1.69487	1.75522	0.589511	0.501769	0.179265	0.265091	0.872421	0.156553	0.250197	0	0.561186	0.0096309	0.060219	6.84106	5.58995	5.6419	16.1296	10.3693	4.15022	4.26593	4.76913	4.36386	5.04955	0.960163	2.15803	2.03383	2.93331	2.60881	3.12076	0.0886498	0.0457371	2.29522	2.40582	2.86869	3.29776	3.42686	3.96412	21.4229	22.5005	22.445	16.846	18.7298	18.8792	17.4763	17.9343
NM_000033	ABCD1	74.31	40.3272	41.8275	35.5466	14.9313	5.34291	4.77068	3.70463	1.54346	2.27216	2.86822	2.42936	7.1689	6.8278	5.49817	6.86561	9.92223	19.026	15.477	4.6507	3.63945	3.36763	4.11334	4.24686	4.42834	2.59769	5.41093	7.93272	7.75425	7.2179	7.02931	4.20598	2.97726	2.87387	5.95844	4.96559	3.5751	3.03547	3.77292	2.9905	7.40377	6.77226	5.75113	6.42057	6.54411	6.3843	7.0612	5.07746
NM_005164	ABCD2	0.0420939	0.119388	0.212187	0.0810246	0.645901	1.85858	1.89531	0.00916834	0.00407586	0	0	0.00400048	11.9212	12.2691	14.2697	11.5365	0.0630355	0.0903798	0	0.0595807	0.0316097	0.0153369	0.0292404	0.0391515	0.0250783	0.0358924	0.499733	0.211981	0.25811	0.256859	0.444602	0.823679	0	0.0328626	0.0451055	0.0475175	0.0310281	0.0464759	0.0692012	0.0449254	0.0325181	0.0721168	0.0560581	0.0203761	0.0738478	0.0539136	0.117456	0.0562173
NM_001122674	ABCD3	0.244988	0.903632	0.328719	0.21095	0.524014	1.32952e-05	1.4824e-05	0.603367	0.447634	0.693672	0.104024	0.717938	2.38861	2.34601	1.63701	4.15116	0.448046	1.1496e-07	3.63203e-07	0.15962	0.132315	0.502511	0.398919	0.239995	0.226178	0.0620797	0.11074	0.549888	0.293464	0.50179	0.427746	0.444652	2.92353e-06	3.24606e-06	0.261595	0.454709	0.220345	0.128685	0.0876106	0.494632	2.70533e-06	0.189834	0.389974	0.414393	0.153601	0.206953	0.130588	7.35734e-07
NM_002858	ABCD3	21.6171	30.82	20.2004	24.2196	34.5996	21.6967	22.7612	11.6709	4.26509	4.73604	11.0716	4.91662	12.7189	10.3709	14.3848	9.58374	17.3553	11.8982	12.5702	23.868	31.0878	20.7741	22.6908	20.2034	18.1286	20.1802	16.0486	19.1641	20.6116	18.5928	16.2681	19.4002	20.9427	22.8718	13.0333	13.6762	13.838	15.1876	14.6969	15.5809	11.7975	12.9608	13.3062	11.3967	12.564	13.1369	13.0043	11.2385
NM_005050	ABCD4	10.6023	10.3307	7.48416	13.2656	7.099	10.5898	8.34212	5.91276	5.44319	2.05416	5.85728	3.11337	5.76048	7.72068	5.93025	6.48913	6.18481	1.41458	4.33504	10.4301	8.98497	15.9374	9.8312	11.4579	9.58411	12.1464	8.29114	23.0092	17.4543	13.371	12.3733	7.92656	3.97487	3.589	4.39413	9.02303	8.66339	8.40955	11.1363	8.36154	8.13698	8.20462	10.9922	8.86747	10.4207	6.06957	7.87593	6.62843
NM_001040876	ABCE1	15.0287	20.5518	17.1074	14.7643	1.21783	0.62141	5.00467e-05	1.96683	2.34424	2.18385	1.74572	3.46488	2.07582	2.05764	1.56653	2.03776	1.79776	0.000453492	0.000175286	15.1107	20.8129	6.48945	13.1774	13.4181	13.1721	14.3629	9.9118	5.28597	12.6287	15.515	13.8378	13.2515	1.99243	8.08031e-08	13.646	14.8937	14.5971	14.9165	10.3625	15.3709	17.8459	17.4239	18.4757	19.0513	18.636	21.7573	21.4183	13.9987
NM_002940	ABCE1	0.345724	0.48149	0.721907	4.35054	15.7599	7.64922	8.20119	15.5197	17.7165	13.4028	19.2692	25.4593	15.7189	14.5785	15.9866	12.3547	12.2208	6.86584	6.18528	2.21972	0.0992231	6.29299	0.68489	0.0518447	0.304776	0.33856	0.114597	10.948	3.60052	0.0361545	4.79497	0.0321046	6.91466	9.56428	0.140959	0.0234949	0.205482	0.237907	5.05708	1.46151	0.449919	1.04885	0.145594	0.700738	0.123554	0.0787981	0.17108	4.98305
NM_001025091	ABCF1	11.8715	20.9471	12.5937	21.1776	19.148	24.6726	24.0699	43.5931	50.3746	40.6794	33.6909	44.3052	25.1002	26.3767	29.0398	29.0861	9.16997	1.34061	7.43616	12.8855	16.1598	9.90722	11.0874	12.9802	8.27107	10.7216	11.0527	18.188	17.8548	15.4826	20.8943	13.534	26.4564	28.8227	7.99893	10.8158	8.78293	9.94746	10.9204	10.731	14.517	13.4029	7.79835	12.2606	9.94595	16.433	15.4757	16.0451
NM_001090	ABCF1	12.8788	5.38976	14.4074	6.68932	0.00108261	0.00105978	0.00523776	9.44472e-05	0.000419489	0.000502538	0.00854912	0.00112017	0.402336	0.865158	0.00308274	0.000192662	19.3135	18.1937	9.93782	6.82417	5.46279	6.93271	8.1381	4.92666	9.53503	7.27336	14.3341	11.9689	16.1856	12.5618	10.4072	6.80877	1.34351	0.00617092	11.2684	7.7446	7.49101	6.51679	6.13451	5.4331	8.38555	9.45633	13.3928	9.81131	12.6245	4.85339	8.91679	7.53672
NM_005692	ABCF2	5.56712	9.11629	7.537	9.29396	8.62925	5.247	5.02185	16.4824	5.25036	7.30564	10.7904	10.2106	10.7659	11.236	10.9146	10.2385	31.8371	3.77515e-05	1.65075e-05	7.18908	7.76172	5.07456	6.70768	6.03847	5.41981	6.03671	4.54639	5.66136	6.05551	5.16029	6.83368	4.65344	7.12068	7.92179	6.76247	6.93876	5.27433	6.08508	7.36439	4.59284	7.67698	7.91675	7.1354	5.98296	7.03157	8.18879	7.64513	8.77295
NM_007189	ABCF2	4.84024	5.23636	5.88965	5.38704	5.63789	7.55529	7.71992	16.6173	9.15406	7.50452	10.9206	11.7183	9.68859	9.33053	8.50385	9.05434	3.31356	9.02525	7.76916	4.45892	5.2256	4.08002	5.22472	4.64381	5.28753	4.88196	4.80718	3.66637	4.34801	3.83023	4.05265	3.58601	6.55136	6.19655	6.22518	6.03893	4.93323	4.10369	4.86838	4.38214	6.25772	5.75292	6.44643	6.63234	5.80184	6.09468	6.46541	5.99148
NM_018358	ABCF3	41.1788	53.577	34.6323	40.6763	30.7094	17.7971	17.349	33.5074	35.2845	27.6564	25.9839	25.5819	20.3825	21.9515	21.4198	20.9701	46.3865	29.06	28.3919	15.1771	15.8117	14.9839	13.2068	13.7029	14.6765	13.7261	18.3057	19.9396	18.8737	17.949	16.853	14.3088	20.3495	21.4219	15.0189	14.6318	13.6292	12.3201	13.1168	14.0611	19.8821	17.6123	18.4094	16.6128	18.7006	16.5384	17.6104	18.0457
NM_004915	ABCG1	2.60833	6.2069	6.03764	9.35282	4.81037	0.459197	3.23025e-14	0.522845	4.28265	4.12612	0.68369	2.49084	6.07991	4.55202	5.43393	3.94651	14.3728	0.000899285	6.53528	1.90896	0.000206837	3.24702	1.18396	0.613166	1.21464	1.19723	1.61215e-12	1.94698	0.905696	2.90999	0.609804	3.45274	0.000343983	1.67614	2.13034	1.32531	0.705245	1.9858	2.15102	0.71568	2.98136	2.94937	0.837234	3.76877	3.31656	4.12808e-08	1.37402	2.10094
NM_016818	ABCG1	0.0124538	0.0233804	1.53235	10.8577	7.34831	1.69099	2.32231	0.960595	1.35844	1.78143	0.633801	0.0176081	7.04023	5.55448	6.02954	3.88458	7.89267	5.7328	0.00810931	4.19403	2.61799	0.068285	1.52409	1.76859	2.45426	1.63523	3.89445	2.56375	0.000993433	1.55192e-06	1.63492	0.673895	4.24062	1.94345	0.00479665	1.54888	2.86788	0.10012	0.199733	1.92095	1.60747	4.13565	3.99394	1.46764	0.0010153	4.23057	2.0526	2.68551
NM_207174	ABCG1	2.57706e-07	8.43568e-12	0.828606	5.64717e-19	0.267123	1.83672e-06	3.12337e-07	1.41311e-05	0.987497	2.30318e-05	0.0647357	1.16445e-26	0.509207	0.528651	0.143042	0.455163	1.17784	5.27539e-09	6.88721e-13	6.84348e-11	0.000220766	1.33197e-09	6.12177e-11	2.97964e-05	1.79352e-08	0.000413896	2.60164e-11	2.6998e-11	6.83429e-05	0.598898	0.00021914	1.46142e-05	1.62449e-06	1.18314e-08	4.16457e-13	1.5317e-10	1.78752e-10	1.43922e-14	0.574449	0.000481422	4.29111e-09	4.0412e-06	8.44748e-09	1.02878e-09	2.37293e-06	1.69064e-05	2.09782e-07	1.23225e-08
NM_207629	ABCG1	5.72061	3.02503	7.6875	0.127059	2.78529e-05	0.000377141	0.000625732	1.91833e-05	6.21145e-05	3.94765e-05	3.14967e-05	4.47041e-26	5.73318e-05	0.00010676	6.31822e-05	0.000150629	6.82979e-06	0.000739052	2.22406e-06	0.532149	3.08671	1.43958	0.0192692	0.740713	0.367859	1.22694	0.134509	0.0399795	2.33685	0.0898607	1.5899	0.222718	0.000217668	0.0873247	0.857209	0.0255031	0.181214	2.65178	0.248233	1.76358	0.00996626	0.00844885	0.0258173	0.00557174	1.35516	0.819508	0.0064817	0.00848564
NM_001257386	ABCG2	0.816646	0.894222	0.696799	1.51113	1.27422	1.91049e-05	6.22235e-05	0.11285	1.74724e-05	0.311361	0.0459217	0.0781307	4.13763e-06	0.480962	3.99987e-06	0.525556	1.65521	1.43087	0.639562	2.73913	2.73008	2.07461	2.08096	1.93263	2.09843	2.37303	1.29853	2.8628	3.05694	2.3917	2.03374	2.6011	1.23867e-05	0.590876	3.52004	3.62092	6.41162	5.82479	4.56286	7.3583	2.08532	2.30842	2.47985	2.88124	1.98747	2.64699	1.67887	2.52771
NM_004827	ABCG2	4.06316	2.01615	1.82187	1.6318	5.61021	2.24728	1.8823	0.0620294	0.0860299	0.148168	3.13702e-05	0.60437	0.213807	0.246608	0.136926	0.288407	0.856415	0.316121	1.11739	0.335079	0.115758	0.236461	0.0773727	0.0859852	0.140138	0.0365061	0.15931	0.607908	1.06499	1.34061	1.08704	0.0835002	12.9908	13.4141	0.45716	0.641246	0.704132	0.647014	0.971545	0.531683	0.307212	1.83731e-05	5.62318e-06	0.0475554	0.143361	1.28017e-05	7.61876e-06	0.17091
NM_001142505	ABCG4	0.231128	0.103123	0.231081	0	1.26831e-05	3.07262	2.1983	1.18173e-05	0.0326335	0.0562893	9.18142e-06	0.0275076	0	0	0	0	0.0605229	0.843056	1.03883	0.689169	0.381496	0.237146	0.355669	0.317613	0.327908	0.176529	1.02751	0.285074	0.309618	0.428624	0.335213	0.791395	0.149696	0.227255	0.566484	0.483604	0.167259	0.477878	0.433006	0.249672	0.0550377	0.180648	0.16374	0.221963	0.200641	0.299781	0.129168	0.213614
NM_022169	ABCG4	6.02738e-05	0.000117876	4.36252e-05	0	0.0460863	0.000293819	0.000277076	0.0579604	0.000174049	0.0500583	0.0803525	0.000289819	0	0	0	0	0.000199054	0.000743458	0.00107065	5.39677e-05	7.17162e-05	4.86405e-05	2.27723e-05	3.04129e-05	1.59532e-05	0.172827	0.191179	3.04055e-05	3.90064e-05	3.17917e-05	3.76778e-05	3.9299e-05	0.0011463	0.00047706	2.01816e-05	4.98204e-05	0.305147	3.73153e-05	3.68807e-05	0.213642	4.20769e-05	0.000180216	8.4953e-05	3.05986e-05	9.37321e-05	0.000123006	8.08482e-05	7.34458e-05
NM_022436	ABCG5	0.198848	0.416559	0.324717	0.444865	0.211954	0	0.0456622	0	0	0	0.00735233	0.0104174	0	0	0	0.00754074	0.0579547	0.0855705	0	0	0.0136553	0.334704	0.209765	0.289831	0.31089	0.215793	0.0960155	13.3944	13.7705	14.2579	2.95674	0.126031	9.35899	8.51867	0.167316	0.158745	0.19708	0.0384542	0.171066	0.0697936	0.0129708	0.0863093	0.0613434	0.0110813	0.0742177	0.0210511	0.0145051	0.0268207
NM_022437	ABCG8	0.139995	0.243247	0.400854	0.50845	0.179804	0.0484982	0.125899	0.0500214	0	0	0.0362954	0.0235796	0	0.00764969	0	0.00786316	0	0.188511	0.0714466	0	0	0.504865	0.259194	0.376399	0.293998	0.306501	0.142568	11.6472	13.2773	11.894	5.09747	0.151374	4.85963	4.14238	0.182713	0.11127	0.415937	0.161377	0.174259	0.270028	0.0275793	0.032156	0	0.0108927	0.0420545	0	0.0162414	0
NM_032604	ABHD1	0.409067	0.383743	0.261341	0.112945	0.282606	0	0.0805392	0.0243349	0.224072	0.157853	0.0134832	0.0913386	0.327085	0.409218	0.368606	0.359017	0.729397	0	0.388979	0.21386	0.0591814	0.387757	0.455184	0.277762	0.453296	0.312735	0.148015	0.381688	0.531144	0.403357	0.312467	0.162046	0.170873	0.171899	0.319164	0.200702	0.254623	0.177612	0.327592	0.209766	0.1348	1.65665e-12	9.49424e-11	0.0438992	0.123304	0.320007	0.0321826	0.091896
NM_001272069	ABHD10	2.66157	0.997318	1.06686	8.96783e-06	1.34531	2.17992e-05	1.36185e-05	8.01275e-06	1.40311e-05	1.19323e-09	0.0561758	1.4509e-05	0.309583	0.548033	0.291542	0.375879	1.01584e-05	0.000123963	6.0363e-06	0.763408	0.000139653	3.93357e-08	7.04764e-05	0.99726	0.947166	9.39905e-08	0.341081	1.18835	0.422124	4.70906e-05	1.51365	0.486547	3.02091e-05	1.03203	0.50707	5.11606e-11	1.36961	0.313744	1.19984	0.475694	0.532682	4.58334e-06	0.694946	0.000228701	1.31785	1.76727e-10	0.52303	2.46529e-07
NM_018394	ABHD10	21.733	25.8385	24.4699	29.782	41.6319	10.933	11.8556	6.50336	3.91945	4.68595	10.0513	4.86901	12.4672	9.35247	10.8196	8.05504	6.53354	7.78245	12.1595	12.5145	12.8575	14.1496	14.265	13.8399	12.8608	14.287	6.92704	11.8186	11.2168	11.7578	10.6812	11.5624	13.4364	12.3212	13.0713	13.8919	14.7058	14.7507	13.6925	17.9253	8.58103	11.5021	10.8555	11.7859	6.23074	10.1458	9.70701	10.1672
NM_001145364	ABHD11	1.31676	1.74394	2.0507	0.000943165	1.14947	2.86146	0.00923988	1.31235	0.317042	6.00354e-11	1.26418	0.578721	0.229011	0.228369	1.02287	0.171953	1.52426	26.5357	18.7044	3.29389	4.1735	1.9435e-10	0.598117	0.170683	0.416002	0.540491	0.1769	1.72351e-32	4.25653	2.74764	1.22363e-11	1.36552	6.11562	3.56097	0.00105117	1.66291	3.77276e-25	0.0402522	0.261641	1.76601e-06	1.0711	1.65655	1.81309	2.47373	3.33927e-20	0.790813	2.70865e-16	0.199298
NM_148912	ABHD11	1.02207	4.72553	3.94752	0.503242	8.56187	1.40729	4.082	4.013	1.03138	0.0470612	4.43178	2.15645	2.28654	2.27598	1.25953	2.184	5.38908	30.2381	29.0872	3.16385	0.00476671	5.77921	4.32001	2.35571	5.49389	0.00452996	7.54657	11.5046	8.38656	0.341334	9.78566	0.219175	2.46645	0.120578	0.00320267	0.64646	3.11985	3.66508	0.0303746	0.000258265	4.57015	0.00125581	4.43721	0.355775	2.3068	1.75067	0.00296308	1.72279
NM_148913	ABHD11	5.79291	0.183073	0.0218037	4.53882	4.9636e-05	1.73106e-06	5.07505e-21	0.818125	3.30877e-05	0.602488	4.58046e-05	6.87235e-05	3.6459e-05	6.0745e-05	2.95235e-05	5.57529e-05	1.02842e-05	0.00209943	0.000311625	6.19228	12.1434	2.18345	2.27691	4.70651	1.57594	4.38439	4.41587	0.951854	3.37991	8.50413	2.22013	5.84933	9.10643e-05	5.62522e-09	4.10656	2.39484	0.0904677	0.0519472	0.000200001	2.04383	0.000660775	5.93409	0.0130608	2.2158	0.0928503	1.52221	4.16319	2.85999
NM_001042472	ABHD12	14.958	13.6768	14.9804	13.4455	7.09238	20.1851	22.9358	25.5331	17.4908	24.0375	34.9804	16.8026	13.9135	12.0324	14.0329	15.0715	10.0153	58.9647	49.9349	12.9731	19.0595	15.2176	14.7855	14.1496	16.8027	15.0847	35.6678	28.0564	32.5408	19.5575	26.5542	23.3923	25.9033	27.1645	14.0915	11.2436	13.1913	12.2637	11.1976	13.3048	8.00116	7.50244	8.11077	9.31773	8.43035	8.9118	10.1876	8.53033
NM_015600	ABHD12	2.16162	1.54211	4.38616	3.23477	2.63887	3.62834	2.78466	2.4091	2.29729	4.49035	2.33176	2.38107	0.809848	0.498114	0.699894	0.41454	1.95594	5.61619	3.52273	4.24337	3.39172	0.806657	2.85456	0.795148	0.927443	1.96016	1.97507	3.51017	5.37349	1.12387	2.85857	4.15376	4.38315	2.03237	1.33873	2.81547	1.93534	1.92718	4.78225	2.86054	0.826228	0.957697	2.5064	1.11593	0.516361	1.33957	1.39485	1.60756
NM_181814	ABHD12B	0.0478664	0.0246871	6.30671e-06	0.185841	0.0545848	0	0	0.169095	0.240892	0.0840933	0.0975962	0.113887	0.0530057	0.0288887	0.0124601	0	0.373564	0	0	0.593674	0.53325	0.17689	0.18094	0.179995	0.0455693	0.0395253	0.0714349	0.1732	0.0408496	0.0565791	0.147934	0.147145	0	0	0.118282	0.0680548	0.168849	0.0833041	0.226485	0.212027	0.196036	0.250955	0.459508	0.438869	0.13064	0.296698	0.127965	0.464833
NM_032859	ABHD13	7.44321	6.5818	5.95305	7.6277	8.88329	2.26664	2.74004	5.97781	3.66494	4.05921	5.82495	4.9249	16.6423	12.7984	13.7111	10.606	4.67912	2.38752	2.48675	6.5234	6.64919	5.9698	5.52945	5.60912	5.2211	5.48326	3.55468	8.13457	6.77192	6.64106	6.81888	6.18263	2.83971	3.32262	4.74073	5.88265	6.18148	5.68581	6.20538	6.06796	6.38432	6.53174	6.00906	6.21558	6.5995	7.03387	6.17668	6.29651
NM_015407	ABHD14A	10.6879	14.7274	14.9988	11.5429	13.5929	14.4293	17.221	3.47648	3.00698	10.4222	3.29823	3.40205	21.385	17.633	24.6096	21.7415	3.54599	29.0651	31.5285	13.8665	11.1376	13.2928	12.714	11.8201	13.3945	10.0941	15.5612	9.57374	9.53495	7.92913	9.99625	8.94997	15.8315	18.2365	17.1773	14.9097	10.4679	12.3011	11.3653	12.16	11.6547	9.11938	7.70276	8.84507	9.34124	9.39972	9.73113	9.3421
NM_001146314	ABHD14B	14.4269	15.0857	7.56329	7.11675	12.6808	0.97633	1.60786	3.05847	4.54135	12.4547	8.08875	4.25123	46.3369	48.1323	38.0554	40.5071	2.35257	11.338	13.9438	2.03056	1.74155	22.5572	13.3336	19.3208	16.4688	10.9948	27.6939	25.7001	33.8342	19.6735	28.5172	18.7242	37.9166	35.867	12.1772	9.54423	7.51177	6.10624	7.54235	8.83392	9.2789	4.15091	4.69319	8.60731	8.66936	5.34649	2.71977	6.46797
NM_001254753	ABHD14B	7.98511	10.064	7.19216	13.2204	4.43267	0.000161614	0.102956	1.66488e-05	2.01869	4.18463e-05	0.664057	1.40388	7.92	8.34108	6.55417	7.19515	0.00186975	4.19037	2.93075	5.62067	4.65635	6.53641	11.8613	7.31363	12.2321	13.9494	5.2955	18.6427	9.9943	5.30208	7.62436	6.27461	6.16325	9.17514	4.39344	3.99178	4.98527	8.85935	7.79732	6.90137	2.12716	6.87127	5.19024	3.10083	2.99594	5.21369	8.30691	6.24677
NM_032750	ABHD14B	1.94646	2.78173	3.31843	2.1028	0.976682	0.750749	0.323678	1.27998	1.36173	1.3095	1.58874	0.691295	3.54492	3.85424	3.64205	3.43912	0.409023	0.779967	0.528718	1.75689	1.90843	4.26845	4.63473	4.57328	5.29719	4.5285	4.45638	3.65791	5.21923	5.99129	5.25459	3.45227	1.7092	2.75646	2.85656	2.97475	3.48424	3.7683	3.53555	2.7085	1.6862	1.52702	2.52196	1.80834	1.45459	1.84742	2.43235	2.17061
NM_198147	ABHD15	4.71113	4.01033	5.09675	3.67071	3.45378	1.02314	1.28391	2.94396	0.912719	1.11868	2.92026	1.23751	14.2785	12.7019	14.5141	20.8423	1.78517	4.37595	3.074	2.81588	2.67371	2.75461	3.84851	4.01504	4.10243	3.36834	9.05716	15.0449	15.543	16.5409	15.2859	8.4564	3.6639	3.35783	3.04703	2.66677	2.05327	1.72509	2.37	1.71393	3.12659	3.17003	3.42267	3.12344	3.22973	3.26182	3.37615	3.23085
NM_001177515	ABHD16A	0.128861	0.0132532	0.000564476	0.033801	0.400359	4.76689e-05	0.000350341	0.000484354	0.467401	0.641938	2.08817e-05	0.0290501	0.322874	0.257764	0.351668	1.37781	1.06272	7.13775e-06	0.000113242	0.00198142	0.000576443	0.0103989	0.000842683	0.00983648	0.0388512	0.00391637	0.0114345	0.000709846	0.000444669	0.000444264	0.0109785	0.0438833	2.14216	0.000287632	0.0186033	0.000824447	0.0168677	0.0111722	0.913774	0.0213565	0.114115	0.0174765	0.0021271	0.0144658	0.0054603	0.0368346	0.00163993	0.0323648
NM_021160	ABHD16A	14.435	18.0826	11.9723	18.7607	29.0328	40.8685	40.776	13.3061	12.1227	11.864	21.3445	11.2517	10.6428	14.1778	10.8555	16.0678	10.5935	34.258	20.3368	9.74128	11.5402	7.79799	8.46062	6.97504	9.04803	8.82381	17.239	9.9741	9.82182	10.2026	14.462	16.4904	39.1334	33.1973	11.5427	11.4503	10.5605	8.76617	8.06827	8.50009	16.198	11.2182	10.8536	15.0044	11.3613	12.8049	12.9117	13.0468
NM_080622	ABHD16B	6.37754	4.20793	5.76797	3.31183	2.7655	5.92532	6.44538	5.87381	2.44852	1.1787	3.01451	4.65842	6.32038	7.83112	7.63072	9.91583	4.53935	24.1773	29.2415	4.01138	3.03739	3.43609	3.63302	3.93166	5.64889	2.29974	7.71394	4.36551	4.74582	4.04558	3.75028	4.27516	9.207	8.23483	6.34786	4.45865	5.11604	2.76169	3.54473	3.43851	6.52245	4.79836	6.58009	7.185	4.48818	5.15081	4.73583	5.07589
NM_001130111	ABHD17A	12.6152	6.92003	12.0981	8.04501	17.6066	34.3898	23.7938	15.1284	18.3211	26.1387	10.5918	15.3242	50.1747	42.9865	88.3159	95.2129	19.1222	115.474	154.134	14.5422	12.722	10.5932	9.99986	11.4855	14.1747	5.7662	23.4942	11.0633	11.335	11.0553	10.6823	9.85457	48.0353	51.2712	20.1808	16.1568	13.2461	9.08473	10.6837	8.80492	20.326	15.1276	14.2264	18.6313	17.0268	15.6959	15.2303	15.2911
NM_031213	ABHD17A	0.620841	3.58838e-05	1.16938	0.543617	0.0782434	3.1748e-05	2.95034e-05	0.331407	0.443601	0.510765	0.0662494	1.41957e-05	0.154142	0.421929	0.279097	1.94342	2.97362	5.88527e-05	1.2245	0.494695	1.07916	1.79937	1.00372	1.53622	0.732319	0.96567	1.47077	0.881793	0.651503	1.25818	1.33069	1.66309	7.57631e-05	9.38439e-05	2.11637	1.1612	1.83919	0.358653	1.01085	1.22304	1.11085	0.800259	0.815198	2.46171	1.51369	1.12614	0.764028	0.385793
NM_001025780	ABHD17B	8.68218	7.86918	8.5163	8.71705	10.2217	10.4815	10.2874	4.66018	11.8401	11.6477	5.54509	8.49266	12.4061	8.85893	14.5476	9.79182	4.43087	5.33986	5.21075	9.42078	9.62936	9.11397	8.67979	8.57197	9.21866	9.52649	7.87577	9.34992	10.981	10.9028	9.62231	9.47119	3.79114	3.27911	9.04055	10.0752	10.6152	10.2343	8.98416	8.95366	13.806	15.801	16.004	14.8985	13.285	16.13	17.086	14.724
NM_016014	ABHD17B	0.422432	0.307176	0.29423	0.673738	3.92696	3.98658	2.90772	2.13904	7.08119	6.07306	0.537617	3.59004	1.22157	0.187076	2.60634	1.75141	9.55158	8.75937e-06	3.44199e-06	2.33199	0.576542	0.300946	1.43934	1.29472	1.00714	1.78287	0.24377	0.0852308	0.466603	1.10148	0.432721	0.874941	1.82162	2.63451	0.341028	0.444846	1.00838	0.52174	2.30683	2.75065	2.41052	4.10072	1.19272	2.58887	0.48369	1.12855	1.24735	2.10254
NM_021214	ABHD17C	7.67777	6.93964	12.0719	8.59491	4.04946	29.4699	31.1963	8.57477	6.91859	5.14604	10.3306	8.67142	1.28004	1.67946	3.02666	3.34114	1.22303	6.3829	5.95098	6.52635	8.52044	17.6148	13.5855	13.5123	15.4698	15.5654	35.7873	36.0027	47.1041	31.4608	36.5609	35.056	0.708331	1.35316	17.2406	18.062	12.8207	12.7036	15.949	14.3954	4.26942	5.02101	4.3806	4.4553	3.76847	6.08142	8.2819	5.66365
NM_007011	ABHD2	0.159992	0.839073	0.287469	0.249709	0.637679	3.29061e-05	4.20841e-05	0.228973	0.21597	0.121494	0.245242	0.102914	0.135692	0.14683	0.102549	0.311394	0.204544	9.00754e-05	4.09704e-05	1.29415e-05	1.70924e-05	0.0748842	1.05987e-05	0.13153	0.0478676	0.0871133	1.27881e-05	1.79973e-05	0.0624013	0.0631693	0.141381	0.140616	5.91426e-05	6.14642e-05	0.0389099	1.20996e-05	0.0516122	0.0938199	0.117029	0.0720224	1.83902e-05	3.6994e-05	1.95951e-05	0.0706343	0.221675	2.68889e-05	0.0877849	1.67802e-05
NM_152924	ABHD2	59.7664	47.948	43.8108	64.4859	35.5185	12.8837	13.0275	13.6683	12.6018	17.3411	14.1685	10.5444	21.0513	17.307	19.7438	21.3837	12.5872	3.92949	3.39917	12.1332	11.5174	12.274	13.1575	12.1903	13.9747	14.6591	9.57625	23.5145	28.4392	30.4557	20.9263	15.3654	9.04046	9.62489	16.4044	19.8788	15.5035	19.3351	21.4067	17.5514	14.5957	14.2877	14.5676	16.0739	15.1958	17.3532	15.1796	16.7776
NM_138340	ABHD3	13.8988	18.3133	11.0852	16.339	13.1881	9.5637	10.8986	9.37929	2.02262	3.1098	7.66229	6.26998	24.208	26.6052	23.9208	24.0947	1.90719	4.52727	4.02103	4.60634	5.87984	8.18538	7.33434	7.65057	7.47361	8.07969	15.7715	18.1581	20.5872	12.8531	15.8293	14.8611	16.0863	18.547	7.75976	9.0301	6.9307	9.53755	7.36778	7.38336	5.93185	4.92613	7.00528	4.51819	5.94902	5.19405	5.38959	4.43358
NM_022060	ABHD4	58.7966	50.8731	38.9924	67.3347	25.9617	9.63673	10.7165	10.8854	26.5004	12.9884	18.7213	19.3993	6.94503	8.11002	8.623	10.9563	7.43255	18.7146	18.1713	17.0993	14.4166	26.17	19.4483	21.9452	22.9304	17.3125	14.6362	19.9868	17.5994	15.0174	13.2916	12.8532	25.9057	27.8554	17.5294	15.2711	16.5651	20.2127	15.0837	19.2131	9.51741	11.18	10.0447	9.3335	8.08886	9.54034	9.3014	9.76535
NM_016006	ABHD5	5.4031	5.3895	3.64293	4.64335	8.07815	3.47618	2.76306	4.65645	2.59997	2.88693	2.99112	3.87118	2.68627	2.59129	2.13558	2.47653	5.97915	2.01173	1.6177	4.55537	4.11572	3.70284	3.3938	3.52273	3.5883	3.52405	4.09987	10.9243	11.1216	9.75465	8.4975	5.93039	9.7019	11.5221	2.80558	2.87745	2.69281	2.58873	2.6972	2.93982	2.62232	2.52294	2.74259	2.80372	2.95502	2.69096	3.72831	2.3149
NM_020676	ABHD6	33.2707	32.5737	26.3236	30.7012	29.3464	15.4113	14.9524	5.73852	3.60377	3.32024	8.70982	6.16217	2.46154	2.23387	2.98539	3.74198	4.37766	1.77687	2.36576	3.17941	2.22477	5.00162	5.72164	5.60522	5.2695	4.2377	3.69764	24.7934	21.824	7.45047	21.4836	3.33534	10.5205	12.6341	2.56561	2.67338	1.73127	2.37364	2.6564	2.31602	2.84652	3.94018	3.3126	2.47901	3.24623	2.57554	2.79416	2.96721
NM_024527	ABHD8	13.4337	6.47047	12.2007	6.80939	10.4295	29.8666	29.194	4.84763	4.06795	6.07595	6.79208	2.98393	8.4707	6.53104	6.727	6.99751	4.25839	31.8696	27.2474	4.71453	4.95577	6.7914	8.6215	7.87728	8.77578	5.55579	8.12318	3.45534	3.22783	4.15862	3.89549	4.50981	13.9666	14.1449	11.3687	8.92696	7.59599	5.56954	7.616	6.21084	8.16778	5.37196	7.5298	7.2206	8.13117	5.81111	6.68262	7.55978
NM_001012750	ABI1	0.00137419	0.000892413	6.3066e-05	2.37581e-05	1.29747e-06	0.00390326	0.00152268	3.25194e-05	7.80071	0.000104298	5.92852e-05	17.0436	1.31313e-07	4.4991e-08	1.93168e-08	1.0336e-06	3.83807	0.000102114	3.66502e-05	0.000332162	1.96262e-05	0.000855331	0.000349561	0.0012094	0.000252301	0.000642692	0.000491233	0.000304548	0.000171447	0.000193395	0.000126023	0.000827977	9.30554e-05	1.05229e-13	1.42863e-06	0.000220491	0.000336936	9.17872e-06	3.62016e-05	0.00164133	0.00103177	0.00121094	0.00106389	7.90579e-05	0.00247942	0.000718152	0.000159632	0.00204374
NM_001012751	ABI1	3.5483e-09	0.000206031	1.79873e-08	2.16226e-09	0.0890945	1.10045	7.27582	9.10758e-18	2.27327	0.32637	3.3591e-25	1.31989	3.69338	2.95921	2.7129	8.27009	0.434263	1.32956e-05	0.990133	1.02348e-08	1.68822e-07	2.91749e-10	1.89446e-08	4.00187e-10	1.29845e-08	6.34624e-11	0.000195592	0.0043573	0.0016204	0.000487048	5.5437e-05	0.000127354	2.16061	1.69899e-12	7.62095e-11	8.00714e-06	9.28287e-06	1.1128e-09	5.00597e-09	0.000502948	9.88613e-10	1.24402e-07	1.24954e-07	4.80539e-10	4.74628e-07	2.752e-11	3.10857e-08	1.0295e-08
NM_001012752	ABI1	12.9905	8.45765	9.66167	12.0061	11.8704	6.7188	3.88439	14.881	28.77	36.265	33.5348	13.8119	2.4395	2.46141	1.14706	1.00347	1.60449	7.59839	5.82503	12.8757	11.5369	17.4371	13.0881	15.7395	16.3121	16.7205	12.2439	12.5372	10.6344	12.2742	12.173	15.4402	3.99353	3.97634	15.6706	15.0111	13.9964	19.35	18.9472	16.0802	14.7169	14.4979	14.6513	13.9964	14.9605	15.5683	16.02	15.7898
NM_001178119	ABI1	0.000726187	0.000725253	0.000156726	0.00026496	0.793226	0.935715	8.48856e-06	4.84952	20.1609	8.94953	11.0082	15.5563	1.36177e-12	4.02093e-14	3.5942e-14	6.92886e-11	2.81622	8.40767e-05	2.29966e-06	0.000896057	2.16934e-05	0.00106123	0.00042061	0.000481166	0.000219822	0.000507489	0.000335051	1.04555e-05	1.51485e-05	3.90298e-05	0.000148067	0.00106034	3.66989e-10	8.18522e-24	1.44868e-05	0.000325921	0.00105765	3.8385e-05	7.73424e-05	0.000496139	0.00199697	0.00427181	0.000962789	0.00242215	0.000372493	0.00217074	0.000926561	0.000838669
NM_001178120	ABI1	1.82325e-09	0.000165816	4.5344e-08	2.53758e-08	4.96341e-08	0.00145975	0.00166698	8.00518e-12	0.203057	5.34483e-06	2.47693e-19	0.925654	4.69009e-06	4.18985e-07	3.68248e-07	6.88244e-05	0.316013	1.00797e-05	6.80744e-06	2.79071e-08	1.84518e-07	3.59789e-10	2.24759e-08	1.50784e-10	1.11178e-08	4.86577e-11	0.000131699	0.000138422	0.000135796	9.3929e-05	6.51818e-05	0.00016291	3.45038e-06	2.28663e-14	8.14808e-10	1.18655e-05	2.97285e-05	4.76027e-09	1.07935e-08	0.000147212	1.91142e-09	4.52034e-07	1.11465e-07	1.60377e-08	6.72449e-08	8.51458e-11	1.87778e-07	4.03901e-09
NM_001178121	ABI1	2.15413e-05	1.93519	0.00927423	0.0176943	2.34694	4.80415	4.41102	7.77624e-06	0.661292	2.73796	3.28311e-13	0.027042	9.55662	16.7808	9.80721	11.9688	0.128876	1.16415	1.64215	0.00139656	0.147604	9.46416e-06	0.0011112	2.55276e-06	0.000933603	1.61673e-06	4.13139	7.66491	11.0197	7.78052	8.45921	3.89417	3.23479	2.60152	0.0133034	1.03801	1.5882	0.0142065	0.00786272	1.81871	3.43597e-05	0.00672659	0.00191522	0.00389106	0.000501409	2.36386e-06	0.0247393	3.82025e-05
NM_001178122	ABI1	1.08678e-15	6.50339e-05	5.04783e-25	3.3634e-27	0.0278582	0.495941	0.100623	0.261857	4.47566e-29	0.435844	0.595589	0.36156	8.54806e-12	4.44302e-15	0.0460112	3.51496e-12	1.6119e-07	5.90861e-11	7.86036e-10	4.15833e-15	1.46823e-24	3.89408e-09	7.61023e-22	6.24114e-20	2.43501e-05	1.09605e-17	1.53614e-08	9.34472e-23	7.01793e-09	6.70053e-10	1.54895e-08	1.48345e-08	1.78115e-19	9.7772e-50	1.74757e-10	2.99099e-11	1.06384e-15	1.41888e-21	6.64209e-10	1.45326e-12	1.23148e-18	4.27193e-10	3.57988e-22	3.83731e-27	1.8623e-16	1.1409e-11	2.60863e-31	1.78963e-15
NM_001178123	ABI1	5.19875e-21	4.29764e-05	1.83123e-28	1.32384e-31	6.32797e-10	0.000191917	2.2191e-34	4.93525e-27	8.92463e-34	2.14428e-23	3.41679e-39	1.62337e-69	5.58382e-06	2.0301e-07	5.26981e-07	0.197555	2.31975	3.14349e-10	2.80865e-10	1.3192e-20	1.58916e-26	3.97378e-17	5.07668e-26	1.68048e-28	8.98619e-11	5.41873e-26	1.40804e-08	6.32528e-25	3.44675e-09	2.15991e-08	6.6943e-08	8.43731e-11	1.10778e-05	6.21722e-21	6.71793e-16	5.02303e-13	3.50788e-18	5.00408e-26	5.58083e-16	5.36906e-15	2.00054e-25	3.53251e-14	2.41692e-26	2.0283e-34	4.72255e-20	1.94854e-19	1.5863e-34	5.27686e-21
NM_001178124	ABI1	1.04811e-16	0.832627	7.43678e-23	2.06575e-25	0.0528307	0.551764	2.31428e-30	2.8931e-20	1.04807e-32	5.78318e-17	2.4488e-32	1.96357e-79	27.916	22.4592	33.7241	22.4783	0.917098	8.53465e-05	0.000182684	1.21715e-15	2.70703e-20	1.88681e-12	4.81995e-21	5.19748e-24	1.41531e-05	3.24965e-21	0.000780068	6.76168e-20	0.000528276	0.00338666	0.0169604	3.58766e-06	1.46452	1.87087	2.82111e-08	8.25616e-08	3.45407e-13	3.45037e-19	8.92321e-10	1.13366e-10	6.01976e-21	8.74955e-10	7.12906e-22	1.02287e-28	5.79747e-16	9.64134e-15	3.90545e-29	8.07983e-17
NM_001178125	ABI1	6.98574e-16	6.41334e-20	6.68068e-30	1.91243e-52	0.181422	3.45022e-18	1.10617e-50	2.10884e-37	1.72799e-64	1.92411e-35	1.03106e-53	3.02165e-160	5.81613e-12	0.107413	3.98535e-11	1.11903e-19	1.81355e-144	3.92766e-08	9.63945e-09	2.45233e-33	1.65592e-56	7.82535e-26	5.32531e-36	2.01044e-38	2.17325e-19	6.44595e-44	2.90203e-07	3.33253e-36	4.53671e-22	1.04845e-18	3.9703e-17	1.76577e-14	1.93827e-07	1.54994e-19	3.57161e-22	0.00165919	8.33511e-19	4.37881e-37	1.89202e-28	1.29566e-29	5.47797e-44	2.28374e-32	2.83819e-30	3.83095e-54	1.92027e-21	2.83931e-27	1.55509e-61	3.55406e-32
NM_005470	ABI1	7.01211e-17	0.644224	0.643035	0.237312	0.0255108	0.277714	0.983628	0.0698368	0.326489	0.0804134	0.130328	7.25438e-56	0.0637357	0.0343609	0.0308422	0.239182	2.76596	6.64599e-13	0.712304	7.41332	7.38541	0.871734	1.87001	1.46755	1.11593	1.35839	0.453396	2.62504	1.68073	1.72489	1.69435	2.24523	8.24349e-18	0.434196	0.925146	1.59749	2.03919	1.48983	0.694374	3.46651	4.01265	4.0704	3.92396	4.21303	0.594426	4.22691	3.09062	2.74401
NM_005759	ABI2	22.7841	18.7773	18.8718	22.7331	15.5773	40.6997	40.3991	11.356	15.757	17.154	16.9267	13.9094	11.8101	9.02527	10.7669	10.3137	14.978	14.5062	14.7182	36.4937	39.1572	25.3153	28.4251	27.9037	26.6196	30.4504	12.0795	10.3986	11.1175	13.4445	12.4839	16.2803	5.05417	4.98457	20.8175	25.1705	23.0176	27.3108	26.216	27.7109	18.7377	18.7807	21.142	20.243	18.963	19.915	18.6796	19.1315
NM_001135186	ABI3	0.00193547	0.142821	1.02817	2.07064	2.22184e-05	0.349748	0.166746	0.00275521	1.13505	1.24096e-05	1.23054e-05	1.01721e-06	0.48844	0.141336	1.79273	1.50924	3.01739e-38	0.000170734	1.64652	1.47697	3.34476	0.0022736	0.000686911	0.0202411	1.84344	0.13365	0.42876	0.0326191	3.43431	0.000458027	3.65405	3.72085	0.000361838	2.81017	3.52552	0.581188	1.04957	1.93694	3.61439	0.988545	0.208414	2.31808	2.44785	0.00146488	2.78169	1.98838	0.00235439	0.000931502
NM_016428	ABI3	2.88274	1.55925	1.5	0.00160462	1.09104	0.301073	3.86788e-05	0.577598	0.000769156	1.50959	0.576737	0.45708	14.6257	13.3786	49.1786	50.9518	10.0334	11.7149	10.4535	2.69871	0.00404254	2.36527	2.00269	2.0382	0.00210572	1.37838	3.54299	5.15381	3.27103	4.95678	0.752165	0.00760552	4.30672	0.00230753	1.8187	3.76579	3.24977	1.09641	0.00215096	1.80716	2.16949	0.00605333	0.00352896	2.40087	0.0036798	0.00410778	2.19933	2.34257
NM_015429	ABI3BP	0.565013	0.958896	2.21976	1.65692	1.05	0.938728	1.07813	5.08551	42.3874	147.617	11.476	12.4735	0.0443377	2.28886	0.0132149	0.304926	3.90011	1.95294	1.40265	5.58923	2.7706	3.0558	1.94366	2.81747	2.67146	2.78383	7.46158	15.315	13.6866	12.7674	19.1224	17.6566	0.359409	0.955716	10.1124	9.37494	8.85293	8.69478	12.9825	12.0682	62.0164	72.2076	64.9057	51.7975	51.2458	86.1117	70.504	88.0995
NM_005157	ABL1	5.32856	0.323097	7.00333	0.294032	1.21072	35.3247	34.6248	16.3915	62.0517	50.1037	15.3788	41.6543	0.303516	1.28907	0.516777	1.81639	15.4625	40.8597	44.0664	12.6284	11.6079	19.9444	20.7664	20.3108	20.1358	15.3548	30.0851	12.4736	14.4885	16.9375	19.3051	20.3644	7.90733	8.58198	22.483	18.3739	20.3071	15.6302	15.7963	14.9527	27.5861	24.7955	28.0819	30.4699	22.6587	24.8819	29.7857	33.8174
NM_007313	ABL1	19.9332	19.6087	17.047	19.643	8.53766	9.34137	8.44433	6.70957	5.84727	8.58131	5.38851	5.34515	10.4746	10.0626	10.7917	12.9031	9.66698	3.85466	2.84468	9.7663	10.9105	8.6467	9.64268	9.26109	10.2232	11.307	5.95341	11.6063	10.797	11.3577	11.1535	12.0629	2.83148	2.51048	9.36953	12.088	10.7832	11.8443	11.6435	11.058	8.41555	14.4211	9.96879	10.0078	10.2648	12.6884	12.2172	10.6109
NM_001136000	ABL2	8.85073e-06	9.3399e-05	0.00775669	0.00015903	0.502086	0.211106	0.492288	0.314042	8.2959e-10	4.04616e-24	0.0210336	1.48226e-09	0.000295642	0.000799712	0.000892795	0.0665128	2.1446	9.80034e-08	0.00198497	0.000174159	0.000196494	1.35838e-07	0.000283153	0.000152482	0.00516764	0.000784004	8.12005e-05	9.18485e-06	0.0018425	0.176696	0.000141907	0.000575567	0.00295219	4.54079e-08	8.60409e-05	0.00617633	0.00155515	0.000707106	0.256826	4.60208e-08	0.251245	0.0255264	0.000346876	0.133061	0.000695304	0.000335551	0.000265815	3.44643e-08
NM_001136001	ABL2	0.0452921	2.01315e-297	0	0.0472716	0.0751825	2.898e-104	0	0.313355	5.5789	10.4522	0.532068	2.8321	0.212218	0.726719	0.309375	0.620221	2.87994	0.133113	0	0.0733332	0.0511187	0.0770826	0.0871274	0.0803177	0.0799847	0.128125	0	0.151439	0.0830149	0.137891	0.167868	0.207765	4.08555e-117	0	0.0754945	0.164163	0.33438	0.140696	0.106536	0.200148	0.427814	0.286487	0.0536808	0.217802	0.166284	0.0850279	0.221619	0
NM_001168236	ABL2	1.33225	0.99868	1.48915	0.5337	0.921382	2.00715	2.10419	0.664046	4.57142	0.00224868	0.284571	0.00134357	2.38212	2.479	2.11014	2.645	5.23077e-07	0.668322	0.000378087	0.657755	1.58791	1.92941	1.81057	1.46939	1.51039	0.9664	0.152625	1.5224	1.31946	0.85598	1.68807	1.67995	1.71269e-10	0.00213917	1.02757	1.83465	1.20338	1.37161	0.955426	1.83299	1.26217	1.27283	1.38768	1.19156	1.10707	1.25234	1.54423	1.6883
NM_001168238	ABL2	0.218711	0.000117339	0.0294408	6.57666e-05	0.511926	2.28791	0.8387	0.198106	4.00057e-10	5.48719e-28	0.00384761	2.43745e-13	0.8009	0.856056	0.827491	0.78878	9.52626e-07	2.19689e-07	8.07875e-07	0.000126446	0.000352233	0.000126949	0.00210494	0.000494833	0.021941	0.00115449	0.067563	0.209938	0.0159434	0.163748	0.00025845	0.00238326	5.75722e-05	2.34473e-10	0.000162797	0.0154566	0.0019453	0.00139184	0.387219	0.00368594	0.618489	0.0470782	0.00059405	0.481516	0.000679734	0.000248528	0.000535597	4.34288e-06
NM_001168239	ABL2	1.99617	1.4139	1.25066	1.68929	0.251797	0.000919271	0.0601238	3.08945	13.2807	9.61319	4.75182	6.87313	0.000349419	0.09417	0.255783	0.00109162	1.30159	0.748658	0.937984	2.18614	1.62979	2.28353	1.68309	2.00765	2.14888	2.8666	1.83929	2.02167	2.09399	1.281	1.52984	1.6611	0.290777	2.5406e-06	1.64927	1.63383	1.55237	2.17308	1.72694	2.564	1.14683	2.06109	2.38382	2.60559	2.06064	1.43154	2.08852	2.86937
NM_005158	ABL2	6.9662e-05	0.826696	0.438803	1.2792	0.920373	0.202661	1.36541	1.05053	9.47596	11.1404	1.75885	5.86747	0.00133374	0.00310034	0.00295287	0.245795	0.889489	0.344963	0.71543	0.983221	0.972678	0.00282088	0.294592	0.535683	0.425081	0.717832	0.000230904	9.35227e-05	0.181811	0.977837	1.02724	0.450089	8.14168e-09	0.37184	0.630585	0.784234	1.08286	0.746827	0.647328	3.44615e-05	0.531805	0.860271	0.864976	0.358184	1.22808	1.84991	0.85472	0.015797
NM_007314	ABL2	2.92339e-05	0.000230267	0.116932	0.000149666	0.35675	0.2725	0.000466535	0.755839	0.000427637	5.42671e-07	7.71733e-12	1.13033	1.19047	1.50421	0.607483	1.49302	0.000302702	0.00272394	1.16124e-06	0.000464254	0.00073084	7.38464e-07	0.00224616	0.00259085	0.0198726	0.00358382	3.23231e-05	7.20894e-05	0.12363	0.244847	0.000607062	0.00321771	4.18748e-12	7.51662e-05	0.000268896	0.0385885	0.00734495	0.0150387	0.246613	4.58414e-07	0.337345	6.29172e-07	0.00362339	0.115103	0.00123858	0.00516824	0.00261293	5.62978e-07
NM_001003407	ABLIM1	0.000499812	0.000560583	0.000372469	0.278453	0.36317	0.00120706	0.00094685	1.25238	2.77358	5.34782	0.0992156	2.85626	0.205426	0.000188741	0.000165425	0.00021347	72.0487	0.00232536	2.21395	27.1545	8.84003	0.41513	0.519541	0.79619	0.588044	0.556796	2.17853	0.451677	3.6626	0.398816	1.72537	1.70514	0.00345119	0.00534631	1.61985	3.76507	4.56284	4.76875	4.77968	4.30613	1.97956	0.00151239	1.27659	3.60696	4.33416	3.08295	2.71022	3.19269
NM_001003408	ABLIM1	2.5185e-07	5.54481e-07	2.93764e-08	6.87417e-06	3.95128e-06	3.05036e-18	3.5558e-19	1.85276e-24	1.28833e-12	9.6861e-10	9.24205e-06	3.60638e-09	2.87257e-37	2.95234e-53	7.33973e-66	5.03601e-62	48.3984	1.04309e-10	4.23738e-05	0.000594482	0.00065953	0.000176594	0.000156866	0.000173635	0.000179843	0.000161725	1.99511e-06	0.000134603	0.00028646	8.11374e-05	0.000269724	0.000304483	8.75489e-06	5.24984e-23	0.000108688	4.5229e-13	2.5295e-15	4.35563e-07	2.06416e-09	3.2959e-11	0.000305919	1.87797e-08	0.00036784	0.000297886	0.00041756	0.000637429	0.00045348	0.000347104
NM_002313	ABLIM1	0.465306	0.311266	1.41462	0.00809408	0.516883	2.67955	2.24612	0.485962	1.32495	0.877026	1.27516	1.47532	15.5489	16.314	10.5268	9.43099	41.3245	16.8531	11.8002	67.4141	61.3669	9.66322	5.89817	6.54839	5.31926	5.93829	0.666195	9.77195	10.3923	7.51763	8.22417	7.31572	1.31302	0.405439	1.39246	0.0376506	0.0453834	0.00129656	0.460697	0.0167699	6.80782	10.6252	8.72037	7.81303	3.81683	7.86602	6.75284	7.7447
NM_006720	ABLIM1	1.74781	4.2858	9.92422	5.18858	2.58779	4.63093	5.49457	1.74734	2.46921	3.68	1.52915	1.97176	90.5813	74.1385	69.978	56.8961	19.5391	33.5252	37.3936	70.1361	59.7364	36.1956	26.7907	31.8414	28.6426	36.1171	13.8932	15.6925	16.7787	14.1812	15.2218	17.1575	1.54219	2.23257	13.1486	14.8254	14.8616	21.7047	18.5822	22.0649	16.8034	17.5135	21.9767	20.4353	21.2323	22.4038	16.3824	22.0662
NM_001130083	ABLIM2	4.62959e-18	1.26013e-14	1.17732e-33	2.65728e-20	0.0555566	0.636077	0.562125	4.10143e-54	4.33175e-15	1.09515e-83	1.05077e-18	2.76437e-36	1.13171e-08	0.301551	2.50465e-49	0.138262	0.0715991	1.99885e-11	8.08147e-18	0.310096	0.277085	0.294487	0.372948	1.52183e-22	2.15133e-10	0.077183	0.6762	0.121605	0.460873	0.373059	5.75228e-17	1.17612e-20	1.01753e-34	2.53258e-40	0.122918	4.07544e-45	4.33933e-28	1.86204e-18	1.03675e-36	6.42203e-20	3.12867	6.3026	3.08164	2.59817	3.68669	2.32888	1.64982	1.96872
NM_001130085	ABLIM2	0.438454	1.1745e-10	1.47995e-21	2.4347e-13	0.0247194	1.95698	0.455783	7.35137e-34	2.39256e-11	8.61612e-36	0.0540099	3.90688e-16	1.70004e-05	0.0416866	2.95102e-22	2.21017e-07	0.123587	6.8692e-05	1.14579	1.20634e-09	7.06304e-08	0.235763	0.00652612	0.298667	0.135056	1.91658e-31	0.222863	0.0468751	0.300056	5.05835e-05	0.380525	0.20322	2.11436e-29	3.9933e-06	5.20366e-12	3.27119e-26	0.142174	9.80415e-12	8.08856e-22	1.11951e-14	0.0411015	1.95587	1.50881	1.06022	2.30613	0.814178	8.20288e-06	0.13088
NM_001130087	ABLIM2	0.000648763	0.000421949	0.00148511	0.000564701	0.115391	0.000537032	0.254776	0.00195239	0.215475	0.0437033	8.5899e-06	0.00385127	2.68449e-09	2.27151e-11	0.00141626	0.000337675	0.57892	1.55656e-10	2.48145e-08	2.27601e-05	0.00326898	2.58742e-08	0.000299579	4.45917e-10	0.000121229	0.74358	2.62759	0.00107357	0.000218309	0.045666	0.00166117	0.508297	0.00099494	0.319659	0.000244407	0.0112952	0.001383	0.000287931	0.00258385	0.000751699	0.00150724	6.27441e-06	0.89634	0.774234	5.03129e-05	3.13374e-05	0.00108046	0.520653
NM_001130088	ABLIM2	1.15251	1.93979	3.141	1.43928	2.93828	0.180399	0.354419	0.0218123	0.0493172	0.122179	0.0364276	0.0444878	0.248449	0.268078	0.212496	0.295014	1.94722	0.504908	0.21368	0.102706	0.189927	0.474576	0.506917	0.478494	0.379394	0.496995	1.61835	0.265393	0.3369	0.448247	0.340551	0.54662	0.220448	0	0.93076	0.76367	0.773742	0.784077	0.667779	0.662723	0.787251	0.853711	0.549342	0.357163	0.393936	0.31897	0.228568	0.308451
NM_032432	ABLIM2	0.575605	0.93471	1.60792	0.875671	0.147269	0.0149633	0.652218	0.0720226	0.0804321	0.290189	0.00625998	0.122669	0.368412	0.5985	0.424589	0.517152	0.165103	0.716204	3.17313e-11	0.0124361	0.00542164	0.382657	0.774624	0.439748	1.03671	0.0221046	0.374088	1.01592	0.00623591	0.39736	0.371246	0.923466	0.145803	1.81098e-27	0.797283	0.37328	0.859334	0.855234	0.764341	0.617162	2.05897	0.0221666	0.00344107	0.259235	0.000577155	0.0167438	0.727417	0.00381331
NM_014945	ABLIM3	0.379781	0.473995	1.54666	1.0185	0.487037	8.70505	8.93029	0.756708	0.889476	0.443908	0.534569	0.409957	0.0600151	1.22367	0.087669	0.624703	23.2284	9.68085	11.4186	18.3465	16.0395	0.50462	0.372935	0.396567	0.371875	0.298669	3.90201	3.41203	4.0237	2.72719	2.93788	6.18505	2.73809	2.2688	35.3024	37.4848	29.9803	29.046	32.2337	26.4939	44.2801	41.7577	43.1852	45.3178	23.4936	49.9678	37.7246	59.0056
NM_020469	ABO	36.7021	15.5606	13.5302	13.2041	1.84538	0.0954735	0.080822	0.204697	0.0603195	0	0.10299	0.115813	0.0385507	0.0295312	0.0129217	0.0154639	0.490031	1.65995	1.2587	2.78138	1.13514	10.3613	12.7547	5.01113	6.48291	13.2774	11.3312	36.0347	24.0978	9.67446	36.5428	36.16	1.96231	1.5628	1.58602	1.65149	1.25944	2.34359	2.63357	3.36853	1.16683	2.03102	0.650702	3.80683	3.09099	4.15847	1.57321	2.10663
NM_001092	ABR	2.02649	1.95088	3.49219	3.35285	0.841566	5.4699	2.98932	33.1382	19.1509	11.8222	27.9303	22.579	21.824	22.3002	15.7827	23.8573	65.2755	13.1463	6.73785	36.1637	32.7534	6.09655	6.7666	6.51601	4.52481	5.14051	27.8901	27.45	32.6121	30.4661	33.5032	29.514	1.24452	0.614711	10.8963	11.151	10.6832	9.96127	12.0523	8.33212	6.30968	6.06959	7.90613	6.67118	6.74473	7.30754	8.62192	9.53405
NM_001159746	ABR	0.227975	7.97218e-07	0.687179	0.36302	0.132536	1.7635e-05	2.99662e-06	0.258283	0.340108	0.243691	0.288166	0.0882577	8.20709e-23	1.67015e-08	2.31811e-08	4.05418e-06	2.00746	2.41623e-40	4.15993e-05	9.7206e-10	3.67026e-06	0.388239	0.0488846	0.161936	0.256371	0.136643	0.0657237	1.19315e-05	0.060131	0.0729505	3.39442e-07	0.0734412	2.05575e-09	5.68988e-10	4.81727e-06	0.384338	0.185303	0.331415	0.0564136	6.50357e-06	0.225522	2.02484e-09	0.121913	0.213833	0.118823	0.454454	0.094087	0.313924
NM_001256847	ABR	0.6916	0.271092	0.932584	0.0572647	0.0625483	18.6809	19.9715	1.25872	4.71014	3.53241	10.8132	1.71766	0.000172024	1.0413e-06	0.318149	0.170903	0.818945	65.1372	60.8958	7.21884	6.53846	3.96324	3.89577	3.6898	5.47216	4.04989	23.3776	8.60388	8.79921	9.42312	6.76242	7.48069	8.24253e-08	1.55728	7.70353	7.17429	4.73213	2.32232	5.87176	2.62267	6.86195	5.95094	8.61006	7.65291	6.41348	7.97501	4.80694	8.75443
NM_021962	ABR	1.03146	1.1745	1.5232	1.28012	0.529698	15.1644	20.2445	7.53767	18.0599	13.4223	16.4732	10.0236	2.45931	2.35657	3.90909	5.03606	5.57741	1.34494e-20	3.15583	1.27986	1.07646	2.43376	3.22583	2.78117	3.83501	3.48668	1.82214	1.43288	1.16673	1.10155	1.40824	1.47009	0.000292886	6.36822e-05	1.19172	0.790962	1.58336	0.338472	0.774646	0.588401	1.30787	1.05704	0.798445	1.14017	1.70362	0.728473	1.21251	1.06299
NM_139166	ABRA	0.01017	0.041623	0.0358485	0.00779065	0.14076	0	0	0.014176	0.0996881	0.0198144	0.00970047	0.109881	0.0290241	0.337876	0.0787002	0.187251	36.3481	2.14043	2.15951	3.49775	0.632992	0.0387333	0.013146	0.0176138	0.00608557	0.0109522	0.0380843	0.0108743	0	0	0.00937759	0.377925	0	0	0.207534	0.0145724	0.0132922	0	0.0154479	0	19.8952	3.83482	8.19737	4.4871	6.55655	9.49057	5.32797	14.7198
NM_021243	ABRACL	7.16607	6.03006	9.75682	8.95741	6.90829	42.0084	40.3366	7.85565	3.07901	3.66547	5.10411	1.97669	113.62	107.386	94.0593	75.4145	5.72031	11.7039	11.8706	11.4529	11.2506	20.3891	23.8539	21.6059	19.3662	21.3451	44.3365	62.2048	61.1103	46.6462	60.8785	36.5232	19.4033	16.3644	15.2137	13.0682	14.0216	15.2708	15.3076	13.7961	12.8863	10.294	15.5537	11.9984	9.26007	12.4599	22.8903	13.1026
NM_013375	ABT1	12.7932	11.4062	12.5083	11.8808	15.9811	10.0137	8.97372	16.9902	27.3969	23.6089	17.2335	23.6858	21.9074	17.5942	21.9194	18.1251	3.81567	11.9889	10.6983	8.04581	7.65814	8.25878	9.39706	9.71573	9.19107	7.31572	12.5589	12.3129	12.3606	10.1021	11.1849	10.4259	21.3899	20.5628	12.2387	10.4837	10.2655	8.92928	9.74972	9.6618	10.1953	8.46559	8.63266	10.7276	10.3321	9.73101	8.7904	9.63827
NM_032548	ABTB1	1.41015	0.723401	1.21369	1.961	0.126005	3.19931	2.7473	4.84021	4.85107	2.70764	3.51982	0.917336	4.38996	5.92575	3.17848	5.2271	2.6148	9.97445	12.9101	4.7912	2.36001	2.95093	1.80369	2.04394	0.847566	1.26989	4.62232	0.638571	1.46715	2.22014	1.79429	2.5889	11.1539	2.20508	2.39622	2.4526	3.56496	4.51835	2.94992	3.9686	5.71491	2.10694	2.05389	0.517311	5.94782	3.38923	2.99763	1.93497
NM_172027	ABTB1	4.38878	2.0471	1.79025	0.980359	0.747041	5.78695	8.28388	15.6159	26.457	17.8968	28.3131	35.069	30.6584	35.7658	28.1186	32.0859	5.41372	17.4394	9.41044	4.61729	3.2707	5.91472	6.89741	4.48675	8.14433	5.73341	3.4801	4.23723	4.20701	2.4328	2.66842	3.44334	33.8094	42.3266	7.40445	7.05001	6.15259	5.93021	6.0662	7.0368	3.40432	0.00107102	5.59337	8.80858	4.94841	3.94658	2.45517	5.31436
NM_145804	ABTB2	28.574	33.0099	14.0954	41.6907	3.26157	17.5159	16.2454	20.3476	103.558	100.943	43.697	92.531	0.442398	0.502208	0.231992	0.36086	12.7829	7.37293	6.48473	4.03621	5.13558	8.77804	4.54708	4.69903	4.53765	3.83255	1.18337	0.514306	0.945648	1.429	0.819953	1.29291	2.54867	1.48049	2.87826	2.9777	2.81503	2.0295	2.51891	2.09814	6.81545	7.14793	6.10444	5.5629	4.07472	6.3691	4.53992	6.09005
NM_001130410	ACAA1	0.00499847	0.000521654	0.000680803	0.00260174	8.39751e-60	1.79073e-52	0.245206	2.43933e-25	0.883571	1.66433e-29	1.04431	0.000102588	4.75252	4.4648	3.0607	5.82408	9.0596e-29	3.32515	2.78678	0.00021315	0.00044503	0.00143634	0.000541957	0.00587736	0.423264	0.000671963	4.64117	4.99451e-09	0.00390599	0.000731034	0.00116913	7.40466e-08	10.741	10.0088	0.00594477	0.00151856	8.43365e-17	0.456089	3.84397e-07	0.188245	0.00682417	0.00170092	2.10183	0.000137952	0.000841409	1.35019	0.00167857	0.00759163
NM_001607	ACAA1	30.7494	26.3706	30.3969	32.2464	15.2431	14.2858	15.0982	12.9476	7.43842	9.8359	17.0561	9.59325	24.2556	22.6378	22.43	19.3742	30.8426	43.6355	50.8766	22.7381	21.2007	32.241	35.0793	30.7364	31.6173	27.2435	33.8328	29.841	34.344	22.1326	31.9373	20.4937	254.797	255.577	12.6262	11.3817	9.7037	9.6258	9.80854	8.0134	12.5843	9.81474	7.71661	12.0416	10.5597	9.38599	10.1935	11.2676
NM_006111	ACAA2	52.1606	45.0767	34.2306	54.2621	37.1862	19.3429	20.3587	11.6208	14.9175	12.2726	15.2163	14.8166	16.1186	14.2899	24.1995	21.2837	93.431	39.4651	40.4429	58.6032	59.026	65.6658	57.2711	54.4943	51.7702	66.2443	59.3176	39.5933	43.7603	32.9297	35.5357	42.7005	65.6821	67.3565	22.6764	22.4828	25.8771	30.7241	24.171	26.9029	35.9585	34.8346	32.7565	31.2572	33.5063	32.8402	33.2852	33.9944
NM_198834	ACACA	1.71587	1.041	2.28474	2.05767	5.35285	6.48555	6.37287	2.33214	1.08928	2.1614	1.12441	0.718967	1.52996	1.28763	1.86395	1.51526	4.11307	2.48395	0.390521	1.61086	1.02633	1.67376	2.09488	1.96031	2.42038	1.48003	2.2272	2.50657	1.85328	2.29548	2.8545	3.14165	1.91575	1.1719	1.50674	2.15903	2.636	2.76763	3.53281	2.04074	1.92776	3.72131	3.64985	2.53165	1.55002	1.96497	1.81499	2.34035
NM_198836	ACACA	34.504	30.846	24.4458	34.2172	18.7254	14.9505	13.491	9.73069	5.344	5.4812	8.42286	6.6667	2.04823	2.02607	1.47056	2.00659	6.21915	0.872495	2.60825	4.78132	6.51351	4.79222	6.06766	6.773	5.0382	6.12386	6.60251	3.20386	4.83664	3.81261	4.01461	5.62032	3.29985	2.5728	9.09219	9.32615	7.67484	7.76729	7.85169	6.24628	6.09636	3.51516	5.26368	6.13626	5.98955	6.16992	6.4337	6.51904
NM_198837	ACACA	0.429926	0.12129	3.09453e-05	0.000553526	1.49177	0.000167244	9.65479e-05	9.54717e-06	1.01411e-05	1.23821e-05	9.52033e-06	1.11796e-05	5.62881e-06	8.31421e-06	7.29687e-06	1.39432e-05	1.86583	0.000712944	0.000632359	1.42451e-05	3.29795e-05	0.0372477	0.00111591	7.01147e-05	5.26463e-05	2.86125e-05	4.84595e-05	3.64188e-05	2.15932e-05	1.59046e-05	0.000364157	3.1013e-05	0.00052362	8.39189e-05	2.03443e-05	2.56596e-05	1.99425e-05	1.48382e-05	6.13686e-05	3.90619e-05	4.58729e-05	4.8241e-05	2.76928e-05	3.67373e-05	7.24495e-05	4.09269e-05	2.09391e-05	1.76724e-05
NM_198838	ACACA	1.42647	0.678074	0.564073	0.948325	2.59917	0.584536	0.693172	0.374055	0.165289	0.340672	0.186799	0.430402	0.177352	0.128606	0.423647	0.157091	0.174031	1.43398e-06	2.72542e-07	0.129832	0.352719	0.185929	0.228852	0.325363	0.343105	0.263043	5.4298e-08	0.381742	0.36536	0.283301	0.302021	0.389761	8.52706e-07	0.326949	0.115007	0.573511	0.221408	0.260479	0.342939	0.47666	0.330624	0.27278	0.369898	0.482719	0.342881	0.204813	0.321727	0.0567438
NM_198839	ACACA	0.177617	0.0476683	3.65312e-13	0.10331	0.144489	3.67911e-14	0.131054	0.0194705	5.30061e-08	0.0894212	0.0360471	0.0384456	0.0230389	0.0256137	0.022118	0.0520171	0.16938	8.94888e-13	1.41834e-16	0.133579	0.091799	7.28357e-23	0.0775894	0.10355	0.0520015	0.120407	3.71275e-15	0.0434086	0.0336411	0.0342655	0.114285	0.115926	2.40905e-12	1.95907e-06	0.109379	0.063305	0.167356	0.178032	0.0314524	0.15314	0.0462643	0.0949259	1.20015e-09	0.11201	0.252921	0.209733	0.0985074	0.045864
NM_001093	ACACB	16.666	21.1013	14.6607	14.7238	12.3463	1.78268	1.96987	0.520893	0.23164	0.80616	0.375904	0.379065	4.06699	5.12103	2.91133	4.28895	45.1379	15.3876	15.5213	19.1953	13.5989	6.5584	5.31244	5.26265	5.36631	5.56468	4.01261	4.86355	4.5575	4.37877	3.80109	4.10492	1.45471	1.31813	2.26522	2.53967	3.58916	2.85666	2.93525	3.41624	3.14607	4.39357	4.30504	3.484	3.66272	3.2521	2.38601	2.16938
NM_001136538	ACAD10	2.79105	2.69061	1.51035	1.80306	0.112466	8.909e-05	0.000115859	2.11052e-05	0.145906	0.146624	0.237808	0.000366812	0.722495	0.482807	0.641943	0.351151	1.82946e-05	0.000409042	0.000760104	1.81527	1.51966	3.84089	3.35079	3.40279	2.82787	4.62877	3.33577	3.56043	3.20761	3.02173	1.90841	2.6317	0.000263179	0.000397863	2.6247	1.73101	5.04626	3.53594	4.21191	1.68136	1.51456	0.935347	3.93194	0.939656	0.617162	1.82401	3.20046	0.818778
NM_025247	ACAD10	11.8183	6.94001	8.0359	9.50594	5.66295	6.29118	6.69789	2.73823	1.46052	1.68496	2.7075	1.69125	6.90875	7.70687	6.96293	7.88005	14.2224	17.2664	18.5358	8.09838	7.87431	8.82078	8.16716	6.81046	8.64821	7.02106	3.51452	7.11794	7.19953	7.13989	7.4204	4.73025	8.64811	6.59091	4.56495	6.67245	3.4333	4.42536	3.44216	6.37878	5.03193	4.86419	2.94968	5.38246	6.28609	4.36584	2.23447	4.37453
NM_032169	ACAD11	10.6742	7.79829	5.7609	7.75828	7.78344	6.37681	7.05517	4.66229	10.2571	8.6306	9.43972	8.19588	7.32734	8.56032	8.23397	8.95763	17.9529	8.392	7.47337	6.80403	5.57223	8.57708	11.33	11.4823	12.2653	10.2185	4.46376	18.9907	18.9382	13.8103	16.9558	5.41367	14.3108	13.9264	5.37239	5.38433	6.11412	6.35918	6.92046	7.89391	4.06256	3.9759	4.48982	4.41619	4.14699	4.50471	2.77128	2.63734
NM_014384	ACAD8	13.3373	13.9589	11.7195	14.5369	14.323	13.6463	15.2677	9.83254	11.9689	6.32722	6.68787	13.7987	10.7764	10.8254	12.2495	11.75	18.0849	17.4625	15.678	16.5946	17.6518	12.1443	11.3431	12.5098	14.1419	13.2633	9.76989	8.78246	10.6298	10.071	9.05344	8.45491	12.5106	12.6282	10.4226	10.7082	9.31058	9.91722	10.0498	9.37179	11.256	10.4495	12.4691	10.8108	10.9716	11.9634	10.9147	10.5472
NM_014049	ACAD9	15.034	14.0943	13.7694	13.6235	13.717	12.7451	9.22844	11.1802	4.99843	4.07043	11.6206	6.51142	8.12754	6.39049	6.58342	6.47573	11.3369	10.8395	14.2868	10.9399	9.80682	9.00281	10.103	8.29475	7.15318	6.63588	11.0053	5.55742	8.42077	7.19831	5.10597	5.67096	22.1565	23.4772	7.94718	5.99056	4.83462	5.98341	5.61169	6.04969	9.04583	9.39351	8.86471	9.10003	6.00212	7.50231	10.0748	7.08618
NM_001608	ACADL	0.0246993	0.0879912	0.122124	0.105251	0.0881822	0.961182	1.28737	0.409054	0.249872	0.426272	0.641223	0.37293	0	0.0776532	0	0.0307564	2.80391	2.4407	1.97031	3.76219	4.79986	9.93381	5.82162	6.57792	6.79845	6.96565	0.0358878	0.878063	0.556919	0.535844	1.09562	0.190843	2.12753	2.58704	2.94044	2.73156	5.72675	4.29033	3.48105	5.68827	4.30454	4.93025	4.598	3.92877	3.42811	4.19273	3.98459	2.97363
NM_000016	ACADM	74.2596	44.2386	64.4961	52.879	53.8959	20.2737	18.8121	17.9708	5.31071	6.8202	13.9799	4.95878	17.6821	16.4709	19.4482	15.9146	26.122	21.3333	20.4938	57.6539	62.3962	31.2947	29.5235	25.3352	24.6337	25.9539	15.9122	20.6276	23.7151	15.8652	18.0347	21.3032	41.5611	40.8912	16.7894	17.1911	17.7611	16.3162	16.5492	19.8223	24.0018	28.2216	27.6577	23.6967	26.6874	29.7368	21.8278	17.9088
NM_001127328	ACADM	0.00753411	0.00321461	0.0104798	0.00721114	0.49236	6.93868e-05	0.645406	0.138261	7.70475e-05	6.75712e-05	0.238999	9.34133e-05	0.509773	2.85141e-05	0.297061	0.481517	0.000158259	1.03744	0.000206049	0.00311685	0.00525898	0.00372747	0.00434816	0.0202767	0.00240751	1.4021	0.00392777	1.12669	0.0106399	0.00303086	0.00485544	0.004456	8.54534e-05	7.15551e-05	0.00229943	0.00252422	0.00279778	1.37956	0.00780175	0.00443111	0.0611396	0.0112719	0.00366446	0.0143789	0.00653411	0.0116264	0.0101257	2.87518
NM_000017	ACADS	46.6177	23.1475	28.0193	28.3449	39.5549	6.51593	7.77937	4.00006	4.72048	3.88027	7.96225	4.12773	10.1353	9.68371	9.688	9.91476	32.7199	95.2463	89.8565	18.8318	22.404	12.8143	9.44669	10.8583	11.8604	7.03509	40.0342	26.6252	31.2859	26.0018	27.908	26.8276	88.9718	90.2698	8.67683	7.16808	7.43224	5.94131	5.61234	5.98263	14.1957	10.2895	11.9796	13.1541	13.642	12.0082	12.8293	10.4629
NM_001609	ACADSB	8.62471	10.8556	11.0161	13.9337	10.1032	3.54949	3.42699	1.59561	1.41496	0.787117	1.68071	1.25642	12.362	11.5714	11.7516	11.1561	7.87808	2.8193	3.0985	10.1026	10.1067	6.76521	6.00856	6.4225	6.42113	6.57221	3.94223	6.98567	7.14089	8.43833	5.35673	6.13866	62.2258	65.846	4.51077	4.5648	5.17521	5.22824	5.83156	5.51765	5.40185	6.64073	5.41125	4.81416	5.67468	5.53095	4.8247	3.9031
NM_000018	ACADVL	96.5324	0.0119668	12.6619	33.9445	217.219	32.5275	41.66	63.3572	159.282	151.446	127.237	144.999	43.135	49.2111	46.6757	52.0623	114.756	309.467	311.621	22.2582	25.2882	39.8907	13.9917	39.8161	34.84	2.89821	36.6595	2.00712	0.0079326	0.0690914	0.0108419	0.11558	192.994	215.081	28.3294	12.1432	14.2415	10.8777	28.2864	13.3732	17.5227	0.945895	28.9915	30.602	6.6173	11.8521	18.9684	28.0905
NM_001033859	ACADVL	136.777	114.088	132.436	127.318	1.84631	3.51336	3.39472	5.02908	15.3674	15.0836	21.3581	18.9552	0.133253	0.462641	0.901587	1.12618	59.6173	0.0158223	0.230255	64.4589	60.4026	38.3615	46.6255	33.3387	36.9026	39.7704	56.8197	52.4147	68.9588	48.2197	47.0281	34.2643	18.2133	0.00168565	25.3037	27.1504	28.9999	20.6437	20.4787	26.4937	46.1257	34.1403	44.4328	29.9964	55.5386	40.4987	36.8604	35.0943
NM_001270447	ACADVL	27.4584	109.864	65.3307	77.616	0.0885746	0.000114083	0.000201826	4.98719e-05	0.377408	7.34878e-05	4.15243e-05	9.70743e-05	2.2937e-05	0.000104866	5.18655e-05	4.09774e-05	8.5562e-08	0.000868652	7.48894e-12	30.6757	24.89	6.97515	13.0086	1.69319	6.58053	26.8756	0.668404	45.6799	54.3952	39.2889	39.1945	36.4076	0.00585905	0.000196186	0.0903199	15.3597	8.46926	17.5368	0.111171	11.4767	1.56669	25.7236	3.50308	0.00340229	7.87915	13.0315	0.0296533	2.0902
NM_001270448	ACADVL	10.2498	3.50464	7.82054	3.23402	6.2711	17.7621	11.7571	31.3929	39.491	44.2045	21.6814	40.0688	0.591879	2.31322	1.54563	2.34389	3.37919	13.1636	14.119	3.82224	1.799	3.68615	2.13579	3.18951	4.23712	1.94146	7.83358	3.97293	2.12638	5.14972	0.362958	1.18392	22.7236	10.0337	5.40856	1.61021	3.68411	1.56099	1.48202	1.35018	3.45232	5.16476	4.80319	5.66515	12.5414	2.95329	5.10323	0.619958
NM_001135	ACAN	0.696453	0.569713	0.597412	1.30681	0.232871	0	0.0232484	591.212	545.866	402.555	519.027	634.466	0.030948	1.13447e-05	0.0107993	0.0225967	3.38982	4.33658e-06	1.42651e-06	0.000440362	0.342286	0.0546213	0.386744	0.130745	0.32884	0.322387	2.84298e-05	0.12463	9.93897e-05	0.00533865	0.279835	0.21492	0.0271373	0.0275252	0.0356484	0.241646	0.189593	0.261342	0.0763157	0.31185	0.911218	1.25989	0.836439	1.35091	0.818828	2.76049	1.20987	4.36244
NM_013227	ACAN	0.598879	3.49977e-05	1.60113	0.660407	0.403665	0	7.90191e-05	1110.24	1178.14	985.187	1088.22	1329.05	2.09957e-05	0.298318	1.52769e-05	2.25893e-05	3.6306	0.836881	0.682738	0.711968	0.238505	0.394291	0.374783	0.493868	0.420779	0.323735	0.37771	2.73536e-05	0.114087	0.157743	2.70603e-05	0.463478	0.000197822	0.000236413	0.264774	2.65917e-05	0.0752805	0.134681	0.119052	0.0819397	1.27546	2.32309	0.988831	2.55284	1.05019	1.44809	0.571039	5.8592
NM_014716	ACAP1	0.800843	0.349103	0.589089	0.232832	0.451363	0.100735	0.0865537	0.261616	0.806692	0.72042	0.28714	0.934325	137.245	168.53	140.869	156.504	2.79625	0.501632	0.623583	0.428395	0.455319	0.934238	0.76373	0.719939	0.721171	0.722328	1.48027	2.09153	2.48147	2.35693	1.89469	2.19423	4.49542	4.27433	1.09263	1.09108	1.05061	0.765166	0.885247	0.785303	1.51339	1.56721	1.27366	1.51123	1.3449	0.942569	0.873488	0.859597
NM_012287	ACAP2	8.78118	8.67839	7.62154	9.07198	14.1654	2.92271	3.37972	9.27267	4.21927	4.53435	9.89726	5.39064	38.2479	33.403	32.3297	31.6854	10.7392	2.11123	2.47594	8.15382	8.08818	10.4699	10.1506	10.622	9.88406	11.0943	7.52139	14.9954	14.925	14.1817	14.5766	14.0554	3.3439	3.24961	11.4119	14.0396	14.287	15.8173	15.1825	16.4469	8.32122	10.0238	10.2316	9.7297	9.73037	11.4202	9.64939	8.2441
NM_030649	ACAP3	13.7953	10.2165	14.6696	8.58389	8.70051	169.756	164.959	9.39861	13.9515	21.2862	5.49839	8.20339	11.8286	14.8365	11.6097	15.835	26.8757	67.8353	69.6447	14.6067	13.4045	7.96202	8.39622	7.8415	9.02152	6.41308	35.248	14.8183	15.1056	17.2063	17.4914	17.7462	29.0802	23.6216	17.2543	17.5828	11.3295	8.9391	10.304	8.95537	17.0034	14.8282	22.0071	23.1246	21.5943	18.4021	22.3487	17.9631
NM_000019	ACAT1	55.0006	47.5614	37.1541	67.6037	58.7249	21.953	22.7791	5.12826	9.09139	11.0635	8.05342	6.32367	13.1677	11.9292	10.9662	8.27852	111.753	59.2463	60.7377	123.369	103.998	23.3571	23.6923	22.0805	22.3853	22.6644	11.5568	8.83193	8.33428	9.13008	7.99267	11.3444	57.4193	61.8254	14.4866	12.8597	13.2808	11.1685	14.9226	11.6035	27.7727	32.2379	25.1055	22.5087	28.8815	25.242	16.7828	22.4403
NM_005891	ACAT2	130.14	162.98	93.9963	126.28	144.237	70.2393	68.654	26.0555	24.7275	16.8197	29.645	12.8353	18.6066	15.6906	16.9702	12.815	5.92949	7.71883	8.34132	9.15987	11.9998	11.9369	14.4436	14.665	14.4806	12.8241	18.4256	10.9985	12.5593	9.22122	12.0344	12.9742	125.632	127.8	12.7668	10.9788	9.74098	8.68165	8.92082	7.87285	8.35074	8.17791	8.20107	8.74637	8.26334	7.86349	11.1675	9.88775
NM_022735	ACBD3	19.2872	25.3493	22.5327	23.3184	22.3181	9.94001	9.83848	31.5606	76.5251	76.1557	43.2966	74.9689	15.5928	14.8799	15.1891	14.1646	13.191	7.27542	7.25025	23.9483	22.3149	18.1603	15.6704	16.8225	16.8016	17.4342	15.8498	21.8119	18.7889	18.5123	19.9896	21.0402	5.94078	6.74193	18.119	19.3076	16.31	18.6237	18.8285	20.6892	27.7683	28.4871	26.1777	24.9685	26.9679	32.6562	31.7827	31.106
NM_001135704	ACBD4	0.631324	0.207844	1.10352	0.249212	0.304303	0.947673	0.376302	0.14195	0.472505	0.258614	0.79877	0.411432	1.59011	0.902961	0.658378	1.09433	0.83433	1.49923	3.10234e-05	0.703395	0.405677	0.609501	0.792922	0.343212	1.06418	1.15389	2.10228	0.212746	0.43966	0.312976	0.594212	1.27691	9.21493e-05	9.9994e-05	0.653646	0.635412	0.801154	0.801395	1.09091	0.727137	0.120331	0.787113	0.957474	0.825313	0.946635	0.531524	0.708487	1.113
NM_001135705	ACBD4	0.00116378	0.417892	0.618763	0.665826	0.7297	0.640459	1.89059	0.356449	0.330246	0.282709	0.27064	0.00118459	4.12967	5.22489	3.94577	5.05734	1.17128	4.32304	5.88577	0.000247636	0.000112907	1.71509	1.70983	0.000633609	2.24525	0.00135697	2.46133	2.01397	1.77614	0.924864	0.00137819	0.0234971	7.56281	5.011	0.00298556	0.0380922	2.87172	0.022274	0.0237815	0.00710324	1.00862	0.496645	0.187883	1.19495	0.00520002	0.83564	0.178533	0.0020328
NM_001135706	ACBD4	1.97255	0.909363	1.20807	0.661073	0.816204	0.729575	1.18793	0.000468921	7.74693e-05	0.000188189	0.211072	0.174857	2.96788	2.71174	3.23204	2.1444	0.813514	1.65007	3.20311	1.02422	0.714338	2.79678	1.18027	2.98332	1.10954	1.24166	1.37768	2.53679	2.82797	2.51417	3.70986	3.23234	3.12386	1.46783	2.27306	2.62855	0.0120434	2.19722	1.88637	2.06005	0.000581293	0.00106032	0.345135	0.849427	1.51318	1.20146	0.000735175	3.95706e-07
NM_001135707	ACBD4	0.825754	0.870718	0.410923	0.106022	0.407349	0.66196	0.676897	0.0581916	0.140595	0.106444	0.174999	0.225823	1.23875	0.833726	1.09895	0.798833	0.927058	0.875132	1.03826	0.589323	0.542122	0.877557	1.26769	1.09046	1.24197	1.11553	1.27128	1.43187	1.13503	0.978925	1.14515	1.12729	5.40407e-26	1.094	1.09787	1.50916	0.957962	0.993912	1.31277	1.4907	0.38605	0.718268	0.832757	0.746298	0.735075	0.759226	0.626666	0.447793
NM_024722	ACBD4	1.41274	1.36322	0.660725	0.597919	0.763833	0.352447	2.36453e-05	0.154112	3.81588e-10	0.470018	0.258116	0.26562	0.613287	1.34537	1.17513	1.08286	2.13876e-05	0.986835	0.659292	0.689736	0.437968	1.56897	1.56284	1.1985	2.10296	1.05485	0.864715	0.571429	1.47385	1.28377	2.15672	1.55055	0.94511	4.29207	2.50329	1.43018	1.74225	1.37955	2.0503	1.5843	1.55398	1.07255	1.56521	0.364532	0.954532	0.370565	1.59641	1.40423
NM_001042473	ACBD5	14.4489	19.7455	13.3124	16.191	5.85636	4.0334	2.36865	2.87138	0.256504	1.56684	2.53199	0.215477	1.11369	1.00708	0.00136829	0.976454	7.65015	2.95113	5.61439e-05	11.15	9.64445	5.48711	5.09382	6.25356	6.55721	8.06116	4.96385	10.4629	8.74795	9.11071	7.89097	6.92702	0.01538	7.09834e-08	2.72119	3.83709	5.17657	6.03088	5.12278	3.68608	4.30662	5.37836	7.15288	5.38698	7.40226	8.32267	6.96553	5.1172
NM_001271512	ACBD5	0.67446	2.44101	4.03765	2.7561	6.7379	2.89052	1.72793	3.24048	3.96233	4.51531	1.85852	4.47066	2.35738	3.27964	3.59151	5.03737	2.83342	0.000133983	0.673511	0.802982	0.46192	2.61871	0.69237	1.36445	0.965502	0.106754	0.00634642	2.00478	0.392939	1.31485	0.563946	1.03873	0.00211856	1.94453	0.0249229	0.737403	0.518105	1.9362	0.637182	0.903185	0.0801089	0.00135101	0.01054	1.76196	0.271813	0.660644	0.392072	0.910923
NM_145698	ACBD5	10.0009	4.86867	0.912836	4.15925	19.3163	5.72313	8.628	4.74634	4.9731	0.181665	5.62754	5.78027	6.08673	6.71439	10.8648	13.5201	10.0242	3.88424	1.29385	3.90133	2.27825	0.570828	0.43386	2.55274	1.33286	0.141953	1.30172	0.636799	0.915131	1.11931	1.56742	0.155245	4.61678	2.84083	1.23986	0.32041	0.012972	0.000306588	0.092693	2.04522	4.10334	2.80703	1.56649	1.94906	0.696029	0.649362	2.12643	0.589704
NM_032360	ACBD6	17.2788	17.1355	18.0547	18.8717	32.6439	53.3443	45.6704	23.0905	18.203	25.1164	28.1745	18.2356	25.3146	21.3661	22.6168	22.8455	41.844	52.1947	45.0019	22.1291	25.9752	13.4897	15.0053	14.2487	15.1288	14.8359	16.6887	15.7841	13.9306	14.5782	14.897	11.9199	31.4643	30.74	19.2151	16.9316	16.9606	15.9929	14.6562	17.2701	19.9019	21.8872	17.8688	20.5074	18.497	20.2065	19.2605	18.1404
NM_001039844	ACBD7	0.481825	0.229551	0.834649	0.697444	0.822804	7.52247	9.29975	0.426216	0.365615	0.375605	0.323674	0.389077	0.155158	0.128682	0.0782533	0.149054	1.37893	1.85696	1.36881	3.84051	4.73288	2.10523	3.03441	2.76652	2.9663	3.5918	1.46361	1.01796	0.767735	1.13003	1.15716	1.24972	0.105815	0.21855	1.80767	1.99848	2.07611	3.53905	2.73173	2.79016	0.901839	0.439649	1.05049	0.721442	0.569436	0.855127	0.755644	0.925554
NM_001127219	ACCS	0.300261	4.64481	0.114442	1.00999	0.160639	0.000763376	0.00013308	6.61726e-06	0.27577	1.10126e-05	1.02583e-05	7.47492e-06	0.148865	0.454526	0.0933167	0.205675	8.84986e-06	1.58343	0.000338401	1.79523	0.533377	0.494178	0.634519	1.64286	1.90614	1.62541	4.2985	1.76663	2.95302	0.525537	1.61487	1.90326	2.75649	0.803005	3.44899	4.11082	2.6531	3.01095	0.890547	6.05062	0.672016	0.836904	0.518584	1.71313	0.836348	1.61412	0.000260347	0.412804
NM_032592	ACCS	10.8861	4.56473	4.76218	6.56691	6.87768	1.29648	1.22556	1.53564	0.833975	2.32615	1.08749	1.39135	4.55664	4.83971	4.16042	4.23378	2.89581	4.42788	5.63934	0.685328	2.1038	8.30033	4.96988	7.36233	10.6509	6.41666	5.69703	6.75382	6.75643	9.23598	6.1971	3.87713	3.64368	5.52269	10.7142	10.6693	11.0818	7.89882	7.47862	10.6411	6.74152	2.7924	4.15297	6.07403	3.93075	6.0457	3.10418	3.9708
NM_001031854	ACCSL	0.0391709	0.0639795	0.0568928	0.0925724	0.0391088	0	0.123125	0.00827822	0.0140659	0.0178514	0.0051448	0.0922921	0.02059	0	0.0096181	0	0.0203231	0	0.0919356	0.014859	0	0.0173885	0.0224901	0	0.0231738	0.0108089	0.0305736	0	0	0.0300063	0.0165091	0.0502708	0.129525	0.261327	0.0478614	0.0423316	0.147384	0.114277	0.0974195	0.186384	0.0196013	0.0421856	0	0	0.0277993	0	0	0.02024
NM_001082486	ACD	0.0088655	0.0103213	5.1076	0.00521022	3.7903	25.4653	28.0771	10.4821	11.1154	13.1953	10.9179	10.7135	12.9476	13.1152	14.9922	15.6947	3.33765	15.5889	17.7124	0.00458968	2.50026	8.08803	7.24264	7.06519	8.37633	6.64326	11.1132	8.71141	7.18391	9.27768	10.6156	2.92181	8.80563	8.74079	10.3566	0.0909007	8.42556	2.5321	5.79152	4.18442	7.59602	0.020182	6.70239	1.05186	6.35779	0.0361425	5.90346	4.72535
NM_001082487	ACD	3.56862	2.70469	0.000143773	0.00253167	0.0712849	2.42412e-05	1.54236e-10	4.29878e-10	1.04616e-14	1.84652e-11	2.393e-05	5.35972e-12	0.193528	2.09877e-05	0.109467	0.181208	8.24371e-16	1.82241e-14	8.29048e-13	0.0124526	3.10502	6.11324e-08	0.00012065	9.60981e-09	8.75592e-08	8.11116e-05	0.00299301	1.78588e-08	0.728151	9.89215e-08	1.33391e-06	1.0371	1.24431e-12	3.6476e-12	1.31853e-07	1.48342e-21	6.39981e-05	0.000276198	1.05897	0.00774342	1.59259e-06	3.82962e-18	0.165128	2.28236e-06	0.0058627	1.64163e-08	7.02505e-11	0.00241963
NM_022914	ACD	1.78601	1.0295	0.357692	4.6236	0.290493	1.49745	2.13312e-05	2.38653e-05	0.000102069	3.43961e-05	1.31501	2.98083e-05	0.513837	1.87663	1.35802	1.64156	9.50502e-05	9.35819e-05	8.77813e-05	5.47194	0.00789046	0.00347074	1.48831	0.00722737	0.00536953	0.35467	1.99897	0.100508	0.0157597	0.00945632	0.00209703	4.18477	0.00045549	8.51284e-05	0.00241273	8.60942	0.027525	4.16981	0.00265185	3.51895	0.00589031	7.12469	0.00450051	6.23762	0.000355618	7.33761	1.31292	2.33051
NM_000789	ACE	0.0791127	0.0760057	1.129	0.0601538	0.159577	0.798901	0.946968	0.479327	0.24118	0.535862	0.113319	0.128808	3.21854	3.57672	1.42826	1.90488	7.16749	1.30683	0.675257	8.11663	2.28162	3.8697	6.31282	5.06606	5.98729	3.99223	5.38596	82.6141	131.248	75.7419	21.5096	9.36063	0.266913	0.144178	21.4334	22.1938	17.1638	10.7369	17.7441	12.1723	3.89142	4.99393	4.40457	5.12547	4.98368	3.97515	4.76857	3.3447
NM_001178057	ACE	0.00215476	4.45151e-08	0.188096	1.1258e-06	3.00924e-05	2.77764e-06	4.48992e-08	2.75296e-11	0.0741863	5.22762e-05	0.00498004	0.0197654	7.39553e-10	7.56133e-05	7.4556e-08	1.35603e-05	5.87303e-06	6.17919e-05	0.918197	0.220823	0.284895	0.000382081	0.0274446	3.28241e-07	0.000460715	0.247553	0.00290611	5.69851	0.00790653	2.93642	0.00259707	0.00749882	9.60432e-15	0.194754	0.426519	1.48587	0.689214	0.723568	6.49408e-06	0.616781	0.521185	4.52287e-09	0.000316643	8.16685e-05	0.00154509	0.00026243	0.00955082	0.0500286
NM_152830	ACE	3.42876e-05	0.0049155	0.003296	2.5743e-07	0.01554	0.156701	8.4523e-06	2.94442e-05	5.29307e-05	0.155703	1.53907e-06	6.4488e-05	2.93827e-06	0.137499	4.7898e-06	0.0410887	7.22631e-07	4.19575	4.21048	0.00104982	0.000297299	0.274928	0.245232	0.0013941	0.224773	0.00364034	2.58228	0.116817	4.37218	0.00805268	0.438707	0.14644	6.1397e-05	0.000745239	1.37902	0.00691769	0.00559584	0.141092	2.48792e-05	0.0011379	0.000254635	0.00237371	0.424839	2.84148e-06	0.0209229	0.366025	0.240939	0.184356
NM_021804	ACE2	0.291321	0.786688	0.335587	0.726863	0.512203	0.0665174	0.0608255	0.0141606	0	0	0.0122923	0	0	0	0	0.0392314	11.9071	4.70072	6.19703	14.0938	10.3116	18.3501	16.1371	14.4081	13.0042	12.4259	25.8101	167.386	183.59	160.643	128.227	44.3798	2.37066	2.10841	0.327745	0.395596	0.371443	0.746586	0.272732	0.276555	0.08994	0.0788037	0.0174261	0.258612	0.0420698	0.0350648	0.0740184	0.0295774
NM_133492	ACER1	0	0	0	0.0376848	0.0832774	0.150595	0	0.0177173	0	0.0385432	0.118005	0.233143	0.862101	0.87109	1.124	1.10518	0	0	0	0	0	0.0787832	0.0491064	0.0984522	0.106771	0.0256957	0.0688332	0	0.0670307	0.0332567	0.0365406	0.0758026	0	0	0.125858	0.0327025	0.0834892	0.18565	0.0314445	0.0384944	0.134326	0	0.0553531	0	0.0675607	0.0754007	0.209054	0.10025
NM_001010887	ACER2	1.83383	2.70371	2.95647	2.65879	2.79163	1.19376	0.825534	0.23652	0.72165	0.23537	0.301668	0.903711	0.969377	1.01107	0.83569	0.795934	1.64163	0.659763	0.552325	1.46281	0.877914	5.93497	3.81718	5.2831	3.5397	4.27349	1.17375	2.11838	1.70982	1.66053	1.71777	2.28241	0.633116	1.05793	0.794685	0.839137	0.993028	1.2174	1.20175	1.12611	0.519821	1.27327	0.946018	0.874022	0.825519	0.722883	1.06682	0.53771
NM_018367	ACER3	3.16388	4.0567	3.54522	3.99302	3.89814	3.70852	4.13115	4.03043	1.9501	1.31886	3.61875	2.18943	4.86669	4.06754	3.50552	3.70324	2.458	0.6359	0.649464	4.09932	4.27897	5.77439	6.11177	5.6086	5.32575	6.43506	2.34703	5.74184	6.57413	6.37806	6.93751	4.71986	0.794393	1.23962	3.84545	5.94246	8.9335	9.63748	7.76637	7.16782	3.58968	4.24867	4.17351	4.12131	4.70207	3.896	4.79863	3.43804
NM_000665	ACHE	0.307186	2.30864e-05	1.255	0.149271	0.250099	3.56443	3.97814	1.20205	1.02266	3.16636e-05	0.36685	1.1199	0.0289244	1.18664	0	0.0978053	2.31858	0.128881	0.000227783	0.286438	0.20208	1.69629	1.35172	1.80142	1.84142	0.854343	17.2535	2.29407	2.92048	4.66027	4.07782	9.37684	37.0644	37.7637	2.61866	1.37909	0.786598	1.05989	1.33344	0.0742194	57.8086	75.7625	65.8591	56.915	63.6809	48.4773	32.946	71.2416
NM_015831	ACHE	0.186686	0.129513	0.777302	0.172356	0.0720631	2.63273e-06	2.56857e-06	0.477872	2.9647	3.3392	0.954725	1.56706	8.99287e-07	0.0902007	0.00750959	0.0351683	2.34098e-06	3.30017	2.42374	0.218656	0.0750137	1.42563	0.837199	1.10107	1.24923	0.78989	1.28334	1.02701	0.917673	0.725459	0.787028	1.37165	78.6416	76.9984	1.05797	1.22123	1.27744	0.35638	0.504163	0.97731	5.30498	8.13013	5.95417	4.3263	5.34604	3.29804	4.24808	5.76514
NM_001164814	ACIN1	14.5449	10.9058	14.0453	13.3477	5.986	11.4763	13.7404	16.0493	12.1961	10.5267	9.57118	11.6736	10.5157	14.0363	7.94441	11.5491	11.5575	6.61173	6.01951	5.42979	8.70894	8.91363	13.2423	18.0448	14.8333	10.1177	7.65411	15.1279	12.5122	11.074	15.0096	12.1776	10.4128	12.2119	12.4998	16.2901	16.1716	11.817	10.5548	13.9239	4.2018	2.4006	12.1867	10.894	9.20071	13.9155	12.5552	6.94893
NM_001164815	ACIN1	6.65342	7.87165	4.26115	8.34478	3.8174	6.75222	5.60339	16.3892	5.79311	4.89547	6.48142	7.01005	13.101	16.3173	13.7395	17.3586	8.19092	1.1046	1.11177	8.18599	11.2103	8.0595	8.79912	9.15519	7.15873	12.5652	8.97475	12.2088	11.9118	11.9545	10.4869	13.5466	15.2288	10.8166	8.18701	5.67729	6.35422	10.3515	11.1757	12.3265	12.1933	8.29677	11.335	9.77412	11.9989	7.92174	10.6181	8.77311
NM_001164816	ACIN1	23.6891	12.7021	25.5488	9.38596	8.97104	56.0508	46.91	17.9465	47.1726	35.1035	24.9944	36.3778	17.4559	25.5905	15.9995	18.6609	0.442066	53.7202	58.4117	9.61846	10.5584	15.8103	21.0134	21.6152	27.209	15.5422	40.9896	18.9631	18.7323	17.4943	16.3223	16.0868	31.204	31.6976	37.1137	25.675	23.4695	18.26	19.356	21.5254	20.4221	14.4055	17.8007	15.8258	15.0092	15.5345	17.1424	14.6543
NM_001164817	ACIN1	14.703	13.2512	10.7043	14.6436	5.71881	16.3606	22.1341	28.8279	8.96479	8.0583	9.4867	5.68942	3.13068	4.17684	2.31053	4.325	0.122236	2.61549	1.89675	3.90875	6.55904	4.98194	8.60553	6.03964	7.1652	10.8272	5.56505	5.77383	4.34833	7.09422	4.13819	5.18618	4.14972	5.10819	8.20914	12.5699	9.82584	10.0462	10.9824	12.0678	12.5998	5.56183	10.5052	8.60068	8.31967	8.06755	6.87883	8.13249
NM_014977	ACIN1	0.021504	0.0172899	0.0129923	0.0109759	4.15126	0.000248705	0.218271	0.000402011	20.266	11.7087	5.11959	16.8988	7.06272	13.6464	9.19408	12.5733	22.404	3.1379e-05	0.00210512	8.77427	0.00872	8.6022	3.96989	0.077174	0.00644923	4.59877	0.0326047	0.00809384	0.017617	2.43081	0.431712	0.196279	0.00298787	0.00236734	0.0439891	2.33532	3.13888	5.18077	3.34999	0.589661	5.45374	9.77152	0.144604	0.450465	0.0217836	0.059703	0.109383	6.74905
NM_001296	ACKR2	1.76088	1.59642	1.79026	1.5553	0.381443	0.0481968	0.128089	0.128249	0.0376975	0.023647	0.0745583	0	0.0432776	0.0446109	0.0735775	0.0817579	0.25222	0.239938	0.359133	0.207879	0.169691	1.16617	0.806166	1.21448	0.870147	0.884349	1.08756	0.899599	0.846364	0.871655	0.67797	1.44898	8.42574	10.7964	0.539347	0.789237	1.00407	0.590933	0.663199	0.514765	0.130551	0.236532	0.375572	0.166818	0.362374	0.129741	0.11988	0.169066
NM_020311	ACKR3	0.170338	0.320244	2.95222	2.19393	0.869696	3.71389	4.54125	22.0764	229.274	148.157	79.4871	64.1024	4.13486	4.11697	5.88768	5.88372	20.2314	30.605	30.8684	31.1843	34.5013	34.0413	23.8326	30.4907	26.1868	23.6687	31.6467	62.3081	60.6111	51.802	50.4462	37.2592	13.5736	11.1854	20.7329	18.6757	16.3037	16.4418	15.2331	16.7769	16.9649	20.4555	15.186	20.5431	23.7667	19.9868	17.6039	18.6243
NM_016557	ACKR4	0.0175384	2.44517e-14	0.241746	0.361642	0.337532	2.1764e-20	0.11083	0.000291641	1.39842e-06	3.19194e-06	5.73156e-22	1.95585e-27	0.0538856	0.143569	7.47629e-11	5.72245e-07	1.61945	1.28907e-11	0.164828	1.46783	0.355753	0.393354	0.0247203	0.447281	0.217378	0.208553	0.843623	0.853674	0.000671184	0.2591	0.00176284	0.000876008	0.154142	0.160267	0.30592	0.000559924	0.268829	0.170346	0.221323	0.360985	0.345098	0.202647	0.297765	0.0774193	0.544101	0.113585	1.40908	0.175828
NM_178445	ACKR4	0.31051	0.20953	0.0731778	1.27562e-29	0.517766	0.164289	1.49452e-05	0.0610555	0.28077	0.148174	0.100938	0.267334	0.407022	0.416328	0.607551	0.792374	0.59371	0.339011	1.73565e-05	0.0757433	0.199533	0.106641	0.30943	0.261664	0.160823	0.113392	3.78585e-09	0.736493	1.0222	0.688651	0.966789	0.748208	0.000118068	0.000100409	0.103554	0.280956	0.321349	0.537324	0.218875	0.217159	0.339807	4.32776e-40	0.206089	0.296049	0.564788	3.6701e-11	4.49269e-10	0.137466
NM_001096	ACLY	10.7853	9.43521	8.03122	8.78962	34.3581	59.6177	45.1764	51.9704	76.1353	55.2438	66.7255	100.68	35.2142	35.937	36.811	38.8941	13.2363	2.90983	10.661	3.67739	0.000999906	5.2012	2.77232	4.96473	2.35649	0.000549326	3.21734	9.14599	5.44024	5.61862	5.56908	9.29956	18.7781	23.4384	2.81817	4.1749	4.51946	3.8122	6.46431	4.94059	2.82301	0.00177731	3.29823	6.80937	5.03742	1.33222	11.1707	5.47562
NM_198830	ACLY	91.1613	100.99	75.123	79.9153	47.4226	24.1751	37.1745	55.2451	86.9118	60.676	49.8901	104.604	6.34576	6.75224	4.46616	9.19756	13.9928	14.7407	5.8603	18.5366	27.0266	23.9977	25.7822	22.2802	27.8987	28.4027	29.1834	32.8803	33.5635	37.1259	37.8623	22.1405	22.715	19.9273	31.1361	31.5925	22.9107	23.5033	24.1622	20.6506	24.3153	26.1647	23.2922	23.2633	22.9399	28.1488	23.4632	32.4761
NM_138326	ACMSD	0.264803	0.91818	0.627377	0.948661	1.0268	7.81855e-10	0	0.155072	9.49216e-10	0.0305014	0.00767161	0.0235339	0.0142765	0.0313941	0	0.0157987	0.221639	0	0	0.173018	0.0579926	14.4046	13.044	14.5495	13.6854	12.9019	0.470247	0.113463	0.0943302	0.634022	0.0248745	0.344282	18.9103	15.5829	0.135366	0.353786	0.289489	0.353988	0.246684	0.273508	0.059965	0.203826	0.266461	0.205011	0.179927	0.482132	0.177234	0.0593039
NM_020186	ACN9	6.09153	7.45419	5.42215	5.41512	4.96609	4.2625	4.49909	2.33558	1.03061	1.6119	2.65476	1.05369	7.66968	11.387	9.71442	8.96733	2.01495	5.50048	4.24293	6.77582	8.46207	6.50673	6.28726	6.48199	6.09726	6.01861	4.99185	6.72912	6.88988	6.47381	6.38905	5.24391	7.6003	6.91301	6.34458	5.40276	5.21126	5.3941	4.40159	4.91717	5.10472	6.10201	5.16711	4.75837	5.70911	6.1441	6.94891	5.61865
NM_001278352	ACO1	0.000189969	0.000201801	1.22283	0.618149	0.62897	0.000117806	7.02548e-05	1.22936	0.191247	6.40167e-05	0.396544	0.438244	1.29785e-05	2.63007e-05	2.33878e-05	0.123725	0.561735	0.000545997	0.000401627	0.320868	0.000198928	0.383497	0.50184	0.665854	0.2525	0.244276	0.000162764	0.821273	2.29903	2.01201	1.49233	0.000174395	0.000602047	0.000478697	0.217196	0.628561	0.556963	0.248365	0.30877	0.749405	1.7587	2.01227	2.00702	1.0617	2.53024	1.45515	0.95151	1.79965
NM_002197	ACO1	34.5672	38.6997	26.6145	31.3687	46.7918	8.43582	7.0346	22.305	29.0964	18.2582	38.359	22.9058	5.4992	4.56301	6.22941	4.8531	28.5811	11.6559	11.3918	19.9432	22.6327	18.4412	17.58	18.2824	18.2021	16.426	15.5144	48.9771	47.7088	43.3278	38.7122	16.3555	19.3739	17.3971	12.0077	11.0723	10.9849	13.9962	12.2202	12.1072	12.8971	14.1209	14.1102	13.6317	12.7745	14.5265	14.3898	14.7799
NM_001098	ACO2	83.3118	66.4604	58.8899	62.849	39.7837	52.4625	50.8252	27.7997	20.8025	18.3774	22.6717	20.759	33.8959	36.3852	33.8665	37.4314	495.719	222.932	217.505	191.499	192.72	54.5103	49.484	46.0562	49.7489	39.8262	56.5311	78.0416	99.3465	81.9948	74.1369	44.6406	63.5321	61.3223	23.4762	21.1588	18.9069	18.4165	18.1701	17.0728	65.5221	58.993	55.2741	55.2266	61.008	62.1607	55.5984	55.138
NM_001037161	ACOT1	15.1335	9.03242	17.606	21.4217	10.8841	3.1495	3.24982	1.62202	2.60378	3.55534	1.95874	3.05442	1.61645	1.58574	2.01869	1.92617	35.6201	28.7105	27.8277	39.9769	38.5919	13.1671	18.0272	18.7542	11.6266	14.1676	18.6743	12.5788	24.7072	11.3768	14.0158	10.1381	39.7614	43.4395	6.04032	5.38964	6.45219	6.82432	6.24446	6.1102	8.76878	9.21823	9.60692	10.6824	9.90256	11.7481	9.55772	11.3797
NM_015547	ACOT11	0.0935862	1.00578e-06	1.05175e-05	0.110785	0.329883	0.261885	9.65883e-05	0.183932	1.15234	0.873932	0.106945	1.29091	0.0193515	0.0780897	0.12967	5.43629e-07	123.533	0.210358	2.27734e-24	2.559	3.83226	2.04526	1.03339	1.59671	1.1304	1.37892	0.384314	2.70104	2.19263	1.97861	3.01507	2.77899	2.01867e-06	4.19794e-06	0.701587	2.00378	1.91611	1.64805	1.59091	1.87275	1.04966	1.30043	2.33039	1.33414	1.17448	0.466602	0.386656	0.10866
NM_147161	ACOT11	0.207039	0.713249	1.03351	0.320982	0.809177	0.197185	0.237852	2.84574	1.60266	2.28982	1.64091	0.83842	0.197165	0.262747	0.0387559	0.207533	14.5258	34.8911	35.6003	13.9342	11.743	4.71575	2.77811	3.58725	3.91171	3.36164	10.8245	11.5995	17.5867	12.5851	12.8231	6.66096	1.39402	1.2709	2.48408	2.57245	3.57491	2.76195	2.63762	3.27929	1.7979	1.09881	1.78574	1.59349	2.55952	2.25365	3.20601	3.13837
NM_130767	ACOT12	0	0.0869269	0.142877	0.256904	0.00763485	0	0.0576247	0.0286247	0.0124605	0	0.0050103	0.0131353	0.0374241	0.0304162	0.00891052	0.0202405	0.0242833	0	0	0.0125887	0.0511028	0.360324	0.376411	0.279672	0.423646	0.296694	0.062744	0.188306	0.329653	0.066093	0.0748028	0.0148104	7.35413	7.37209	0.197537	0.132805	0.0537587	0.0681371	0.0489413	0.13412	0.0839271	0.0698344	0.0943337	0.116713	0.249448	0.129362	0.0177242	0.0161723
NM_001160094	ACOT13	0.152129	0.222701	0.316423	0.320915	0.263943	2.87426e-06	0.360552	0.0646594	0.0278828	0.0244789	0.132556	0.105933	0.0886773	0.264237	0.229735	0.263644	1.46994	2.0486e-06	0.101577	0.823616	1.11788	0.287576	0.354088	0.410467	0.358929	0.313027	0.687025	0.345944	0.182262	0.12936	0.363868	0.838587	0.124745	0.134267	0.289585	0.605884	0.505558	0.654478	1.02084	1.02773	0.331778	0.445533	0.253446	0.285707	0.511506	0.223092	0.238547	0.0711213
NM_018473	ACOT13	6.23181	7.19311	5.72098	7.06159	8.87758	2.73716	2.60537	2.8471	2.11341	1.77372	3.06572	2.08259	4.92433	4.34097	5.28141	4.73722	8.3107	10.4069	9.66951	11.8904	11.3576	6.38912	6.53223	6.15389	5.49566	5.59774	8.15888	5.6186	5.49432	5.06606	5.66592	7.56693	21.2778	20.9298	4.30371	3.6594	3.80457	3.98116	4.37773	3.80956	4.16141	4.9419	4.70397	4.69682	4.18703	4.33851	4.13921	4.48966
NM_006821	ACOT2	24.1844	12.0238	22.3535	28.7862	17.3028	3.75721	4.58279	3.50837	5.20733	8.29463	3.42873	6.41963	7.10218	6.49048	5.26098	6.08107	47.3823	45.5581	48.5231	51.1521	50.7504	18.652	23.637	21.4597	15.5771	16.8575	22.7062	17.3302	28.7755	16.3678	17.223	12.9036	45.4748	53.8692	7.77797	6.4443	8.44313	8.02129	7.9202	8.72978	12.4729	11.0552	13.8397	16.7388	13.5617	14.5391	15.2419	17.5048
NM_152331	ACOT4	0.342632	0.550212	0.903173	0.440496	0.688276	0.19333	0.169263	0.457326	0.438715	0.39004	0.658782	0.486585	1.88276	1.50461	3.10332	3.13246	0.649807	0.874157	0.403331	1.3275	0.787793	3.08514	2.52927	3.07262	3.18444	2.58765	1.4055	1.46584	2.23756	2.51221	3.2453	0.488518	4.19833	5.86383	0.70444	0.541039	0.541444	0.707017	0.368909	0.607234	0.416565	0.238912	0.324447	0.27096	0.355372	0.348824	0.15393	0.290301
NM_007274	ACOT7	4.76428	3.16326	6.13689	2.32835	5.09856	78.1844	74.9807	9.02824	12.7085	15.5565	13.8656	20.8609	3.16696	3.46032	4.83096	6.587	5.22759	12.4153	21.783	0.983752	2.57202	1.98648	3.26205	2.87548	2.14897	1.12453	11.9575	3.37437	2.9826	2.27932	3.61548	4.68665	30.327	27.4773	2.79847	3.19327	2.59179	1.13632	1.9334	0.948646	2.5694	1.30315	3.61601	3.49475	3.46245	3.81627	2.2722	2.87477
NM_181864	ACOT7	8.04756e-34	2.72497e-30	0.150085	1.51567e-28	0.24105	2.69427e-65	4.05928e-66	0.391607	1.47735	1.21638	1.36442	1.39007	2.12501e-10	4.63814e-12	2.05842e-14	0.0999286	4.76539e-11	1.87397e-22	1.05232e-24	2.67786e-28	1.06665e-28	0.414459	0.365659	0.371562	0.389534	0.107528	0.474264	2.96514e-14	0.143423	0.129624	0.435965	8.81946e-09	1.82248e-22	9.58235e-22	4.35962e-21	0.150318	1.58898e-28	0.224665	1.32972e-13	2.74379e-24	0.191578	0.479046	0.526324	0.440067	0.313995	1.23744e-20	0.243232	0.468655
NM_181865	ACOT7	0.00110301	0.00092486	1.23069	0.000514812	9.96246e-05	1.65038e-09	2.05829e-10	3.94758e-05	5.10353e-05	0.000114383	6.77381e-05	2.20517e-05	5.13224e-06	1.74938e-05	3.43003e-05	2.94362e-05	0.000200151	0.00201719	0.00277492	0.000448765	0.000684609	13.1561	10.7021	12.6383	11.3006	11.717	10.2301	3.28665	3.5471	7.74267	3.56001	6.8269	0.00304564	0.00274618	0.807108	0.000865732	0.000444874	0.842531	0.704305	0.000371028	0.000895016	0.0015499	0.00171153	0.00106506	0.00154332	0.000609475	0.00108998	0.000989055
NM_181866	ACOT7	9.97925	17.2941	9.96248	13.2905	0.778009	0.0964391	0.0633347	0.268026	0.392958	1.99859	0.372434	0.000143285	1.83944	2.64029	1.07106	0.00011393	2.90949	23.9846	8.7673	10.9702	12.2302	0.000245774	0.000743716	0.00189111	0.597026	0.151048	17.9581	5.45761	6.73504	3.89617	5.18484	6.96254	16.9269	19.802	4.71567	3.61845	4.32728	4.46543	3.36397	4.61902	7.03986	9.85378	7.6015	8.72882	8.62915	7.36507	9.24554	10.8354
NM_005469	ACOT8	46.2849	37.319	34.6826	33.2911	40.6456	13.3979	14.5485	8.17288	4.37643	5.15835	9.7916	4.61553	12.914	13.7053	16.4477	13.4315	31.8458	35.5497	31.0531	11.4925	9.2326	12.4475	11.8921	13.9391	11.5445	9.27378	19.2867	14.1732	15.8949	13.1543	15.3805	10.7165	38.2603	46.0292	11.7343	10.5479	9.5855	8.66269	8.96335	8.1408	15.8521	18.23	14.7875	16.2522	12.2709	13.0002	11.6409	12.4868
NM_001033583	ACOT9	9.27434	10.645	8.93154	10.1487	8.86976	6.4358	6.66419	2.0619	5.26689	12.0454	2.90018	7.41678	0.870447	1.57732	8.63303e-06	0.707658	26.2449	13.8425	21.8474	26.3736	25.3417	9.75713	8.3172	9.04225	9.11084	9.89876	7.81902	7.29364	8.02986	9.24802	6.59591	9.60229	2.1198	0.000618957	10.9971	9.37373	10.1509	10.0282	11.8192	11.7753	29.6253	33.4277	27.6206	30.6859	26.5384	30.3555	22.7326	26.206
NM_001037171	ACOT9	0.000865131	1.29698	0.00118519	0.000838382	4.10685	2.46971e-05	2.41508	8.88941	7.85659	2.77028	11.4864	3.91422	13.2371	11.5045	14.465	11.8723	35.689	21.2417	8.06612	0.926646	1.29146	0.000631094	0.000582438	0.000897581	0.00051257	0.000413026	0.000513171	0.822643	0.000614493	0.000924034	1.24163	0.000680229	9.42723	14.9319	0.000602267	2.1397	1.94635	0.691659	0.000957821	0.000597942	0.000742267	0.00153378	2.47623	1.30697	0.000758198	3.82343	2.57615	0.000512528
NM_001185039	ACOX1	0.721391	0.300923	0.175631	0.213007	0.578155	0.341417	0.382549	0.661606	1.75747	1.35005	0.647788	1.35092	0.166545	0.178877	0.499099	0.231383	0.421555	4.51464e-07	7.67565e-07	0.382181	0.272422	0.000100977	0.399295	1.02046	7.5171e-05	0.282538	0.173778	0.971057	1.22526	0.16515	0.368694	0.377708	0.000266245	1.38368	0.0990572	0.173629	0.148059	0.57168	0.33896	0.000113966	1.59242	0.000294815	0.301268	0.195742	0.42007	0.430578	0.873059	0.252866
NM_004035	ACOX1	8.28724	8.31542	9.14836	5.92042	14.7733	6.9732	5.83524	4.83819	1.50248	1.43749	4.72388	2.98641	5.46115	4.2035	4.85128	4.00611	11.7076	0.00120277	4.80551	7.73512	5.46146	4.16239	4.75812	4.21786	3.98206	5.83827	8.17314	12.0981	17.0617	14.1595	10.9359	9.47959	4.61287	3.40416	5.3633	5.79747	4.84513	5.33118	6.23414	5.42436	3.92935	4.64028	5.3392	6.89309	6.18719	6.09807	6.25471	4.93538
NM_007292	ACOX1	2.73442	7.07955	2.70519	4.29786	8.47756	5.04028e-05	0.857513	2.693	2.18035	1.13838	4.25765	1.84286	0.259677	0.426019	0.452779	0.748811	6.83746	4.97936	0.000973407	2.89825	4.42168	4.55866	3.21424	2.85114	3.95646	2.51569	1.02953	7.76363	6.83699	5.53508	5.86402	2.13704	2.73855	2.93813	1.07902	1.37221	1.51106	1.45821	1.89328	2.5671	2.20383	2.92269	2.20559	1.12351	1.00125	2.21342	1.57352	2.20285
NM_003500	ACOX2	5.96758	1.76452	2.59713	5.14312	1.66153	0.157581	0.317063	0.599264	1.72635	4.39116	1.10909	0.633272	0.022908	0.137404	0.00752616	0.0264551	14.132	8.61054	9.04765	9.46621	10.5622	9.40396	9.58144	8.22523	8.05611	7.35669	10.4316	21.7582	15.8209	13.2309	19.9053	10.2663	27.7933	28.8095	8.47744	8.73369	7.82805	9.46182	6.91287	9.98953	6.37504	7.4772	6.81268	7.45847	8.84235	8.05102	5.44261	6.63314
NM_001101667	ACOX3	3.44205	0.143743	2.7921	3.52461	2.13273	1.64912	3.0186	2.1338	1.81271	2.1547	1.95248	1.74422	2.56645	1.64198	1.39682	1.65374	10.5418	9.44612	6.95023	4.92985	2.26854	0.927932	2.10012	1.52754	2.0482	0.800747	0.883088	1.1896	5.60936	1.61355	3.24711	0.218647	2.38024	3.01276	1.86695	2.18379	2.42801	2.4492	3.90414	4.17449	4.69446	5.51877	5.892	5.48872	1.8977	0.108065	3.85915	4.22279
NM_003501	ACOX3	3.417	6.36012	3.87904	2.91462	5.30392	4.62432	3.27073	3.33011	1.27759	0.963032	4.24749	2.3412	3.18343	4.12934	3.60334	3.6248	10.7801	9.09811	10.8521	6.82764	6.74262	4.27103	3.13734	4.01752	3.30818	3.88746	4.19883	6.0751	2.83396	5.5698	3.19816	5.53275	2.30011	2.38751	4.00993	4.60961	4.56338	4.75033	2.79885	2.92421	2.29319	1.22013	1.5843	2.65568	4.58667	8.4299	4.03228	2.57576
NM_001142807	ACOXL	0.0775309	0.0175147	0.0449336	0	0.0713372	0.0547623	0	0.0225681	0.0639616	0.0485834	0.0306698	0.0703655	0.0527258	0.0424007	0.015032	0	0.119728	0.291414	0.302425	0.298172	0.229353	0.335303	0.191145	0.256057	0.27656	0.324295	0.16593	0.168575	0.105998	0.149434	0.294047	0.222495	0	0	1.89466	1.47231	3.35773	2.89332	2.01942	1.73348	0.0750738	0.144019	0.0571717	0.0859661	0.0693142	0.103792	0.10738	0.0839323
NM_001040649	ACP1	7.2562	8.7944	4.98297	7.11968	7.71242	3.09881	3.40255	3.30774	7.85018	7.29456	3.89633	7.32463	6.28844	2.62366	5.84904	3.74071	27.8708	1.40553	1.66012	3.70056	2.65151	6.80078	6.38321	6.64739	5.72404	6.15851	0.890724	6.85683	4.16374	5.40677	5.0078	4.51204	5.0346	13.8205	3.79052	7.01106	7.31106	8.22313	7.65714	9.20209	7.76875	8.42921	5.67589	5.29148	7.1134	5.29764	3.73944	2.60998
NM_004300	ACP1	56.158	85.4763	75.6782	76.7769	94.6695	40.0953	44.8778	21.9642	13.8878	16.8142	21.4259	17.8427	38.4436	31.0642	39.8447	31.3155	32.4295	30.0023	31.1441	26.9733	33.3374	22.1012	22.7914	22.3496	19.0136	22.0282	26.1113	23.842	24.0471	22.8809	26.4212	22.2801	96.2147	108.369	26.6259	19.3314	18.9278	25.0918	22.6073	24.9137	32.3579	28.2667	24.6262	23.6919	25.4032	29.7883	27.0329	29.4596
NM_007099	ACP1	46.208	68.0795	55.9092	56.6173	50.7185	9.55768	10.5265	7.57701	10.6929	11.5422	9.12806	13.2467	5.31724	6.90555	9.20617	7.84423	4.50782	4.02215	4.00385	11.0556	11.9793	19.9731	22.6201	20.1303	24.2904	21.2357	19.9428	26.8262	26.024	24.2267	23.1626	20.4848	26.0285	20.8803	17.6483	20.6869	22.6178	20.5206	21.9556	20.2008	9.3733	15.9834	16.5646	19.3249	14.8726	11.9043	13.8733	15.6271
NM_001131064	ACP2	1.53335	1.44717	1.00998	1.4877	1.04876	3.15583e-14	2.0166e-79	0.35155	0.501222	0.209702	0.247086	0.628836	0.0955276	0.39349	0.366802	1.00502	0.651137	3.61189e-68	1.2981e-58	0.16685	1.06182	2.69484	1.73148	1.33996	0.986055	1.48473	1.15453	3.3196	3.19136	2.61568	1.60292	1.92092	1.35365e-38	2.92893e-71	0.608588	1.32824	1.11552	1.73996	0.430411	0.914148	0.391191	1.80142e-14	0.771235	1.01347	1.25794	8.61645e-34	8.1296e-54	5.57997e-48
NM_001610	ACP2	59.8164	56.9328	58.4593	66.0284	33.6807	15.371	14.8636	19.5699	7.45469	6.28432	13.8508	7.74427	8.8207	8.26236	7.23635	7.75608	11.9245	21.0313	20.7627	15.448	14.5165	18.7636	19.1993	19.8743	20.3503	19.8376	27.4387	40.7153	46.1411	37.4759	35.6142	20.3107	41.7523	40.5429	15.0606	14.1657	14.8532	15.5432	14.3972	13.6133	13.1522	13.6743	13.3989	12.1609	11.7646	12.5389	13.893	15.2236
NM_001111034	ACP5	0.232937	2.59445e-08	0.308257	1.20768e-10	0.425201	7.44489e-07	0	9.92851e-09	1.51815e-06	4.32001e-09	5.37244e-11	0.390274	7.99066	8.10879	4.22271	3.20928	3.10048e-06	1.53546e-07	0.650521	2.367e-09	4.29017e-07	0.507049	0.522522	2.70662	1.53038	0.724357	3.10722	8.59735	13.9248	7.5758	12.2544	2.08214	0.000299158	4.09015	0.229243	2.61288e-08	0.363089	4.8506e-08	8.19051e-05	0.232745	0.000178274	5.04509e-09	1.51925e-08	4.37553e-12	0.609542	1.7682e-08	3.93695e-05	0.238697
NM_001111035	ACP5	7.53657e-05	1.17581e-08	0.270506	4.76445e-11	0.263815	4.26235e-07	0	9.46363e-09	1.46853e-06	4.63111e-09	1.16936e-11	4.08822e-08	4.84446	2.49042	4.63016	2.0842	1.42952	1.41318	0.714252	8.22168e-10	3.15579e-08	0.00529628	1.23882	0.000518578	0.968938	0.00111551	4.38194	13.2576	9.1698	9.53361	10.3197	4.66049	15.1417	14.0409	0.255604	0.750702	9.07764e-12	0.544337	0.386175	5.20479e-09	1.55487e-05	4.53062e-09	2.60233e-09	5.97827e-05	0.439323	6.4861e-09	0.56771	0.1055
NM_001111036	ACP5	0.364952	0.000207219	0.000917555	0.000232758	8.93697e-07	0.000239778	0	0.000120406	0.797728	0.000362299	3.28494e-05	0.00031338	6.82636	4.70208	5.82831	3.56681	0.000854172	0.000229949	8.17325e-07	0.000123771	0.325574	3.77278	0.266533	1.71452	3.5238	1.41006	13.374	35.0277	42.9346	18.8678	50.6057	9.68694	26.8697	22.3024	0.366366	0.456709	0.732312	0.737984	0.447615	0.000100763	0.168245	0.000483997	0.000193522	0.169055	8.14869e-05	0.000372975	0.256846	9.68912e-09
NM_001611	ACP5	9.92614e-06	0.23416	0.684839	1.76375	0.0386177	0.095053	0	1.98129	14.4222	2.60034	0.567174	0.460917	0.167108	2.19722e-05	4.04376e-05	0.609173	1.37817e-07	0.248541	0.000195974	0.622392	0.09656	3.96519	2.55854	1.21669	2.46239	2.06673	6.38933	23.1584	7.14249	9.27643	16.8542	0.869621	61.0795	52.0138	0.784363	0.00141965	0.00184544	0.0678793	0.716514	0.247732	0.46737	0.738221	0.636214	0.281036	0.547778	0.480923	0.68983	0.0778087
NM_016361	ACP6	9.41136	9.96511	8.67544	6.27834	8.34114	2.00041	2.31373	1.19332	0.963377	1.03004	1.8001	0.835292	6.43897	6.50853	5.16875	5.06265	10.1434	4.00188	3.45142	4.66478	6.26824	9.8878	7.19205	8.23961	7.43516	8.79843	8.04639	8.34369	6.0668	6.9825	7.67845	6.81514	4.06021	3.10573	5.10754	4.9964	6.62665	6.03701	6.16383	5.55496	4.00847	3.87655	3.52756	2.83063	3.08437	2.59579	2.29127	2.39479
NM_001037172	ACPL2	1.69739	3.32924	4.5711	5.569	4.32479	16.5998	15.8377	38.0604	46.9613	40.7312	51.9928	77.2778	5.80631	6.70137	7.05885	7.03472	16.7551	9.32191	8.45151	12.9904	14.6638	13.2947	13.668	12.3853	12.5378	14.129	9.82545	10.5207	9.68265	8.98268	10.3348	10.3431	2.0975	3.06516	11.1384	11.1708	9.73016	10.7276	10.567	12.1569	11.1531	12.7027	12.7973	12.127	11.0475	12.7403	12.4847	11.1417
NM_152282	ACPL2	2.69187e-05	0.180601	1.92907e-05	0.139011	0.0828731	0.473168	3.36103e-05	0.500682	0.253062	0.452984	0.43485	0.132401	0.140073	0.0774135	0.14136	0.152316	0.121835	7.97783e-05	0.000103084	0.523466	0.531451	2.54829e-05	0.747915	0.997242	0.517024	0.091098	1.09707	0.356479	0.130076	2.14424e-05	0.150305	0.462441	0.648383	7.5979e-05	0.571346	1.17434	0.778566	0.402377	0.756484	0.154007	0.875612	5.55297e-05	0.605378	2.44919e-05	0.948285	0.276223	2.91313e-05	0.336702
NM_001099	ACPP	1.37482	1.14587	0.781114	1.22701	1.46012	0	0	2.5912	3.30756	4.44209	9.52249	5.57413	0.465004	0.278252	0.0452577	0.0642954	0.136846	0.111906	0.0432164	0.0822848	0.124859	11.5686	4.85762	6.71989	6.88866	7.37177	0.160977	0.131463	0.0769545	0.928318	0.174604	0.160815	0	0	0.223693	0.216661	0.182877	0.385493	0.194187	0.208042	0.0514648	1.65046e-07	0.0469104	0.0347601	0.0529961	1.11988e-07	0.233834	0.0522548
NM_001134194	ACPP	1.90796	2.27181	1.23687	2.01934	2.92566	0	0	4.25684	2.13003	1.63815	10.505	3.87624	1.46025	0.74685	0.121341	0.125312	1.25897	0.00506233	0.0906156	0.278459	0.349822	18.5284	9.58819	10.7731	10.3211	14.6739	0.384626	0.334604	0.329405	1.40737	0.904403	0.398368	0.123589	0	0.730013	0.870898	0.732535	1.34608	1.36206	1.04409	0.23683	0.448224	0.0933257	0.156568	0.148623	0.206473	2.4126	0.151357
NM_033068	ACPT	0.352399	0.206231	0.118158	0.0357105	0.0961152	0	0	0.0736802	0.0601672	0.0399366	0.0327479	0	0.0870461	0.0194288	0.0177363	0.0616516	0	0	0	0.0323816	0.0452917	0.133612	0.133157	0.0759944	0.214417	0.197116	0.0896791	0.143949	0.0855567	0.108134	0.14717	0.093379	0.262847	0	0.135713	0.182149	0.364402	0.143032	0.0810917	0.0979838	0.0364938	0	0	0.193031	0	0.215926	0.0491325	0
NM_001097	ACR	0.0307836	0	0.0888294	0.075731	0.0102396	0	0.0949913	0.0662201	0.356908	0.230881	0.117336	0.149622	0	0	0	0.0180511	0.0404261	0.389341	0	0.0725606	0.100794	0.161064	0.0326711	0.153285	0.285201	0.146444	0.221559	0.370739	0.327041	0.257295	0.32988	0.104145	0	0.20762	0.249867	0.213357	0.177271	0.0745707	0.156904	0.240315	0.153531	0.279158	0.075138	0.168502	0.0911802	0.207552	0.14103	0.0338362
NM_032489	ACRBP	0.202513	0.116813	0.360303	0.242914	0.198164	1.14994	1.10998	0.436647	0.296636	0.293774	0.224434	0.15934	1.24778	1.63282	1.22411	1.8169	0.128366	0.513954	0.679981	0.287379	0.292853	1.13955	0.925504	1.17096	0.815131	1.01503	1.31286	0.851691	1.10214	1.08185	0.511293	0.899778	0.621387	0.755511	1.00257	1.02857	1.05136	0.935652	1.19634	1.30062	0.869361	1.28884	0.883046	0.919453	0.873339	0.823977	0.973023	0.660828
NM_052957	ACRC	1.20612	5.3655	1.65019	2.04175	2.04981	0.677823	0.504052	3.82937	5.18644	2.12373	3.26369	4.82313	1.65311	1.89418	2.74755	2.5038	1.88461	0.868874	0.407693	0.347724	0.383256	0.91992	0.895003	0.907484	0.85419	0.697254	0.867121	0.528588	0.632728	0.520307	0.542196	0.673121	1.14343	0.97064	0.660767	0.619915	0.700218	0.613479	0.517844	0.486892	1.15669	1.11766	1.20036	1.34809	1.15716	1.05171	0.574108	0.727176
NM_001612	ACRV1	1.14439e-118	2.44908e-32	0.0734741	5.73194e-31	1.77841e-20	4.41416e-09	1.26531e-08	1.31165e-16	0.208355	0.078674	0.0495254	5.25458e-30	0	0	1.0133e-71	1.85881e-22	4.92007e-55	0	0	7.42468e-27	1.08975e-15	6.39494e-124	0.460559	8.70604e-29	0.378349	0.640936	2.65207e-19	1.08308e-111	0.134552	0.112	0.219601	5.68208e-26	0	0	0.141275	0.321413	0.383722	0.254991	4.72272e-53	5.19415e-154	2.79619e-23	1.40667e-62	0.309327	4.86813e-25	0.196796	3.07244e-24	1.71897e-36	3.28096e-27
NM_020069	ACRV1	3.77671e-94	0.056858	1.40231e-104	0.1446	0.0544576	0.360425	0.319998	0.0719109	1.86435e-23	1.94332e-49	3.05138e-15	5.4298e-23	0	0	2.01134e-65	1.02722e-19	1.75054e-169	0	0	0.114868	0.0559118	3.00727e-224	0.000265319	0.272733	5.32883e-26	2.13654e-26	0.19428	2.10033e-77	1.94116e-66	1.37485e-86	1.02784e-37	0.177985	0	0	4.09382e-13	2.36017e-46	6.17063e-38	0.374021	0.451366	5.14142e-181	0.214662	5.62873e-45	2.29711e-09	0.226245	6.30503e-77	0.0988949	0.236634	0.13672
NM_020107	ACRV1	5.4273e-28	2.62573e-274	3.87256e-40	5.31658e-197	0.0274715	0	1.30986e-107	2.59048e-164	4.40111e-47	3.71827e-129	6.41343e-16	1.88774e-07	0	0	0.0157884	0.000662066	1.25315e-08	0	0	1.67636e-23	0	8.99192e-27	1.23029e-28	7.16e-61	4.44157e-41	9.51233e-73	1.58387e-74	0.223899	1.32875e-241	0.237314	6.50378e-20	5.92029e-68	0	0	0.15655	6.45653e-17	5.59308e-20	1.63158e-26	1.35439e-163	1.92839e-33	8.62602e-128	0.198176	0.126401	5.1886e-33	0.111536	6.22465e-118	7.35901e-86	8.04346e-34
NM_020108	ACRV1	0.0328791	1.50976e-245	7.07013e-18	1.64399e-173	9.08521e-206	0	0	0.0225735	5.18978e-66	3.69328e-123	1.62152e-82	0.112439	0	0	5.80635e-13	0.0184509	0.189387	0	0	0.0598979	0	0.384013	1.7886e-14	3.8336e-145	4.50927e-86	2.14754e-160	2.84038e-71	3.72811e-62	5.08242e-210	9.12612e-11	3.40746e-79	0.126125	0	0	0.00665686	0.0535657	2.53204e-20	8.47045e-55	8.4733e-267	0.298665	3.10453e-105	4.01832e-103	0.312664	0.173854	4.78403e-41	0.182848	3.29291e-55	2.49557e-09
NM_001199377	ACSBG1	1.27631	1.74636	1.01974	0.0019781	1.37209e-05	0.000287581	1.3291	0.372846	0.143696	0.120803	0.000772544	0.200906	0.0444675	0.0394351	0.0668825	0.0382491	0.758109	0.159766	0.0618278	0.161828	0.22508	0.189737	0.239198	7.5931e-05	0.330531	6.89342e-05	0.154114	0.312045	0.23352	0.234646	0.30434	0.205717	0.000840528	0.000438233	0.405777	0.268525	0.112863	0.229559	0.306216	0.219758	0.135098	0.092548	0.246301	0.143374	0.248385	0.191653	0.39376	5.40751e-05
NM_015162	ACSBG1	0.00374666	0.012748	0.00520794	0.950999	1.54592	5.40203	3.68574	0.00518807	0.00880958	0.013896	0.232459	0.0131604	0.0191448	0.0010117	0.00252984	0.01036	0.0530505	0.160864	0.0610171	0.00781202	0.0115829	0.00582496	0.00287368	0.228651	0.00376677	0.197915	0.00485729	0.00477134	0.00470154	0.00412896	0.00431391	0.205093	4.82464	5.2804	0.00261293	0.000321785	0.00359224	0.000675808	0.00548556	0.00777191	0.00502893	0.0395256	0.0118993	0.0041473	0.0127421	0.0203497	0.0104381	0.255222
NM_030924	ACSBG2	0.0634528	0.0556962	0.0760336	0.0326477	0.11898	0.0420419	0	0.0194527	0.0251247	0	0.0666228	0.144867	0.0453995	0.039055	0.0861477	0.0391591	0.0836244	0.072796	0.0552631	0.109761	0.107346	0.238233	0.256774	0.168335	0.348099	0.500613	0.143027	0.405723	0.185489	0.132414	0.101236	0.214278	0	0	0.201491	0.25294	0.414161	0.478862	0.25716	0.405281	0.132075	0.111435	0.319827	0.216385	0.194188	0.1299	0.0926382	0.0426729
NM_025149	ACSF2	50.7622	30.8835	29.454	41.3763	32.3286	2.40694	2.30613	9.70429	5.62415	6.32875	9.19957	3.35986	3.01087	2.67683	3.2198	2.54575	34.9673	23.3812	29.0186	17.9458	9.15632	23.9346	20.1074	22.617	23.6023	19.8088	23.4677	15.9911	13.0931	13.2752	18.022	17.7451	20.3422	16.9279	22.0489	21.4318	18.5537	21.8072	19.9557	19.652	19.7523	18.716	17.8843	15.3167	15.8013	16.2139	20.4795	19.2277
NM_001127214	ACSF3	3.25623e-08	1.23561	1.1647e-09	2.16095	5.29794e-05	9.24324e-05	0.000135883	3.48126e-05	0.488891	0.301588	0.301645	0.0231237	1.31083	0.900538	0.638597	0.539449	0.000371993	2.18957	1.74865	1.15135	1.88527e-05	0.861552	0.343799	1.35783e-07	1.50525	1.63204	0.897274	2.72118	1.58264	0.00431699	0.0838162	4.61836e-10	6.19983	0.967794	2.86653e-32	8.63971e-07	1.03796e-05	0.851501	0.505084	1.49596	0.318733	1.09669	2.44313e-43	4.57951e-16	1.16126e-19	0.957232	1.07401	2.50195e-05
NM_001243279	ACSF3	1.37143	0.327277	0.0841792	4.7471	8.48359	4.80617	6.59111	3.37168	0.653103	0.857224	1.69999	0.0763232	5.33199	9.39105	4.66729	7.39113	4.92114	5.74472	3.32537	0.916492	3.85978	5.48211	2.48426	5.1614	2.18093	0.108261	4.74322	0.0142958	4.84575	2.72731	3.58889	4.06241	3.34717	9.04907	5.6272	0.324337	5.0048	1.86385	0.0154497	2.35884	1.66398	1.18468	0.734624	3.92386	1.07318	1.23719	2.79954	3.97404
NM_174917	ACSF3	13.4341	8.79826	12.8996	4.69237	1.52787e-05	1.23062e-05	0.000248929	0.000159047	0.000119986	0.0139676	4.25614e-05	1.40171	2.95689e-05	0.000277359	6.07878e-05	0.000119123	0.000108472	0.00366753	0.000499353	0.894692	0.0579573	0.148282	2.58278	0.0792786	1.98129	2.92699	0.0523632	4.19342	0.172024	4.71175	3.88423	0.0228176	0.781118	0.00257199	0.321694	5.39969	0.0335774	1.96797	4.65619	0.202847	2.04581	1.33179	3.587	0.0881706	3.53125	1.52219	0.0160711	0.0097258
NM_001995	ACSL1	2.22288	4.55951	3.9035	4.26351	2.81275	6.03971	7.21459	11.5223	10.5857	7.35363	7.64694	8.77673	7.03531	7.2171	4.61515	5.23189	101.465	5.3274	4.778	18.5005	13.7959	33.2533	13.7593	18.5501	16.458	15.5306	5.42557	4.11087	5.49078	4.42187	7.25815	4.69945	26.0732	26.9928	5.28955	4.90107	4.86636	4.97447	7.44871	6.73235	20.6741	24.7617	23.458	17.9385	22.627	21.657	24.0478	19.3191
NM_004457	ACSL3	10.2422	6.80667	7.06363	13.5433	19.5394	4.43607	5.39515	17.1458	13.584	6.10175	19.9042	10.5672	2.86169	2.92775	3.26154	4.54609	7.07302	0.000345641	1.25785	4.87932	3.86488	6.30337	4.1312	4.97934	4.23147	3.13218	2.30445	5.66375	7.25442	4.74274	7.38459	7.21292	5.11763	4.39688	4.98982	4.24898	5.73465	4.45209	5.18828	2.80718	1.87584	4.06317	5.58051	3.75468	5.59838	6.95194	2.70199	5.69719
NM_203372	ACSL3	19.713	25.2107	13.9616	23.6083	18.0525	9.24067	7.97006	14.8483	88.1758	42.0988	40.7115	53.5379	6.1301	5.11034	6.94168	4.5908	13.7877	5.37414	4.91703	15.6534	19.5136	11.215	11.6402	12.6626	11.5357	11.6	8.4655	9.26364	7.36945	6.46088	6.3396	7.66362	9.63804	8.17329	10.0568	12.7113	8.82251	9.28584	10.2911	11.8069	15.1947	12.8639	11.7323	12.1872	10.3234	10.457	15.6519	13.5477
NM_004458	ACSL4	50.7823	55.6938	44.5095	51.538	47.7831	1.45122	2.6655	12.8247	10.4747	9.70517	16.2278	13.2935	13.8551	10.6009	11.2602	9.85507	22.248	5.50195	6.01533	13.244	15.1397	15.5298	9.70983	15.0684	13.4647	13.8755	4.10792	5.26196	7.30111	2.47701	4.21816	4.47372	78.7968	81.502	3.95142	3.6406	3.03587	3.91883	3.82782	3.4661	9.77106	10.3165	9.86246	8.57773	7.60023	11.0823	11.686	9.73212
NM_022977	ACSL4	6.55915	3.41311	3.93787	5.27493	8.12213	6.98688	6.14962	4.21266	3.40337	2.19438	3.77639	4.87004	2.39612	3.0665	2.85954	2.89685	0.825303	0.518179	5.71126e-05	2.09597	1.84643	2.99494	3.13699	3.59755	2.80803	2.21164	1.31959	2.12052	2.26476	2.51544	2.05462	2.57441	3.00103	3.48188	0.660588	1.00117	1.45935	0.926588	1.50241	1.36506	1.29532	1.50975	2.0277	1.57055	1.24271	0.702591	1.39819	0.687221
NM_016234	ACSL5	0.849258	0.83721	0.758133	0.449783	1.0491	8.50763e-05	0.298248	0.867016	0.232793	7.71835e-05	0.328458	0.170442	27.7572	27.1468	36.4532	33.6543	4.51298	0.000138106	0.000125505	0.560004	0.505301	1.37615	1.12738	0.966254	1.05421	1.08708	4.00497	14.5982	14.294	10.9579	8.77123	4.22006	0.00034357	1.09934	3.2949	3.041	2.98271	3.20943	3.55447	3.30509	0.978182	1.02764	1.26282	1.112	1.39752	1.03965	1.01529	0.73128
NM_203379	ACSL5	0.000334993	0.000844607	9.94609e-06	1.29346	6.10235e-05	0.268785	5.61551e-05	0.000757036	1.59105e-05	0.428366	0.000128212	2.06029e-05	2.28825e-05	2.43236e-05	2.93627e-05	3.00255e-05	2.99741e-05	0.654379	0.313604	0.363412	0.2125	0.00156405	0.000796787	0.000566346	0.00011128	0.16653	36.4385	140.904	152.078	112.826	102.203	30.5634	4.98634	3.68987	0.693089	1.26294	0.406595	0.959125	0.874675	0.942077	0.000383545	5.3459e-05	0.00550362	0.167422	0.002306	0.00660125	0.062467	0.0663677
NM_203380	ACSL5	4.02349e-13	1.94555e-14	1.17739e-08	1.63054e-05	2.41004e-11	8.91979e-05	2.35794e-07	0.0693046	9.52983e-09	1.03835e-06	5.99102e-16	4.03542e-08	6.57872	6.4625	7.02547	6.78936	8.06628e-10	0.000246362	0.000105202	0.134089	1.41324e-05	0.119703	4.69803e-19	3.56961e-16	8.38065e-14	1.82159e-11	0.39489	1.2362	1.85527	2.9921	1.35418	0.508971	8.15672e-06	0.00010465	0.131262	7.62349e-06	0.0677299	0.165761	7.26053e-06	9.18277e-06	9.9991e-14	2.63289e-08	7.65606e-20	2.0064e-10	1.25861e-16	7.66293e-17	4.96803e-14	1.17583e-11
NM_001009185	ACSL6	7.58877e-05	9.8521e-08	0.625121	0.65747	0.404933	2.09416	1.81067	2.64142e-07	8.23944e-15	0.00820099	3.26673e-07	0.0112483	8.11337	10.8069	4.84262	6.80957	0.0448653	0.472156	0.145353	0.121737	1.80323e-06	0.533367	2.79549e-07	0.544391	0.139855	0.00916972	0.233625	0.607497	0.537157	0.372778	0.159426	0.373476	13.0841	12.8523	0.0179206	0.00669407	1.57839e-13	1.81031e-16	2.4334e-05	2.36679e-07	6.58116e-20	4.66117e-06	1.93496e-06	8.4482e-13	5.05299e-10	4.26401e-06	1.00095e-17	2.32426e-29
NM_001205247	ACSL6	5.4193e-10	0.581496	2.1509e-14	6.25286e-06	0.161383	9.08249e-07	0.781682	9.77129e-05	0.0872678	3.66581e-13	3.43626e-06	1.76296e-07	2.23116	1.92681	0.680885	1.2271	0.00406728	1.40567e-10	1.37084e-05	6.64773e-22	7.59888e-05	0.169669	8.30872e-11	1.01526e-09	1.59251e-08	1.16696e-17	0.0113662	1.45795e-10	4.48141e-06	1.91918e-09	1.34664e-07	3.49024e-18	2.05896	2.79473e-108	1.6174e-05	4.00671e-13	0.135404	0.0549681	1.10946e-06	0.0780422	0.152314	0.00026007	0.000152341	0.112816	0.345702	0.000204779	0.086745	0.127503
NM_001205248	ACSL6	0.590938	0.237122	0.757895	0.407965	0.658668	1.33748e-05	5.35425e-08	5.63109e-07	8.64917e-05	0.0120649	3.49762e-07	8.80769e-08	1.24111e-10	1.79011e-10	1.0163e-14	1.30534e-11	0.185102	2.65604e-05	0.279521	1.09732e-14	0.0710307	1.42748e-06	0.592134	2.31503e-09	0.378281	6.96705e-08	4.29207e-12	7.53922e-09	2.94489e-12	1.00362e-13	0.146147	1.84677e-20	0.255422	27.5676	0.02425	0.0758342	1.65143e-05	7.79952e-05	0.0674302	0.000111877	0.000141305	5.46872e-06	1.73934e-06	6.27846e-08	0.000154408	3.22496e-06	0.000164538	0.00122432
NM_001205251	ACSL6	7.52473e-16	1.72771e-05	1.24097e-40	0.000192565	5.62036e-26	2.08567e-15	2.31503e-14	0.0188219	8.08813e-17	7.21169e-12	0.00644238	3.72669e-07	3.7464e-12	9.90723e-20	0.072229	3.71069e-13	0.000824754	2.87507e-12	2.73307e-08	1.27811e-12	1.75599e-07	7.01222e-16	0.000567229	0.00166127	2.507e-12	0.0449152	3.38038e-09	2.65305e-08	0.00256604	0.00307881	0.241949	0.0848001	5.02555e-169	0	0.112047	0.0443493	0.00133705	8.44601e-10	4.11763e-08	2.53469e-10	1.19463e-12	0.0759834	0.112804	7.58921e-10	1.03311e-06	0.0635302	3.78179e-11	3.32915e-30
NM_015256	ACSL6	0.31922	0.179292	0.0362795	0.267317	0.571705	0.257484	9.55933e-06	5.12457e-07	7.37644e-05	0.0112865	7.21882e-07	8.5664e-08	8.31954e-08	2.81568e-06	2.76826e-12	9.50107e-08	0.260481	2.54932e-05	0.278696	4.83527e-15	0.0652654	1.17047e-06	0.00121744	1.88083e-06	0.0825095	9.8904e-11	1.61084e-12	4.80987e-09	6.45083e-13	2.8383e-10	0.212763	1.73298e-20	24.9442	2.05491	0.0183422	0.0260309	1.16095e-05	8.52592e-05	0.0763833	0.000116971	0.000134393	4.78886e-06	1.69599e-06	0.00018056	0.000261822	3.77922e-06	0.00017699	1.60691e-05
NM_052956	ACSM1	2.00875	1.82074	0.255704	0.594199	1.80729	0	0	0.0288065	0.0123114	0.031525	0.0438595	0.054196	0.126392	0.151148	0.0995081	0.182513	1.27883	0.10435	0.0797933	0.142089	0.146732	0.508413	0.44391	0.230936	0.363348	0.600108	0.0769001	0.225636	0.144869	0.097545	0.268933	0.219233	0.114017	0	0.264611	0.218394	0.306956	0.26021	0.32917	0.213009	0.0497248	0	0	0.0525985	0.0465756	0	0.0179473	0.0168902
NM_001010845	ACSM2A	0.0972008	0.0449853	0.143372	0.417752	0.0110638	0	0	0	0.00760989	0	0	0	0	0.00565216	0	0.00570117	0.0102322	0.299886	0.0926609	0.0437516	0.0426578	20.1782	16.7813	15.8682	16.6289	12.6551	0.0710063	0.560533	0.0466108	1.09407	0.00766309	0.217853	10.5466	11.5185	0.053486	0.0857297	0.0759832	0.18937	0.0989197	0.0900906	0.11431	0.0184325	0.0829684	0.0385041	0.113041	0.0813436	0.0195748	0.0353524
NM_001105069	ACSM2B	0.0717567	0.0498679	0.13803	0.492856	0.024016	0	0	0	0	0	0	0	0	0.0141071	0	0	0.0491698	0.0787115	0.0474816	0.0522732	0.0592117	20.6427	17.363	17.6034	16.1415	12.5	0.0564017	0.696501	0.117136	1.09063	0.0712422	0.104198	9.25145	9.64618	0.0410022	0.0921059	0.0439336	0.120943	0.05822	0.0505398	0.0244552	0	0.0415574	0.0402627	0.0508353	0.0555176	2.51113e-07	0.0238618
NM_005622	ACSM3	28.1558	8.82439	3.21857	7.17649	6.06045	2.73127e-40	6.92957e-27	0.0823326	0.236908	0.359198	0.292043	0.128638	2.90722	3.18718	3.57143	2.84457	3.72926	1.08676	0.644918	0.804692	0.54602	14.5983	13.5589	13.4885	13.77	15.8879	5.10882	3.15741	2.97195	2.59106	3.35078	5.99408	18.8245	22.1334	7.98704	7.59519	8.41741	9.77147	9.26815	11.1481	0.286268	0.600073	0.50969	0.315882	0.51235	0.508724	0.394603	0.601239
NM_202000	ACSM3	1.69329	0.883722	0.0997283	0.294452	0.848169	0.151877	0.0683874	5.22604e-13	0.102786	0.247943	0.0383375	0.0372844	0.149772	0.393222	0.559577	0.550314	0.764337	4.05594e-63	3.33481e-62	1.15315e-20	3.11687e-132	2.31119	1.0281	1.27748	1.08565	1.01591	0.375753	0.829289	0.29017	0.546741	0.559645	0.511019	0.964803	3.78635e-25	1.09743	0.910103	1.10411	1.17088	0.72837	1.66825	0.137691	4.961e-21	3.3952e-08	0.267689	2.54634e-61	2.31125e-06	1.89396e-18	6.13966e-36
NM_017888	ACSM5	0.114715	0.0158927	0.0836536	0.0797386	0.0105622	0.0999655	0.173383	0.058557	0.0331794	0	0.0500265	0	0.00696892	0.00801206	0.0067437	0	0.503921	0	0	0.0631297	0.0873051	1.00784	3.11071	1.5206	1.07301	1.0797	0.168991	0.0761311	0.0418467	0.136163	0.068577	0.142993	2.26153	4.3486	0.060193	0.0507351	0.094317	0.0950563	0.0672378	0.0814032	0.100338	0.0655542	0.193762	0.0792674	1.09482	0.0236921	0.0663801	0.0627662
NM_001252675	ACSS1	23.4028	16.4914	41.25	49.1784	1.42493	0.000231421	7.66729e-05	0.000358595	1.71081	2.0746	4.9464e-05	0.00871954	0.676269	0.878362	2.31258	1.31998	15.7306	0.000135006	8.52222e-05	19.8386	8.4833	14.5719	5.78042	14.446	7.46682	4.97415	22.7243	42.8754	27.3334	23.7183	16.2935	20.8275	1.98418e-09	0.000341303	8.06694	14.5591	7.39832	12.4153	8.89815	10.2402	6.11791	10.5817	10.0049	3.16455	7.61155	12.6337	6.17417	10.5864
NM_001252676	ACSS1	6.59744	13.6109	6.74601	10.9178	0.826209	7.90452e-08	8.23015e-06	1.03944e-29	2.56235e-69	7.25729e-44	1.33788e-08	0.145946	0.199247	0.565423	0.133432	0.841036	1.28755	0.0195154	7.59902	1.6019	3.80676	5.85118e-07	1.61349	7.01654e-15	0.434139	2.95228	1.59076	11.0201	1.68887	4.94051	5.67952	5.64492	0.00533776	0.000106663	1.32409	1.69058	1.68723	1.68273	0.385257	3.54002	0.00036664	4.38638e-33	3.56661	0.00694988	0.000759613	3.82219e-25	1.23319	0.00894674
NM_001252677	ACSS1	4.33025e-31	1.30817e-115	1.37893e-51	1.45909e-158	4.04653	2.11617e-11	1.1215e-09	5.30124e-09	2.68929e-18	1.43365e-35	6.66525e-32	1.09493e-82	6.86714e-11	6.68467e-16	2.2417e-10	4.24435e-16	14.978	0.826682	2.77175	2.50468e-86	1.55278e-44	1.44382e-71	2.8722e-51	2.54972e-153	9.25319e-19	1.00469e-60	4.58745e-84	8.59887e-240	4.16525e-25	1.64253e-53	1.92373e-94	9.77925e-105	1.05323e-31	1.59934e-10	7.97608e-25	5.70887e-71	4.63153e-46	2.67689e-72	4.86072e-19	1.96095e-98	1.02402e-12	1.35366e-135	1.49689e-85	3.16432e-103	4.79921e-16	4.00138e-227	5.25522e-41	5.2816e-38
NM_032501	ACSS1	24.9889	33.4563	31.8142	6.5229	42.5127	9.20268	10.1436	2.2265	0.00208891	0.00254967	2.344	0.910132	27.733	26.1057	34.4239	30.8211	12.1382	32.5137	25.6889	2.94577	3.44781	2.55049	4.07733	0.0346105	7.49727	3.8538	8.36417	0.470044	25.0089	17.4611	25.1283	3.45031	50.5327	54.0562	8.43809	2.87134	9.56097	4.43444	8.95046	4.55387	5.99036	0.455885	0.00828444	8.95468	6.31889	0.317238	8.297	3.26733
NM_001076552	ACSS2	0.6989	0.000422521	0.52319	0.0003182	1.12781e-05	4.10661e-05	1.1622e-05	5.4733e-06	2.99729e-05	3.88443e-05	2.7985e-06	2.18428e-05	2.30472e-06	0.167604	6.16998e-06	5.67192e-06	10.436	9.26611	9.21618	8.24649	5.2841	0.000494098	0.000211461	0.000417892	0.000214657	0.000222391	5.44276e-08	0.000326872	0.000468089	0.000297019	1.17144e-05	0.000438566	0.000180241	0.000300457	1.12503e-05	0.000235294	0.000224573	5.77152e-13	4.35287e-06	4.19891e-07	4.91153	4.91281	7.30005	6.1258	4.14535	3.838	6.41156	4.11361
NM_001242393	ACSS2	0.000521441	1.038	2.29518	0.830801	1.53821e-08	1.95901e-05	7.16848e-05	3.08328e-06	3.43135e-11	4.43376e-16	7.66974e-06	2.55176e-06	7.6428e-06	1.38019e-05	1.4641e-06	7.58572e-06	4.71861e-05	0.000209829	6.47992e-05	0.00304705	1.16736	1.35729	2.73787	0.749088	1.80032	2.25014	0.00213899	0.000102647	1.93716	1.05629	0.000807964	0.55235	1.79088	3.99907	0.000433901	0.000124311	1.42808e-07	0.00846098	0.000769929	0.00157188	0.000254284	0.0712997	0.00143869	0.40672	0.0069593	0.000400598	0.000759364	0.00924712
NM_018677	ACSS2	49.477	74.809	40.7791	43.8819	75.9018	5.76376	7.03332	4.85364	7.61079	7.12448	8.01709	5.04145	7.15721	8.38303	2.9645	4.08399	17.6306	17.348	16.2068	19.5497	18.1493	7.63782	5.81055	8.29113	8.16685	6.54765	21.9749	9.24933	8.12118	6.02786	8.96194	16.2581	44.8036	40.5659	11.6744	10.8963	11.0732	12.3814	11.06	12.0016	23.7843	25.0057	20.8032	19.8173	14.0675	21.926	12.3611	20.0187
NM_024560	ACSS3	0.523919	0.563588	1.31045	2.42384	3.04935	1.3418	1.4966	0.521854	0.486185	1.08067	0.572569	0.132419	0.00595245	0.0843061	0	0.012837	21.1783	3.44282	3.57851	9.77078	8.74097	6.11486	5.9689	7.03486	6.08201	7.72571	0.89043	3.5075	4.44525	2.61366	3.54817	1.48178	6.40281	6.99628	5.97391	7.94988	8.95185	9.67652	11.0815	13.5954	3.99293	4.52528	3.86328	4.10658	3.38479	5.12326	4.47098	3.56344
NM_001100	ACTA1	10.5842	12.6467	13.7559	10.7665	0.274662	4.15681	3.74175	0.483771	11.0975	1.39346	1.69593	2.48009	0.0559452	290.254	0.103271	47.4944	424.756	84.2748	95.9389	45.4607	16.4885	12.4838	15.3588	13.2488	13.9623	14.2732	49.58	21.136	23.3524	19.4338	18.0839	393.626	0	0.220868	312.215	17.1233	15.2482	14.0983	16.925	12.5449	11561.6	16537.4	8807.04	13117.1	11189.2	10746.3	8479.69	6669.47
NM_001141945	ACTA2	3.10916	2.93331	2.67795	1.9436	2.81527	0.992751	0.413405	1.21831	2.18955	3.48607	0.487826	1.49415	2.31699	2.39231	3.1724	3.53857	4.04453	3.66211	8.89563	3.66582	2.48749	2.2688	4.14517	4.10901	4.54565	2.25147	4.96313	2.49593	2.47375	2.68281	4.17368	3.52221	2.1683	3.94018e-17	14.7062	9.56846	13.4426	9.84153	7.61328	10.4892	5.49264	3.86856	2.47638	6.45674	1.88825	4.66926	5.45633	4.75225
NM_001613	ACTA2	7.88468	13.6495	21.6673	17.499	15.8406	0.129804	0.782583	0.807534	1.45593	11.2248	0.99549	1.08858	1.24959e-57	2.9217	8.5428e-13	5.035e-12	183.662	221.014	217.174	155.896	288.113	24.7644	46.4102	42.315	44.3432	50.9434	735.897	230.282	180.887	264.155	228.38	345.994	22.4204	31.6785	226.845	199.439	154.757	138.24	211.936	172.049	107.437	124.845	116.146	137.854	130.345	133.831	141.36	142.964
NM_001101	ACTB	893.513	997.127	988.76	938.962	406.551	2358.98	2382.49	1590.55	1665.69	1622.39	1366.86	2178.97	3226.95	2823.59	3140.47	2946.43	331.029	1486.84	1464.86	756.168	650.377	951.04	1014.73	933.511	985.141	980.724	1699.94	1249.62	1201.4	1216.85	1170.31	1257.75	1650.99	1641.67	1289.24	1227.08	1088.36	1071.89	1193.68	970.511	854.203	900.123	891.984	1030.96	1115.03	938.643	1099.14	1156.86
NM_005159	ACTC1	0.181273	0.287282	0.498964	0.338866	0.119809	2.2885	0.978683	0.551354	2.41148	0.848372	0.618567	0.422209	0	52.8634	0	7.81136	459.81	3035.97	3090.52	3040.27	2912.5	0.68049	0.652486	0.756181	0.456409	0.494201	16.0447	2.66869	2.2166	1.50229	1.32905	94.8957	0.757074	0.944371	56.6042	0.60119	0.795523	0.59303	0.681821	1.14919	2410.64	2170.84	1891.07	2543.72	1259.47	2208.77	2129.1	2157.15
NM_001199954	ACTG1	5.41861	3.9889	6.9977	0.818554	4.94058	33.2711	33.1368	24.7281	64.0839	58.2052	19.0281	49.2555	15.839	8.12764	14.8156	10.8326	0.778349	12.8062	8.54634	2.89017	1.98771	14.5839	14.6081	12.6756	18.356	5.27622	24.3361	12.3615	11.8542	10.2656	10.9599	14.3609	3.10118	4.80503	18.3568	17.569	23.1954	7.47483	11.5395	7.45009	9.12347	6.01764	3.52019	4.63315	8.46221	7.16081	6.597	6.87616
NM_001614	ACTG1	481.689	795.327	755.621	619.604	411.362	3360.73	3301.86	1593.53	2466.83	2429.27	1624.66	2492.71	1311.52	1239.03	1341.19	1246.72	514.541	882.07	905.95	557.561	507.987	1033	1021.99	1156.28	1196.41	1189.43	1766.72	944.74	1138.65	1196.73	1067.68	1212.28	620.358	590.428	1299.98	1123.63	1237.43	1140.23	1258.03	1004.53	631.019	602.173	678.625	811.312	710.046	752.01	850.825	757.619
NM_001199893	ACTG2	0.0662689	0.0570318	0.39105	0.263822	0.19394	0	0	0.149002	0.927911	0.676574	0.131384	0.0224743	1.90009e-06	0.127383	0.0339078	0.0797374	1.23063e-05	7.79587e-05	0.85284	1.87658	2.11602	0.324214	0.3644	0.148909	1.11317e-05	0.0351161	235.494	12.92	39.2952	14.6067	39.6797	19.0843	0.000171849	9.06006e-05	5.24099	2.62588	3.93951	4.72457	5.88738	3.656	1.42368e-07	1.75732e-07	5.42606e-07	2.43088e-07	2.16862e-07	4.02164e-07	5.76485e-07	9.35188e-07
NM_001615	ACTG2	1.62488e-05	0.244989	0.507488	0.344826	0.215856	0	0	0.533653	0.384877	2.23698	0.153228	0.761704	0.0453742	0.0783527	6.80287e-06	1.16692e-05	9.14258	2.63055	1.82672	1.73634	1.86777	0.203326	0.644726	0.341123	0.226232	0.183791	970.903	420.122	353.183	395.491	392.859	374.576	2.78181	0.793292	29.951	29.3168	16.7644	15.1605	38.9293	19.8838	12.0938	9.88111	7.57701	10.5169	8.18276	7.32951	5.6133	6.44753
NM_001024675	ACTL10	0.344526	0.227988	0.405839	0.188054	1.28844	0.179166	0.228875	1.78413	0.436523	0.813312	1.01124	0.885274	1.9707	1.75551	2.04548	1.76306	3.64554	0.772286	0.153161	0.364082	0.412107	0.67581	0.475979	0.329438	0.32888	0.262195	2.71784	0.990454	1.37805	1.13609	1.3247	1.02448	0.422879	0.416685	0.446638	0.438804	0.679673	0.479089	0.487375	0.300168	0.374024	0.225155	0.389467	0.365782	0.331734	0.419093	0.477262	0.249863
NM_004301	ACTL6A	14.8045	9.31454	17.5644	12.7402	20.2664	12.436	19.8643	28.4978	9.64065	8.74932	23.188	20.7642	16.1221	12.2631	13.2003	11.1728	5.79632	12.163	9.90449	11.8705	14.4479	17.6719	26.5007	22.0065	21.7138	11.9008	18.8405	19.5003	17.4862	15.6382	16.8986	12.3385	28.8105	29.3991	26.8107	22.3252	24.5829	16.6589	21.9864	19.6187	17.2628	9.27153	8.19193	13.65	6.08426	9.65082	12.0667	12.9582
NM_177989	ACTL6A	2.18619	14.4168	1.73079	10.4104	7.03914	8.11104	3.90848	7.14999	4.08625	4.91046	10.9318	8.86773e-05	8.89829	8.40623	8.95356	6.14992	6.00815	6.47365	7.04023	10.9648	13.6012	3.07714	0.00382464	1.79657	2.46547	15.7974	4.20992	0.00152105	1.9097	1.37144	3.88111	8.74652	8.1605	4.41029	2.00398	2.5427	0.579867	13.1053	5.54171	7.62835	0.374693	6.78903	9.01448	3.44348	11.2698	7.68793	6.96143	5.7667
NM_178042	ACTL6A	1.77187	0.00210436	0.000511091	0.00191727	8.03386e-06	1.86699e-05	2.31129e-05	1.37766e-05	0.554386	2.76482e-05	6.21155e-06	0.273594	5.1313e-06	7.89492e-06	6.39993e-06	1.19079e-05	1.4734e-05	5.95773e-05	8.80972e-05	0.000703435	0.000660334	0.00075433	2.65679e-07	0.000729984	0.000329804	0.000535363	0.000692696	1.97513e-05	0.000437714	0.710818	0.000611841	0.000528239	6.52809e-05	6.2912e-05	0.000131018	0.896674	3.26538e-06	0.000546349	0.00040376	0.000992547	1.08166e-06	0.00553991	0.00113846	0.000662713	0.00109882	0.00142783	0.000897531	0.000900821
NM_016188	ACTL6B	0.17281	0.145398	1.12572	0.0398945	0.731484	77.8144	74.5963	0.0480585	0	0	0.0111696	0	0	0	0	0	0	0	0	0	0	0.0216824	0.0260569	0.0174107	0	0.0145184	5.19272	0.709702	0.802023	0.899464	0.938707	1.70234	0	0	0.0353138	0.0187803	0.0154461	0.0725292	0.0858082	0.0207877	0	0	0.185058	0.018372	0.111453	0	0	0
NM_030812	ACTL8	0	0.0274693	0	0	0	0.155232	0.202438	0.0317416	0.0178373	0.0229692	0.0169336	0.0591035	0	0	0	0	0	0.284376	0.22009	0	0	0	0	0	0	0.0133759	0.0714644	0	0	0.0171096	0	0.0395009	0.923973	0.619969	0	0	0	0	0	0	0	0	0	0	0	0	0.0278355	0
NM_001102	ACTN1	6.62224	4.5634	12.1151	9.34386	3.66436	22.2448	22.9758	71.4087	87.7064	87.72	60.0673	81.0814	49.3794	40.8876	52.2406	39.2665	27.4277	44.055	34.3231	20.3958	31.0165	15.8094	17.9538	20.3315	18.8007	15.8338	48.2259	38.7604	35.535	37.7587	34.9246	38.7747	29.9782	28.8337	39.4242	40.1491	31.4412	27.8014	30.6472	28.7617	18.7364	20.7025	14.5733	21.1115	10.9505	18.1586	24.6347	24.1204
NM_001130004	ACTN1	0.956532	0.00233864	0.000692744	0.00126375	6.8536e-06	3.58335e-05	3.25694e-05	0.450924	0.232115	0.000130437	0.181324	2.30313e-05	0.00203538	0.51417	1.279e-05	0.105577	7.71361e-05	0.000251588	0.000207935	0.00130311	0.00485223	0.0089733	0.0150683	0.0161846	0.00236873	0.00204987	5.71015	0.0283951	0.00215781	0.00357847	0.00640207	0.00425196	0.162761	0.950586	2.39777	1.72826	0.0244953	0.00412857	0.00318255	0.00313775	0.342293	0.0157304	0.00581944	0.0084224	0.00340085	1.80731	1.17682	1.51823
NM_001130005	ACTN1	0.544072	1.62221	0.721534	1.16067	0.550145	1.59808e-05	9.91411e-05	1.51861	1.03094	1.07719	1.59372e-05	1.64045e-06	0.0688729	2.80473e-05	0.443605	0.0720286	85.4092	23.141	32.0109	30.3654	23.2703	0.52834	3.84789	0.771692	1.83471	2.41718	34.8798	18.2249	17.123	22.8493	25.0339	21.9219	0.699141	0.0164311	3.26482	3.83196	4.51325	6.74417	9.48203	5.11243	2.32859	1.28423	4.68194	2.83326	10.406	1.08263	1.09791	0.0599395
NM_001103	ACTN2	0.14871	0.100363	0.000115572	0.141706	0.000703493	1.0766	0.000302245	0.0103	8.29706	3.39857	0.884737	5.34292	0.00924096	19.494	0	3.25184	971.089	306.631	308.319	509.458	577.666	0.331229	0.0116758	5.79284e-06	0.000214151	0.000238253	0.835338	1.25005	0.653265	0.000120859	0.615983	30.5596	0.0443764	0.0184154	13.9808	0.114975	0.0176306	8.01935e-06	0.318953	0.0761338	852.348	878.758	619.586	740.283	685.671	775.986	717.12	619.949
NM_001278343	ACTN2	0.175395	0.0899932	0.241651	0.146137	0.0579964	1.09064	1.76227	0.53849	0.40262	0.00618868	1.70593	1.9751	0.00114186	5.44524e-06	0	7.18342e-06	1.20507e-05	0.000423434	0.000354037	2.43397	3.83617	0.000198163	0.221426	0.0319803	0.314188	0.273699	2.42407e-05	0.000146068	0.00121075	0.783621	0.000105329	0.00111242	0.0376964	0.0235693	0.23777	0.112695	0.247237	0.000148765	0.315438	0.179359	5.87424	4.22014	3.1356	5.34142	0.015955	1.90518	0.0099137	3.48419
NM_001278344	ACTN2	8.6934e-06	2.48758e-05	3.03773e-08	2.26185e-05	1.10712e-16	0.000128473	1.42604e-09	6.53518e-29	0.33637	0.254623	0.0656571	0.304035	1.02205e-09	1.31492e-09	0	2.97017e-09	2.14143	8.91266e-11	0.46101	21.8276	19.3462	8.58125e-09	5.36657e-32	0.327397	4.33276e-11	2.26091e-11	0.110911	1.3581e-08	0.110911	1.7626e-08	2.22831e-08	0.371213	0.000161745	0.000157053	0.254722	0.202544	0.268472	0.567735	0.138688	0.405306	14.12	9.27528	12.6981	4.94667	11.2063	7.61293	3.60471	1.97303
NM_001104	ACTN3	0.111026	0.0437113	0.0995421	0.10109	3.57609e-06	0.0411073	0.0351141	9.30704e-06	0.177902	0.0645636	0.0426341	0.204888	0.0904518	0.289734	0.274092	0.328144	0.37191	0	0.068623	0.0653009	0.0653781	0.202532	0.185069	0.222935	0.137147	0.438686	0.213622	0.237954	0.127752	0.151826	0.175402	3.49688	0.190012	0.0944465	1.74512	0.0635019	0.103929	0.0773065	0.0417771	0.0404566	14.1688	105.518	69.6792	86.6542	107.784	54.2604	49.5889	41.5885
NM_004924	ACTN4	163.838	118.632	163.029	132.314	78.6169	45.1725	43.5985	122.978	164.504	150.006	135.938	176.141	60.7277	69.2713	88.3037	106.577	124.52	111.826	106.298	54.8844	45.9682	130.472	111.862	125.767	113.782	95.4985	155.552	227.879	222.505	207.503	194.59	130.191	85.1188	78.7648	82.0029	78.8819	73.1765	68.6392	70.1886	67.5481	47.8754	53.5216	45.2199	59.4341	50.8142	48.8685	57.9521	51.6051
NM_018477	ACTR10	27.9792	29.7234	16.1734	32.323	38.1894	33.1497	33.515	21.3051	14.8177	14.6976	25.1449	14.6084	22.1478	19.1449	22.2477	19.8884	11.1364	22.6285	24.7535	33.5437	34.7539	18.2464	17.5851	18.4845	18.3727	18.3869	18.5232	15.3116	14.8616	15.0473	15.5544	17.5218	31.8621	28.9326	20.9403	18.346	19.1273	20.1454	19.5192	22.4738	22.9521	23.4054	20.9518	22.4451	21.9391	22.9167	22.176	23.1193
NM_005736	ACTR1A	52.1036	60.1843	49.2785	55.2262	57.3631	106.586	108.873	38.171	16.7346	24.4319	31.2203	17.1295	34.1586	30.3084	39.4922	35.4527	61.4475	76.234	80.2583	55.0452	56.7754	22.8716	28.4348	27.1682	29.0011	26.2999	40.1848	24.7334	27.3919	27.1499	26.7506	28.9369	68.7393	67.6716	33.0777	30.6628	26.3962	29.4463	27.8586	25.6268	43.7605	43.438	43.4172	44.227	41.7809	44.7131	48.5161	51.9705
NM_005735	ACTR1B	31.9434	29.5803	28.093	26.9043	22.5172	41.2169	40.0228	24.5843	32.1476	24.6084	43.5191	27.2533	48.0565	45.987	44.6205	46.8953	61.0801	82.3172	87.8873	35.6383	38.143	25.9598	25.7745	24.9833	27.8753	23.4543	37.6176	21.9858	27.7616	24.2703	24.9072	28.7476	41.0958	37.9955	25.3051	22.325	21.6108	21.4566	22.2371	17.9715	35.0247	31.2221	32.3179	33.3543	30.695	34.028	28.9594	31.7137
NM_005722	ACTR2	66.5994	69.0998	63.7879	78.6295	19.6303	35.4312	36.7993	48.5302	25.5594	24.8228	56.3429	34.9022	176.178	144.949	176.944	149.797	20.7064	20.1278	16.7068	57.8361	61.2033	53.0663	53.8009	55.1597	48.7279	53.2252	53.9551	81.8881	84.9859	72.9079	81.5664	77.0899	20.502	21.1401	53.6877	57.1457	51.9838	61.8319	60.6141	57.8511	53.7875	59.9901	54.5854	58.6777	56.2908	62.2705	63.0878	64.1385
NM_001277140	ACTR3	0.151579	0.00413947	0.250071	0.0130868	0.553032	1.9147e-06	4.13405e-06	1.21853e-08	0.170134	0.0649642	0.0272069	0.065209	1.2457e-07	0.0436263	0.160517	0.0908852	0.12486	0.000128468	2.67606e-09	1.23861	0.745298	9.25665e-12	1.12192e-12	9.4421e-09	2.70841e-11	0.583251	6.58268e-16	4.03601e-12	0.122899	1.90724e-11	1.55227e-10	1.732e-06	2.48185e-05	1.80123e-05	2.14199e-16	2.5834e-09	0.226218	0.873711	0.199303	0.00123341	0.124029	0.00134125	0.00206483	0.221434	0.00133566	0.0010907	1.25405e-05	9.82906e-05
NM_005721	ACTR3	41.432	41.2881	34.0272	45.7974	51.91	31.1289	34.1903	32.3988	31.8215	28.9533	40.3628	40.2508	97.2429	86.8078	98.2607	84.622	12.3953	10.6393	11.0626	24.5599	25.8201	21.0903	21.746	22.6151	19.2085	20.5012	22.5893	30.5511	31.6702	26.8125	27.0058	27.4878	30.1423	30.1921	19.509	21.2328	21.0623	22.2944	21.9572	21.8821	20.1612	22.7414	20.816	21.9422	21.2311	23.7465	22.7843	23.2174
NM_001040135	ACTR3B	0.138767	0.000330386	3.29677e-05	0.000743904	0.000939077	1.95725	1.9677	0.213253	0.0769841	0.34573	4.30921e-05	1.8601e-10	0.184845	1.05082e-24	1.56679e-07	0.347633	3.65492e-10	2.05339e-21	5.02532e-46	0.00181885	6.53213e-05	0.0314437	0.214143	5.21235e-14	0.0166006	0.00208028	5.09825e-23	0.922935	0.00139137	0.000189284	0.215584	1.57939e-09	3.82001e-42	3.31844e-18	5.07778e-08	2.149e-10	1.00552e-12	9.16954e-10	0.148351	1.49919e-07	1.2508e-06	0.700212	0.000100636	2.3772e-08	2.50611e-06	1.48558e-11	7.57442e-10	1.62604e-16
NM_020445	ACTR3B	0.00691467	3.50752e-06	0.651714	0.00408804	1.30032	17.7718	22.9846	2.50902	0.0001541	3.02075	1.51911	0.214517	2.1804	3.06849	3.29136	2.05231	1.9904e-05	0.000107151	0.000583865	4.44922e-08	4.62991e-05	0.464153	2.77309	4.48223e-09	0.510694	5.30316e-06	0.0173756	0.00182188	0.000691202	0.878599	0.00119291	1.97795e-06	0.00011449	0.000185499	0.000558737	0.00182242	0.000591	0.566051	0.00103364	0.000431933	0.000186444	0.00245052	6.23728e-05	0.000848957	0.000632859	0.00120546	5.01081e-09	1.03698e-11
NM_001164458	ACTR3C	2.04847	2.46243	2.01949	1.95488	4.51559	0.000333528	0.000321445	2.34117	0.000914083	0.000294924	1.33866e-08	0.00212382	3.2457	3.50658	3.51221	3.14603	1.15084	1.30345e-06	0.540598	1.04499	1.30895	1.91005	1.52146	2.03803	0.781166	2.16933	1.19445	2.11904	2.41488	1.84033	2.46702	1.43623	0.00207313	1.34454	0.760838	1.13801	1.55143	1.88871	6.82108e-09	0.930594	0.273961	1.07716	0.301267	1.0242	0.0046702	0.225348	0.000144845	0.000732304
NM_001164459	ACTR3C	0.011493	0.000742449	0.00123097	0.00422685	6.99568e-06	18.3732	18.9613	1.40434	2.28202	1.74815	4.98272	2.44669	1.99514e-05	2.02487e-05	3.17879e-05	1.78252e-05	0.000109198	1.49972	1.25549e-12	0.0177346	0.0207915	0.000415928	2.20837e-05	0.196867	1.39543	0.135055	1.03955e-07	9.9546e-17	5.42566e-07	0.142358	0.000119001	8.475e-06	1.53505	1.20292e-10	0.786113	0.77149	5.26957e-10	0.00818323	1.61997	0.877773	0.62464	0.249315	0.587108	0.000219586	0.973679	0.858109	1.05587	1.02151
NM_024855	ACTR5	2.45405	3.5046	3.21774	2.76268	3.63904	7.83877	5.58373	3.92177	3.81414	5.76987	2.87939	3.68273	6.66768	6.83091	8.41436	7.91271	5.30821	3.272	4.05222	2.63506	3.42607	3.74413	3.76101	3.80985	3.77304	4.11959	4.56294	3.95611	4.12948	4.63647	4.35305	3.98211	5.15419	5.92461	5.26142	5.13149	5.29973	4.48321	4.78188	5.57996	4.19435	3.51634	4.20064	4.47581	4.02583	3.75247	3.94641	3.87
NM_022496	ACTR6	0.079865	1.12226e-16	6.01897e-18	0.0595963	0.550379	1.61306	0.626182	0.122881	0.165406	0.0749468	0.149374	2.77156e-06	1.13938	0.8678	0.870607	0.698279	0.0455957	4.01264e-07	1.41341e-23	0.0682922	5.5293e-16	0.123324	0.0544171	0.145173	0.133636	0.223609	8.90265e-17	0.0879217	0.105049	0.176332	0.0389017	0.0736582	0.962956	2.90545e-05	0.214446	0.322217	0.0848718	0.371844	0.44054	0.408766	3.97697e-29	0.0860799	0.231594	0.0712484	0.0556115	0.12362	4.0993e-27	9.98867e-18
NM_022899	ACTR8	8.76792	10.8178	7.93431	10.3371	13.8004	8.31323	9.11425	10.9156	6.64755	5.63474	10.344	6.36138	7.83911	10.5611	7.84825	10.8184	24.8798	4.98715	5.90809	14.12	14.1907	12.1828	10.5676	10.236	12.3479	12.8825	5.49052	7.15857	8.95771	9.04993	9.03829	9.8785	3.94814	4.14373	9.76665	11.3396	11.3391	10.8368	11.3487	12.1437	10.8776	7.72445	9.66713	10.3481	10.5014	11.0663	10.6615	9.26352
NM_032487	ACTRT3	2.65127	2.19412	2.31566	2.3464	2.85165	0.138754	0.12427	3.92098	3.33351	2.71158	3.52007	6.58512	0.0707344	0.121832	0.105969	0.189382	0.934116	0.226716	0.778866	0.966297	0.89732	2.38767	2.4998	2.07634	2.44281	1.92356	2.21485	3.5148	3.67613	4.06773	5.226	2.77791	1.30298	1.5512	1.27215	1.38329	1.66024	1.28383	1.54444	0.796303	2.28875	1.74218	2.47933	1.84921	2.20163	1.5087	2.32047	3.38571
NM_001105	ACVR1	1.78229e-05	0.159219	1.40844e-05	1.54359e-05	0.0784377	7.66312e-05	6.47779e-05	0.29994	0.761065	1.08311	1.20219	0.433407	0.203296	0.154145	0.119493	7.31605e-06	1.56473	0.000186992	0.000131503	0.110472	1.97487e-05	1.68162e-05	0.259988	1.51333e-05	0.0821752	1.0413e-05	1.39333e-05	1.76706e-05	0.109717	1.58648e-05	1.61931e-05	1.71992e-05	0.000129712	0.000137317	9.46361e-06	1.33313e-05	0.734636	1.11322e-05	1.20303e-05	0.129855	2.13472e-05	4.55019e-05	0.173034	0.260987	3.13865e-05	3.10901e-05	0.333287	2.20163e-05
NM_001111067	ACVR1	3.94322	4.64534	6.03728	6.35613	3.32646	14.874	15.3243	88.1929	180.363	157.854	155.358	156.569	12.5678	14.6014	4.39209	5.5079	9.65411	7.03697	7.72394	13.8084	13.3187	9.25351	9.60201	9.76968	9.28372	9.49561	7.16621	10.0989	9.78348	9.71597	9.61898	8.60279	4.77928	3.6416	11.1982	10.7125	10.1054	12.6506	11.5382	11.6462	16.4227	15.3132	13.5554	14.4948	15.6829	19.4396	16.4981	17.7765
NM_004302	ACVR1B	5.03581	4.46618	10.2489	8.25539	4.43641	31.4008	29.6398	11.4399	12.5884	8.61291	10.9101	9.47711	5.22977	4.54865	3.88665	4.15684	5.96613	11.2762	11.7128	13.451	9.11981	17.9199	14.5595	18.7554	22.5701	18.6713	12.5791	31.5513	29.9172	19.0964	28.2978	23.6397	1.3147	0.0633927	3.76586	6.73104	4.78566	5.18057	4.52148	2.40295	4.10853	10.85	3.9827	5.72502	0.0110237	4.6848	9.14962	7.03548
NM_020327	ACVR1B	1.9374	1.91422	0.0235084	0.0388202	0.312465	0.00241903	0.00156919	0.000381237	9.91039e-05	0.292823	0.000131053	0.000202021	0.000384829	0.000627725	0.000271924	0.286101	1.57155	0.0129508	0.0464362	0.0139097	2.23001	5.02159	4.4158	1.52193	0.0337414	0.970116	8.47011	0.127345	0.0141606	9.46749	3.60619	0.0638982	1.21727	2.30217	3.22492	0.0147332	0.0108087	0.504791	0.84778	2.40703	4.63172	0.0881155	4.7854	2.90107	6.9646	4.82124	1.82424	2.93507
NM_020328	ACVR1B	0.243114	3.68811e-23	0.387273	0.461092	0.107893	9.70253e-25	0.38513	0.0977909	0.146552	4.30677e-09	0.113081	0.106674	0.0497426	2.60402e-29	0.23171	0.0704736	2.07275e-15	2.33945e-25	2.8979e-33	0.554638	0.764116	2.48227	1.83138	1.69634	2.20252	1.39817	0.800523	2.85549	3.97	1.66049	2.60806	2.1823	3.72852e-05	9.21775e-71	0.115475	0.512024	0.598695	0.94444	0.510672	1.52237	0.530091	1.1988e-36	1.14804e-07	0.633713	2.78327e-30	0.38685	0.28102	1.11e-25
NM_145259	ACVR1C	0.204424	0.014977	7.99353e-06	0.00562576	0.189801	0.0946536	5.41621e-05	0.1815	0.403663	0.440147	0.63278	0.628371	1.73569	3.62043	0.852885	1.9429	0.0591638	0	4.99608e-06	0.00454362	1.45141e-07	0.00249514	7.96975e-08	2.43519e-08	0.00201489	0.0064689	0.55108	11.3638	6.75795	8.1684	7.19094	1.79336	3.22195e-06	4.18216e-06	2.10319e-07	0.123043	0.00211209	0.00313188	1.90733e-07	0.174974	4.29455e-06	2.25057e-07	1.69317e-05	0.00103402	1.1387e-07	7.06053e-08	5.51432e-08	1.0653e-05
NM_001278579	ACVR2A	8.15088e-05	0.240952	4.26259e-05	1.30713e-17	1.10038	0.000367658	4.74522e-06	0.869424	1.25655	1.43963	0.0369005	0.517226	0.472376	0.104838	4.1723e-05	6.54328e-05	0.000169843	0.000155705	4.66944e-06	0.0101933	0.00129325	0.00231347	6.95543e-05	1.07073e-05	1.8877e-08	2.96757e-10	8.58793e-05	0.0067185	7.76015e-06	0.00136343	4.58368e-05	0.000993415	0.000115541	0.000957247	3.2003e-05	1.84451e-05	1.70341e-07	5.50287e-08	9.59675e-05	0.00142356	0.996118	0.000104648	5.6504e-07	0.038911	1.58066e-05	4.41134e-08	0.00806311	0.000737084
NM_001278580	ACVR2A	0.905128	1.80894e-06	0.369472	6.49974e-13	0.000132592	6.89468e-05	1.26575e-06	7.62522e-05	2.94146e-10	5.77953e-05	0.392707	0.000185577	0.125108	0.000121971	1.54291e-06	3.8897e-06	3.3157e-37	7.32802e-19	3.89425e-12	1.32193	1.19768	0.7929	0.672729	1.66818	1.64104	0.610828	0.921475	1.41713	2.22084	1.54601	1.23187	1.06554	6.65355e-10	0.0164887	1.27887	1.43602	1.48643	2.73417	1.4853	1.49223	1.57233	3.8107	1.35002	2.18361	1.56371	0.930936	3.81072	1.36214
NM_001616	ACVR2A	2.47605	2.80154	3.8258	3.33593	5.24719	13.4801	13.9789	2.21821	1.67177	0.730983	2.21529	1.64719	4.49292	3.87744	2.63886	3.08726	6.16811	2.44414	2.28018	5.1299	5.02459	6.4077	5.07808	4.74339	4.39226	6.71671	4.46139	5.98967	4.41392	5.15718	7.62539	7.20793	1.22046	1.2933	5.93989	6.10331	5.82238	6.95168	7.87708	8.05883	7.9164	9.57104	9.24783	7.35207	5.31104	10.2893	10.926	7.09814
NM_001106	ACVR2B	5.75782	4.34737	5.94351	5.76759	7.55481	8.33755	7.76674	1.30661	1.76589	1.00574	1.97107	1.15214	3.1231	5.19664	1.60199	2.82976	4.07099	1.13906	1.31721	5.87774	6.63692	7.35682	8.38559	8.125	6.95281	8.95236	3.01623	3.59842	3.59293	3.94267	4.2105	5.35382	0.883986	1.29359	3.24337	4.21983	4.67014	5.50263	5.51204	5.0127	9.42882	10.9962	9.73642	10.2314	8.54679	10.1018	8.86025	7.97485
NM_000020	ACVRL1	9.88483e-05	0.524756	1.93807	1.92945	4.18039	0.000557789	1.21426	2.29543	3.16758	4.10223	2.62485	1.35707	7.2279e-06	0.39939	0	0.0997811	1.1881	18.8295	10.1372	4.43469	1.18373	5.2759	3.44069	3.4174	3.97985	1.7395	11.5995	3.89452	4.26195	4.45461	2.90404	6.38699	0.00461864	0.00306353	11.2416	7.23074	7.10782	5.45574	9.70298	6.68128	13.7403	15.0977	9.5011	14.4079	13.4745	10.1278	13.7822	9.34259
NM_001077401	ACVRL1	5.76855	3.35557	4.60126	3.83632	0.794069	1.81483	0.571147	2.28079e-05	0.157953	0.000494005	0.0605617	0.340428	0.0878134	0.00577226	0	4.31364e-05	10.3576	0.561343	5.56764	5.51148	6.68618	2.48253	3.8775	5.31901	3.77307	4.93988	6.83947	3.63987	4.28587	5.12897	5.50489	9.84505	1.14514	1.83358	14.6102	18.6334	17.4649	19.0038	16.089	14.1452	4.95176	3.04205	7.34046	6.77508	9.13032	5.99306	4.00624	10.7235
NM_000666	ACY1	0.00672958	6.67617	0.0246373	0.0216451	14.6476	2.89231	2.83454	12.6229	3.68525	3.79469	8.43979	4.50814	3.58675	3.59696	4.80786	3.24402	5.19659	18.4496	7.328	2.59847	4.52543	0.0600477	0.32887	0.201423	0.0411094	7.12216	4.36441	0.0276256	2.69037	0.14946	0.0925551	8.01642	87.4133	81.9675	0.406307	1.03258	0.0690793	0.0169974	0.0225237	2.4235	0.0113134	0.00304606	4.4885	0.008868	0.0332846	0.0877884	0.00297633	0.103916
NM_001198895	ACY1	21.2039	0.349507	6.43564	14.7921	2.50205e-05	9.05681e-06	2.29375e-08	2.57762e-05	5.5772e-07	6.68642e-08	1.69453e-08	3.4775e-05	0.293254	9.54671e-17	0.434763	4.48725e-05	9.69979e-14	4.31092e-06	0.00231348	0.034101	0.384372	24.4396	22.6624	16.5143	23.048	19.7382	23.8235	69.7338	77.3599	44.146	52.7009	20.6262	8.0278e-05	0.000174878	6.61588	5.01899	5.31948	8.14721	9.42879	6.33372	2.65884	0.0300881	0.158865	3.04156	0.616965	2.93651	5.6821	4.59201
NM_001198896	ACY1	1.41403e-27	7.69611e-67	6.27927e-30	6.59004e-36	1.57726e-09	2.9559e-16	8.7758e-22	8.76589e-11	8.75535e-26	4.36209e-06	0.00392812	1.14893e-11	6.09065e-24	1.64508e-12	1.67183e-10	8.06062e-08	3.71686e-31	2.58305e-12	1.64548	1.00706e-29	0.256794	1.54528e-07	8.27594e-41	9.58956e-24	5.86042e-30	1.10262e-36	7.09627e-27	2.3058e-11	8.7219e-32	1.16576e-40	1.73054e-29	9.19747e-28	6.70771e-12	1.45828e-08	8.5643e-57	5.31359e-12	1.48698e-11	5.2578e-16	4.87833e-07	2.21009e-25	7.17837e-34	0.000291883	2.79923e-17	1.0541	8.70145e-17	9.82116e-56	0.0026264	5.86673e-69
NM_001198897	ACY1	1.44873e-06	3.9852	0.465921	1.15985e-16	4.51687e-06	7.40372e-06	0.0018312	0.493219	2.83365e-09	2.80187e-06	6.18398e-15	1.30432e-11	8.97591e-20	8.58249e-39	4.38464e-44	5.13661e-16	4.08806e-83	0.000329241	4.09135e-14	6.03689e-09	9.06962e-20	2.83079e-18	3.08157e-14	4.50628	0.938914	0.00180023	0.179059	7.37288e-13	8.38525	5.62029	2.48763e-15	0.223187	1.13282	4.04017	2.25748	2.44634	1.73827	0.0684592	6.09094e-10	1.27892	3.54854e-06	1.35381	8.76656e-55	1.71553e-06	5.58988e-08	0.00745009	1.37249e-21	1.40992e-09
NM_001198898	ACY1	2.36448	1.03742	4.65756	1.50855e-14	0.813138	0.786404	9.92092e-31	0.579418	1.8754e-22	8.42095e-06	1.12995	0.202213	0.000816528	8.73899e-11	0.00113198	2.75567e-07	0.000132383	0.00421411	8.59429	0.710386	0.22052	6.98111	4.1239	3.76855	4.46497	0.216277	11.8276	8.37173	3.12681	13.8083	5.10203	0.000341463	1.40023	2.85184e-06	3.69765	2.06351	5.28022	0.00223208	0.655433	0.00264577	1.01267	1.0536	1.98293e-06	0.00271344	3.12644	3.72357e-10	0.0238974	3.69585e-16
NM_080658	ACY3	0.130316	0.0815314	0.169768	0.22655	0.0373242	0.924474	1.17838	0	0	0.0342802	0	0.0299269	0.171152	0.330372	0.185862	0.127925	0.224778	0	0.176193	0.0526109	0	16.4526	13.4208	12.7766	14.7807	10.2184	11.3881	49.7183	45.4473	40.2779	37.4894	9.68762	7.71854	12.2153	0.36955	0.394212	0.20183	0.295955	0.206658	0.166969	0.512316	0	0.127762	0.314531	0.313173	0.289537	0.483624	0.196827
NM_001107	ACYP1	13.007	14.2114	12.5999	14.6616	9.10013	21.7386	27.7429	3.33833	4.81493	9.65098	5.74069	4.9447	13.4028	12.2842	10.949	8.76155	2.34581	52.2463	45.0346	32.3376	36.7534	9.31274	8.35763	9.13966	10.4194	10.6752	15.1418	8.31728	7.55773	7.24387	5.65727	9.29363	18.1661	20.8765	11.2989	9.33402	9.14533	10.7423	9.345	13.9438	9.214	9.45741	10.769	6.19814	12.2668	7.83717	7.5006	8.19404
NM_203488	ACYP1	0.612667	2.84061	0.643936	0.97664	0.298646	0.792885	1.16032	0.449281	0.277005	0.241347	0.0719012	0.119008	1.70089	1.75848	1.00277	2.09467	3.51121e-06	4.7737e-06	1.39972	2.34652	2.24253	4.41617	2.86629	3.03191	3.00539	3.11785	2.07483	2.22855	1.67039	3.00789	3.04788	1.54538	3.22735	1.56552	2.15587	5.20343	3.94059	3.0646	4.22491	3.49437	1.14367	2.03371	1.76729	2.37104	1.2807	2.34285	1.0323	0.631923
NM_138448	ACYP2	22.2295	21.0612	17.0624	21.0062	18.9899	10.3876	9.76926	5.10893	1.29197	2.33288	3.31684	1.94861	6.81212	6.71168	4.84184	4.2976	5.90922	12.0826	10.2255	6.5617	5.43831	4.92702	4.27208	4.92272	4.54263	4.26346	5.15699	4.13454	3.90201	4.447	4.20954	4.53648	11.0951	7.55934	4.20539	3.38983	3.73479	3.82315	3.91294	4.94924	12.84	15.3131	11.96	12.2553	11.0794	12.5684	9.23692	11.0084
NM_000022	ADA	2.98935	2.27046	2.26124	2.50418	1.77323	0.966889	0.829408	0.882955	2.99199	5.66889	1.34619	1.21657	24.4249	23.4901	27.3884	23.4944	5.99191	3.19291	4.52022	2.0957	1.79529	1.67882	2.33986	2.61668	2.67082	2.08817	2.81918	2.98454	3.99366	5.33709	2.31645	3.00303	4.9806	6.85881	2.3917	2.238	2.73065	1.73984	3.12916	1.92534	3.06797	2.52108	4.12603	4.45288	4.92855	3.37948	3.5019	2.50327
NM_001159285	ADAD1	0	0	0	0	0.00810806	0	0	0	0	0	0	0	0	0	0	0	0	0	0	0	0	0	0	0	0	0.0170633	0	0	0	0	0	0	0	0	0	0	0	0.00939548	0	0	0	0	0	0	0	0	0	0
NM_001159295	ADAD1	0	0	0	0	5.70559e-05	0	0	0	0	0	0	0	0	0	0	0	0	0	0	0	0	0	0	0	0	2.29234e-05	0	0	0	0	0	0	0	0	0	0	0	3.23556e-05	0	0	0	0	0	0	0	0	0	0
NM_139243	ADAD1	0	0	0	0	2.15843e-05	0	0	0	0	0	0	0	0	0	0	0	0	0	0	0	0	0	0	0	0	7.02852e-06	0	0	0	0	0	0	0	0	0	0	0	3.1745e-06	0	0	0	0	0	0	0	0	0	0
NM_001145400	ADAD2	1.26212e-05	1.94132e-05	0.170449	0.0681406	0.000198297	0.0775906	0	0.0360412	0.0195882	0.0521819	0.0149694	0.0458183	0.0291574	0.0482375	2.24505e-06	1.71729e-06	0.00434992	0.158478	0.122465	0.554325	0.0904396	3.48274e-05	1.51513e-05	1.07559e-05	0.105123	0.0470335	0.12197	1.53916e-06	0.0793275	0.262826	0.165641	0.236075	0	0	0.129359	2.38997e-05	0.000430951	4.42856e-06	0.254259	0.00164394	0.412395	0.595023	6.61607e-05	0.289361	0.453265	0.471223	1.36386e-05	0.160095
NM_139174	ADAD2	0.0855373	0.110705	6.63816e-06	0.136001	0.244332	1.69453e-05	0	3.92386e-06	5.68214e-06	1.03011e-05	1.67905e-06	9.07125e-06	0.0665052	4.83997e-06	0.119404	0.099422	0.568269	6.05723e-05	4.46074e-05	7.33445e-06	0.164241	0.0890724	0.101938	0.122299	5.72129e-06	5.27231e-06	0.237256	0.125732	0.221378	0.109019	6.90796e-06	8.56574e-06	0	0	0.135829	0.225008	0.334097	0.175796	6.02869e-06	0.120157	0.148324	1.98768e-05	0.426111	0.22945	0.245952	1.43063e-05	0.831943	1.11911e-05
NM_001012969	ADAL	1.0961	1.65063	0.752877	1.12656	1.88286	2.81668	2.89554	0.773142	0.412604	0.499378	0.981109	0.413187	1.25611	1.4772	1.57499	1.23089	18.0376	2.51751	3.47142	2.68133	2.7362	1.75615	1.32844	1.48009	1.8784	2.17015	0.663722	0.719403	1.28967	1.22009	1.24714	1.25018	2.28235	3.75776	1.24313	1.39258	1.2022	1.60819	1.43436	1.67583	1.04745	0.732316	1.12678	1.21463	0.839242	1.09635	0.996297	1.12218
NM_001159280	ADAL	1.64573	2.33119	1.61643	1.92828	1.81595	1.70043	2.40054	1.78076	0.76751	0.805533	1.58211	0.553161	1.4305	1.15487	1.59286	1.28335	3.02917	4.28534	3.33302	8.81088	9.29076	2.28474	2.0509	1.93502	2.18273	2.72836	1.3531	1.80251	1.76891	2.25355	1.95994	2.06314	3.76006	2.97405	1.91423	2.11282	2.20543	2.3396	2.38605	2.01247	4.52628	4.15319	4.70381	3.92439	3.7071	4.24639	4.06484	4.22643
NM_001110	ADAM10	29.0598	22.1295	23.9257	33.1675	22.8339	12.3543	13.2524	14.0161	11.1123	8.84912	13.0216	9.69941	49.1335	36.532	43.5486	38.8283	32.8021	8.51144	7.31795	32.9837	31.762	44.6856	37.3766	40.6447	35.6271	42.578	20.8441	32.9995	31.7516	30.6989	35.08	35.7723	9.80212	9.53453	21.1769	24.6071	28.351	30.5123	25.1239	29.7685	22.6093	22.0391	22.6191	21.9972	20.5576	22.5227	22.429	24.3502
NM_002390	ADAM11	0.34485	0.224882	0.467695	0.162842	0.250041	10.8961	11.2614	0.277224	0.310775	0.630938	0.611581	0.695778	0.121756	0.281798	0.0949621	0.220891	14.7472	52.3553	51.2428	27.6295	30.9887	0.860196	1.23839	1.26456	1.64061	1.26923	1.35734	0.300609	0.455862	0.479928	0.531689	1.02002	0.303432	0	1.42695	1.44767	1.41659	1.24763	1.1822	1.28083	1.40719	0.737195	1.17321	1.23358	1.16706	1.05476	1.38092	1.22007
NM_003474	ADAM12	0.552024	0.499496	1.71314	1.3364	1.58244	0.200091	0.395633	9.56669	6.31038	7.84015	7.82232	4.54818	1.05664	1.88346	0.130029	1.53558	1.08606	0.345471	0.693304	2.17284	1.96758	6.84105	8.08777	6.53703	6.30617	6.44555	1.78894	0.452313	0.532841	0.930268	0.425642	5.14195	0.168082	0.0344939	1.70225	2.6653	4.12113	3.8889	2.45342	2.45527	6.8659	7.3156	9.04512	11.2819	6.2815	9.45711	8.67511	11.9237
NM_021641	ADAM12	0.127492	0.0632602	0.0559296	0.020726	0.25564	1.16337e-07	6.30676e-07	0.580718	0.769605	0.202539	0.205318	0.923211	0.112732	0.171237	0.0304521	0.311663	2.39789	6.71713e-06	0.000276194	0.0167284	0.0472556	0.432465	0.348296	0.248285	0.171175	0.219204	0.0558643	3.35811e-07	0.0706382	0.0333929	0.0191532	0.105156	0	0	0.0507322	0.131099	0.263966	0.190819	0.125435	0.120856	0.202403	0.232887	0.442465	0.295582	0.101307	0.116282	0.144382	0.220688
NM_001261464	ADAM15	1.20915	2.77578e-06	2.36504e-29	0.000337132	0.123317	6.8415e-10	1.90378e-11	0.664063	1.1633	2.42819	2.7832	0.582077	0.184383	0.146	0.105768	7.70618e-12	7.59657e-13	7.08605e-10	1.65724	0.839117	1.07328	4.42361e-16	0.691012	0.687106	0.570473	1.12208	0.786918	0.75177	4.10508e-08	0.696513	9.82496e-16	0.886784	5.36887e-08	2.97053e-21	0.472195	1.53404	0.638601	1.32502e-13	1.95887	1.55449	2.76962e-12	2.40731	5.71867	0.834953	1.99052e-15	1.62518	1.38072	1.24917
NM_001261465	ADAM15	7.68678e-07	5.43622e-12	0.20082	1.84739e-06	0.091567	0.000436852	1.26502e-09	2.51631e-17	2.40416e-13	0.539509	9.48833e-11	1.63174	2.19619e-13	1.74113e-08	0.000126886	5.35897e-09	0.000592542	1.71282e-47	4.01708e-15	2.42877e-08	1.34909	0.762851	0.0298694	0.000626922	1.66038e-06	0.00038094	0.00108323	0.00223291	0.00686314	0.211969	0.0877385	0.000315835	2.29937e-16	5.24243e-59	0.000956189	0.000879651	1.85166e-05	1.75756	1.02755	1.39092	0.0056442	2.22373e-06	1.29567e-05	0.210486	0.00275507	1.46673e-07	0.00170352	6.4125e-08
NM_001261466	ADAM15	0.217522	0.717261	9.52697e-229	5.06995e-07	0.0225712	1.27364	1.34243	0.384856	2.60306	4.46863	1.07354	1.82589	0.145572	0.16702	0.0303975	0.375918	1.94365	4.54977e-252	0.68116	1.69913	1.71773	0.559417	0.580498	0.549212	0.807125	0.715786	0.747832	1.69232e-128	0.545365	0.450645	0.62532	0.42554	4.44868e-68	3.98789e-249	0.638125	1.11134	0.934515	1.79141	1.88608	1.41868	0.913253	2.48198	2.09272	1.80086	2.04791	3.26258	1.56059	0.665248
NM_003815	ADAM15	1.6957	2.76824	0.273892	2.49211	3.58906	1.69568	4.65141	34.5284	6.11521	25.557	65.3241	17.2867	5.31989	6.5509	3.03836	4.75505	3.58782	46.907	49.5668	12.698	11.79	4.20404	5.51881	1.96799	6.64618	0.619486	4.91729	0.00538261	3.47674	0.0139499	4.20213	3.02897	8.68132	6.72569	13.3684	11.5872	7.60261	4.4763	3.48896	2.34658	13.5905	11.1326	1.29119	6.03263	12.1227	0.0348394	10.7255	11.5149
NM_207191	ADAM15	1.24834	0.0171193	5.16065	3.38142	8.17823e-13	7.05746e-07	3.02893e-16	1.07593	30.7854	23.0398	4.2697e-05	20.5815	2.25582e-17	9.99227e-12	1.1032e-16	2.00825e-07	62.3512	2.00871e-40	4.9199e-22	8.93535	5.89431	0.61026	1.82914	6.57458	0.108592	4.14701	8.98594	3.59593	3.42144	3.67507	0.151056	6.49345	2.35751e-13	8.79431e-48	8.83446	7.72443	6.07118	7.11541	12.5206	7.14695	3.2607	12.3034	13.1664	15.6159	0.625862	14.9867	7.50038	13.7277
NM_207194	ADAM15	1.59636	3.74462e-12	1.44	9.89916e-08	0.000214787	6.55532	7.33683	2.02988e-29	5.44572e-17	2.31454e-08	0.294642	9.76164e-14	4.00909	4.23116	1.34676	2.74973	4.97161e-05	4.3641	2.42613	4.16273e-10	0.294967	1.90496	1.60121	0.000239112	2.32559	5.86009e-05	0.0388008	1.67006	0.9921	3.44333	0.304681	3.12587	1.54675	2.39475e-58	0.00101987	0.447515	2.77708	1.42802	0.696332	0.000119521	0.00311036	6.11892e-07	3.42869e-07	1.40429e-07	0.0482443	0.0102225	4.23421e-05	0.690472
NM_207195	ADAM15	0.828512	2.59389e-08	0.807149	7.9768e-06	7.86176e-15	4.39813e-12	8.81085e-11	1.03677e-25	2.06848e-23	0.000474468	0.866955	0.0183386	1.14971	0.688523	1.04407e-26	0.404253	2.06069e-05	3.90174e-16	2.29044	0.000458355	0.802057	0.901039	0.193656	0.49769	0.246493	3.1896	0.00227344	2.30148	0.946852	2.09926	1.32595	0.6272	1.77538e-13	6.89502e-05	0.683462	1.85948	2.16528	2.43215	0.00168661	1.31738	4.40617	0.0137591	0.897051	4.94139	7.1102	3.58903	0.0396238	2.20867
NM_207196	ADAM15	0.000644185	1.95043e-17	0.0426686	7.82444e-12	0.31626	2.23437	1.70446	1.14114e-35	2.06637e-23	7.7234e-07	0.577283	0.228485	2.14763	1.226	1.26586	1.78753	4.1054e-10	0.904461	5.88991	0.0849828	0.154306	0.476327	0.574609	0.946289	4.28628e-05	0.615281	0.00220864	1.35331e-07	4.7619e-05	1.45002e-05	0.959277	5.46227e-05	2.32937e-16	1.56654	4.23948	4.74682e-05	2.87163e-06	0.0823378	1.16572	0.381337	4.42229	0.0396568	1.19773	0.189152	5.1313	1.42724e-07	3.86665	0.00143912
NM_207197	ADAM15	0.0974584	7.60464e-18	2.20135e-05	1.74021e-12	4.69698e-09	0.507014	0.00126326	2.1938e-36	6.26639e-24	1.35639e-13	0.411787	1.84741e-06	0.19715	0.197809	0.0735614	3.67736e-06	3.95673e-10	9.86284	0.0035145	0.0120111	0.00100698	0.00638578	0.908494	0.00603782	0.000137556	0.0108938	4.65015	0.194968	0.38642	0.0742337	0.00391864	0.00884602	2.47004e-09	0.0187083	0.0496058	0.978042	0.00805118	0.000496983	0.00317513	0.0185879	0.0177297	0.00149328	0.0345265	1.74987	0.0063056	4.82187	0.00489138	0.651389
NM_003183	ADAM17	18.3159	12.3914	13.5268	19.348	18.776	6.38827	6.87208	11.8922	21.3444	17.1972	12.5239	16.097	9.75217	11.7144	9.61628	11.2806	14.5124	2.37368	2.71859	10.7184	10.6932	11.9949	10.9611	10.6606	9.36725	13.3826	4.90752	7.00657	7.18082	8.25906	6.81862	8.37706	3.19199	2.97205	8.10867	9.38871	11.1597	10.6288	10.5611	12.9171	10.8751	11.0396	10.638	12.7505	11.8195	13.8683	11.5841	12.482
NM_033274	ADAM19	1.27762	0.971845	2.70639	1.93999	1.74042	2.93387	2.94587	11.6447	7.45798	4.83809	12.6902	10.5982	19.3668	22.5097	2.21629	4.03674	30.5747	13.2234	13.8108	24.64	22.3946	2.72792	3.04113	3.29933	2.91085	3.01936	9.504	5.35206	6.55084	6.84041	5.88528	8.0259	0.426332	0.505878	6.83673	7.19165	7.88273	6.77215	7.64164	5.40163	10.3554	9.59135	11.8329	12.4638	11.7582	11.5168	8.25619	13.469
NM_003814	ADAM20	0.0866774	0.0107542	0.00763048	0.0398018	1.52105	0.162758	0.0370147	0.0283687	0.181264	0.0806531	0.0574881	0.127813	0.067989	0.104841	0.0576938	0.0962421	1.45181	0.0603399	0.0457141	0.055904	0.0541133	0.0511219	0.0842654	0.0750491	0.0909698	0.135347	0.0324097	0.023278	0.0430719	0.0879798	0.0794558	0.0389328	0	0.0670303	0.0709384	0.0926595	0.0770686	0.136203	0.141894	0.152985	0.046182	0.111174	0.096229	0.0396598	0.043554	0.0824258	0	0.0411087
NM_003813	ADAM21	0.116281	0.164749	0.124364	0.132759	1.01726	0.04373	0	0.0866264	0.132567	0.0326868	0.0662306	0.036934	0.111019	0.101682	0.174877	0.121811	0.548784	0.279827	0.0525529	0.540532	0.778768	0.23749	0.306783	0.31163	0.205554	0.284313	0.0513714	0.0740518	0.063189	0.0642934	0.0413447	0.133726	0	0	0.199749	0.179241	0.286509	0.23867	0.317209	0.356763	0.218905	0.120607	0.220828	0.227702	0.234919	0.159448	0.0489771	0.279892
NM_004194	ADAM22	4.87777e-16	6.36667e-119	0.00448782	0.00218279	0.275775	2.7327e-59	5.96988e-148	0.000646534	8.30522e-58	0.000967563	0.00140219	0.0892403	5.63583e-15	1.09485e-77	1.05052e-17	6.15016e-14	4.39843e-15	1.86534e-12	4.33525e-246	0.00199666	1.014e-93	0.000466854	1.07639e-16	3.19226e-134	5.33922e-119	1.25853e-05	9.58235e-309	0.000947798	2.38693e-159	1.66675e-214	0.000341673	6.60835e-122	5.33148e-45	0	6.50333e-226	6.98223e-07	4.65356e-05	4.06435e-05	4.77621e-05	0.000667033	0.00405179	0.038138	7.0991e-17	8.76315e-84	1.5419e-73	3.85267e-36	5.84073e-30	4.19388e-28
NM_016351	ADAM22	0.225782	1.44085	1.39077	1.97113	3.66501	4.29553	3.61566	0.575793	0.281766	0.515834	0.287071	0.000293136	1.24489	0.854071	2.57982	1.46754	2.41967	0.718074	0.0040867	1.12609	0.903532	1.25206	2.16805	0.515317	3.07594	2.18671	1.97408	1.78636	1.76717	1.81349	2.38936	2.74812	0.0926757	0.114468	2.55212	2.89598	4.31546	3.78469	2.67112	2.94309	2.07537	3.0596	2.96872	4.43599	1.7102	1.8417	2.43719	1.51094
NM_021721	ADAM22	0.0280133	9.78899e-122	0.0452704	0.105325	0.307398	8.67111e-55	9.69757e-136	0.410811	5.021e-44	0.303931	0.179786	3.02329e-12	0.0475026	3.94494e-65	0.096147	0.313024	3.77286	0.207707	6.88021e-235	0.0297653	2.39169e-97	0.0326886	0.0320577	8.77208e-140	5.76099e-119	0.073819	0	0.0371099	1.52713e-163	3.38219e-198	0.030686	2.06978e-125	9.34732e-38	0	9.31072e-211	0.0223109	0.0256062	0.0239396	0.0240781	0.0289387	0.100207	0.157863	0.0404682	8.08037e-69	3.13318e-60	6.42914e-37	1.89278e-29	2.84248e-26
NM_021722	ADAM22	1.0265	0.480793	1.06225	1.08923	1.55221	0.456194	1.75299	0.0760637	0.0522337	0.000113223	0.245766	0.152981	6.50862e-06	8.17909e-09	2.05243e-09	1.23425e-09	2.11881e-06	0.000395972	0.708428	0.825962	0.000245307	2.55726	1.12813	2.89272	0.647759	1.28686	0.000194529	0.359864	0.249188	0.000192572	0.266748	0.542924	2.97069e-35	0.00168321	0.589418	0.621199	1.45506	1.72941	1.02906	2.39247	1.5876	0.00361705	2.89059	1.2083	1.79183	2.47601	2.49419	2.01115
NM_021723	ADAM22	2.47683e-05	0.260018	0.534588	0.570695	0.000694106	1.03572	0.00034712	0.181647	7.06564e-05	0.166419	0.0479115	0.14297	3.18565e-05	8.81115e-05	4.57286e-05	5.65617e-05	0.000146678	0.00075233	2.47833e-06	0.388265	0.510457	0.467491	0.000102048	0.42463	0.149652	0.13462	0.186228	0.537908	0.204825	2.69753e-05	0.481092	0.696048	0.000982863	0.000205926	9.7185e-05	0.178514	0.497112	0.480974	0.381473	0.916942	0.80363	2.12872	0.000202271	0.000147754	0.000272274	1.18154	0.821048	0.251871
NM_003812	ADAM23	3.37104	4.01743	2.59934	2.7129	3.66434	8.07583	8.97003	2.04912	0.593076	1.82019	1.18832	0.219398	3.54352	3.33937	0.128015	0.177578	20.1722	12.9821	11.7408	37.0867	37.2003	1.01957	1.2454	1.06467	1.1351	1.52129	2.13502	0.990873	0.842426	1.43402	1.05955	3.17659	0.273318	0.188009	1.36989	1.3809	1.92189	1.37774	2.16831	1.64705	4.57524	5.63712	6.27706	4.57693	4.33489	4.53459	4.18608	5.7418
NM_014265	ADAM28	0.0672836	0.0642154	0.0840362	0.100773	0.21314	0.296723	0.194752	0.18902	0.114488	0.0800584	0.0756624	0.0948565	0.522276	0.544387	0.772635	1.6875	0.646264	0.0516332	0	0.250069	0.122085	1.26969	1.14708	1.09758	1.71239	1.48286	4.51863	7.0971	7.20746	6.25057	4.34505	6.11681	0	0.0580097	0.647804	0.568161	1.03673	0.940578	0.795254	0.84358	0.297401	0.0666871	0.118249	0.13737	0.138133	0.211508	0.191874	0.0850549
NM_021777	ADAM28	3.87979e-07	0.0584454	0.0162264	5.78519e-07	0.116102	0.0383555	0.106941	8.77896e-07	0.105008	0.0252216	0.00870913	3.11703e-07	0.269642	0.217052	0.351809	0.519349	0.180537	0	0	0.100246	0.0344255	0.517723	0.383334	0.36051	0.438231	0.48141	0.064628	0.301221	0.163707	0.282205	0.173036	0.180161	0	0.090536	0.15011	0.163682	0.176993	0.206765	0.140781	0.244822	4.27315e-06	4.91696e-06	0.0762638	0.0259972	0.0620088	4.05198e-07	0.0535765	1.09634e-06
NM_145004	ADAM32	0.355675	0.366921	0.18545	0.221566	1.02811	0.092665	0.299533	0.283323	0.221046	0.146843	0.28068	0.0748932	0	0	0	0	2.83404	0.204038	0.308473	0.0902013	0.1327	0.179922	0.415133	0.498339	0.470608	0.498981	0.39858	0.657787	0.606107	0.790872	0.374359	0.260997	0.134266	0.482074	0.533661	0.496001	0.61417	0.474032	0.502811	0.77353	0.481921	0.322252	0.342676	0.443511	0.484498	0.418727	0.346404	0.236847
NM_025220	ADAM33	0.000195622	0.481188	1.06562	0.611149	1.08527	7.2566	5.99639	0.434494	3.83997	7.82322	1.00811	0.554435	0.0933638	0.642665	0	0.000123518	4.77976	11.6113	13.4456	3.44981	1.77299	2.61436	1.21764	3.50563	3.97799	2.05828	12.9882	4.67528	3.96409	7.89744	6.80402	15.95	1.98773	0.00152747	4.66752	5.82557	2.85351	3.60877	1.28824	1.0846	34.8431	16.3905	39.597	29.2975	39.2547	21.3441	23.9853	20.6049
NM_153202	ADAM33	0.0691479	0.0034868	1.05021	0.345226	7.18216e-05	2.08265e-05	0.450259	1.2893e-05	0.772902	0.896833	9.85097e-06	2.12519	7.56768e-05	2.10522e-05	0	0.0644119	0.000318716	4.81614	3.05983	0.011341	0.836745	0.662721	2.54933	0.0788474	0.000975299	0.726439	5.68277	0.0488029	0.701555	0.83152	0.805834	0.0190321	4.9293e-05	1.71376	0.76524	0.00380103	0.917121	0.00764633	1.9106	1.1093	0.617634	7.74604	1.03412	6.24635	8.81188	7.3731	2.18104	0.115636
NM_001109	ADAM8	9.85401e-07	5.58863e-06	0.000119004	0.151884	0.292871	1.19087	0.701446	1.10209	4.0197	1.62216	0.937386	1.8247	49.6498	50.2283	54.0107	86.3091	8.33331e-05	0.000352523	0.000300239	0.238094	0.172084	0.875951	0.92525	0.653447	0.222055	0.0110087	1.03236	1.39796	2.15495	1.79888	0.841858	0.356815	2.71416	1.67116	0.703387	0.253944	0.250019	0.377061	0.593917	0.201539	0.459173	3.36758e-05	0.000346543	0.828826	0.376018	0.525952	0.35984	0.689487
NM_001164489	ADAM8	2.66311e-05	0.242939	0.15695	0.0956907	7.47806e-12	4.29658e-05	1.13126	0.000161873	0.00016694	0.0025735	0.0580184	0.0566249	2.60844	3.74665e-05	0.000266018	1.34714	3.02278	1.17202	1.18425	4.23662e-12	0.00202795	0.0726738	0.000210227	0.000294742	1.01136	0.615812	0.783312	0.0416384	0.838977	0.000498923	0.000776294	0.472846	0.000345412	0.000207397	0.112038	0.371107	0.459898	0.0537664	0.0721879	0.294857	0.731839	8.19064e-11	0.856913	0.0939862	0.715956	8.8545e-05	0.00021865	0.00122407
NM_001164490	ADAM8	0.905771	0.000211713	0.44829	0.0711294	0.000220346	1.669e-10	0.000435313	0.142941	3.51944e-09	2.61636e-38	1.41468e-05	3.54626e-44	1.64222	3.46716	1.84668	4.13108	4.22507e-21	1.09192e-16	7.64014e-12	0.0456475	0.804028	0.00968642	0.000230043	0.36094	0.10488	0.326617	0.67741	0.323618	0.144202	0.526841	0.884512	0.482949	2.72332e-08	0.763451	0.755032	0.566016	0.362252	0.380981	0.61926	0.452266	0.00403201	0.700483	0.49046	0.260449	0.0574738	0.476155	0.72594	0.135226
NM_003816	ADAM9	25.5907	30.7053	22.9517	32.9636	30.7195	7.69634	7.69082	27.4058	18.33	19.7347	29.5209	9.33349	2.21709	2.83087	1.12281	1.60054	47.4007	8.0667	7.84687	29.0061	29.6149	21.0871	15.7061	15.3981	15.8525	18.6323	15.0438	29.7128	21.2797	22.3885	24.8163	23.3693	5.83744	5.93159	23.3149	29.285	32.547	33.5723	32.4272	38.2643	19.0814	20.302	24.3103	27.1376	23.7097	22.7707	21.5799	29.0932
NM_001145271	ADAMDEC1	0	0	7.83726e-08	0	6.22684e-08	0	0	4.91729e-08	6.86444e-07	5.36544e-07	1.78982e-07	1.76442e-07	1.29956e-06	2.01101e-08	2.56605e-13	1.86177e-15	4.43492e-08	0	0	1.48713e-07	2.22585e-07	4.14257e-05	3.79327e-08	4.39445e-07	1.81005e-07	1.44386e-07	7.25556e-10	0.806561	0.925532	0.7832	0.443814	0.892209	0	0	3.21993e-08	1.28105e-07	8.57162e-08	8.91515e-08	8.65899e-08	0	0	7.97026e-07	0.000223393	4.51832e-05	2.68177e-07	0	2.18451e-07	2.09426e-07
NM_001145272	ADAMDEC1	0	0	0.0331415	0	3.15311e-08	0	0	0.0741173	0.00986975	0.0119896	0.0115266	0.0204774	1.15839e-08	2.78234e-07	0.00617738	0.000100867	0.0749522	0	0	0.0268413	0.0243389	5.66706e-12	0.151175	0.0101263	0.0139165	0.00634531	3.76618	0.00195893	0.00753771	0.000546775	0.029015	14.5155	0	0	0.0551232	0.0167325	0.0228357	0.035189	0.0544143	0	0	0.024011	0.000415161	5.36518e-09	0.031805	0	0.0248829	0.0112282
NM_014479	ADAMDEC1	0	0	1.33378e-05	0	0.0429462	0	0	1.11829e-05	1.60537e-05	1.77299e-05	7.83903e-06	2.06266e-05	0.103642	0.035905	0.000338669	0.0634136	1.49238e-05	0	0	1.79426e-05	2.37283e-05	0.0510011	1.52514e-05	2.44003e-05	1.79376e-05	1.12369e-05	25.4929	206.955	167.9	113.649	131.932	87.1904	0	0	1.38428e-05	1.76118e-05	1.46647e-05	1.5837e-05	1.94955e-05	0	0	4.54221e-05	0.156916	0.268948	2.99176e-05	0	2.22848e-05	1.7835e-05
NM_006988	ADAMTS1	14.5727	6.62659	11.1683	18.7313	4.15028	0.907703	1.05333	30.4995	67.0742	76.0462	23.7915	23.7459	0.164141	0.434795	2.74157	5.19332	56.2408	18.3312	17.5359	32.997	31.5874	38.7984	31.3106	40.0003	33.6948	39.6813	25.0186	11.3566	12.206	20.354	19.7992	24.662	6.30513	6.15153	31.2557	35.9766	58.645	51.5709	53.9662	25.7907	11.1059	9.69409	13.2627	11.1173	16.0636	14.2675	15.5788	15.1532
NM_001282352	ADAMTS10	0.683316	0.163261	0.341406	0.0679066	0.250665	9.151	7.37916	0.891032	4.13355	4.78726	2.31203	1.77312	0.51039	0.717559	1.4035	2.93975	6.97018e-08	8.14323	6.92111	3.01536e-06	4.14824e-06	0.271212	1.20636	1.06224	1.52816	0.562426	5.0878	0.086579	0.133135	0.281941	0.484003	0.76729	0.157729	0.367374	3.08068	1.80834	0.736204	0.711272	0.835097	0.77318	1.61085	0.867535	0.974854	2.35208	0.906332	1.33287	0.004539	0.42029
NM_030957	ADAMTS10	4.55924	2.90325	4.57665	2.28973	3.44759	36.0841	36.4953	5.01353	12.3798	15.4604	7.26265	7.4846	5.47813	5.78231	9.90206	15.9688	5.74344	7.14282	7.54051	2.85085	2.41078	6.07807	7.25906	6.64243	7.94688	6.10256	6.76918	2.80763	2.883	4.52748	3.5678	6.69538	3.11109	2.82637	11.2637	12.132	11.9643	9.27665	8.83968	9.8626	7.25381	5.6382	7.1016	8.20344	8.74035	7.63821	6.86366	6.93884
NM_030955	ADAMTS12	18.4308	2.42183	25.3779	4.44972	27.5926	0.175908	0.212519	0.826304	1.65097	4.87155	0.518072	1.02882	0	0.262952	0.00588251	0.0319623	14.529	4.57763	5.08461	8.73725	9.63859	4.83291	4.97762	4.51369	4.87403	4.5661	1.48793	2.23886	2.44435	2.58058	2.4136	4.77844	0.746489	0.845603	11.1958	14.9727	18.3435	18.0659	13.2773	16.4394	8.97115	10.1597	8.49457	12.4724	11.0179	13.5547	10.2396	12.942
NM_139025	ADAMTS13	2.40231	1.05804	1.53148	0.725982	0.628114	4.28381	3.07277	1.28553	2.23991	2.69897	1.61877	2.71556	0.392391	0.529776	0.685807	0.581056	5.8305e-12	3.89867	3.86189	0.878358	1.46839	2.05742	1.80669	3.01322	2.98785	1.78538	3.56162	2.51851	2.47097	2.77785	2.63164	3.41407	6.92353	6.69454	2.53762	2.08811	1.93528	1.27823	1.42993	1.10213	3.42981	2.45873	2.29576	3.49873	2.18666	1.50742	2.04162	2.18541
NM_139026	ADAMTS13	1.0475e-29	0.570713	5.05264e-10	0.569643	2.82099e-32	0.0023627	0.000748269	0.00015959	0.000178614	5.26207e-06	0.12886	0.000119427	0.00303966	0.000140086	2.36281e-10	0.0253993	1.56304	6.85018e-24	0.198786	9.28614e-05	7.85902e-08	0.297406	0.394203	0.0058416	3.7963e-12	0.364469	3.68272e-14	5.72237e-12	0.0255496	7.10909e-06	0.0118418	0.000503827	0.560428	0.698813	9.99304e-25	0.775638	0.000245233	1.6208e-06	0.456532	1.02147	2.78228e-05	1.62795e-61	1.27515	3.14994e-07	1.17877	5.15242e-13	0.111	0.0312796
NM_139027	ADAMTS13	1.34891e-39	1.64764e-22	0.00121042	5.82722e-18	3.6937e-26	0.000605234	0.971733	0.243619	0.0104027	0.578676	0.123237	6.02154e-05	0.132568	0.0687279	9.21996e-05	0.00121785	0.00031661	2.73142e-27	0.000847563	1.2696	1.17331e-09	3.11347e-11	9.4608e-07	1.22297e-06	3.34286e-05	2.55886e-06	5.83941e-14	8.80207e-09	6.51835e-11	0.429946	0.000401076	2.55689e-27	0.896716	0.00384589	9.27359e-30	0.0016307	0.391859	0.140639	6.10091e-09	5.38762e-11	0.00512606	1.67875e-64	0.0114518	3.78423e-14	0.152326	1.01741	0.576038	1.16286e-09
NM_080722	ADAMTS14	0.0996728	0.106757	0.342178	0.139092	0.0775212	2.47814	2.09128	2.18668	5.17239	10.5791	1.4626	5.97519	0.00468722	0.000412402	0.083542	0.170945	3.14748	0.302409	7.87496	1.45519	2.34378	0.975921	0.275368	0.753992	0.725906	0.488975	2.98555	2.48817	2.67371	5.75522	4.77192	6.91043	1.37821e-05	0.310738	4.7273	4.59706	4.74133	3.01163	3.33944	3.1607	13.9877	12.2695	21.124	16.3509	9.93589	14.7891	9.96178	9.33204
NM_139155	ADAMTS14	0.0136084	0.0124598	0.00851967	0.00783294	0.00568679	0.0247471	0.0107615	0.00249429	0.935626	0.000512285	4.00831e-05	0.719529	0.00172291	0.252238	0.000344649	0.0100175	0.0245273	8.31336	0.00125296	1.63439	0.0152566	0.0118211	0.27466	0.0108855	0.00627103	0.00506981	1.88323	2.48148	2.17981	0.00846513	0.0136619	0.0108517	0.308228	0.308769	0.0067661	0.00885201	0.019687	0.00684048	0.00723554	0.00779174	0.0161979	0.0229507	0.01484	0.00930382	2.86881	0.00719753	3.47659	3.19981
NM_139055	ADAMTS15	0.205186	0.361891	2.68752	1.19776	0.779048	0.424605	0.328996	2.28388	3.26174	2.23993	0.439113	1.23396	0.00315638	0.43147	0.0125314	0.0838351	35.4042	16.7573	17.8558	15.709	20.3722	34.5108	24.5229	25.7185	29.7076	27.0649	7.11987	3.2268	3.88658	5.24585	8.9248	9.69791	0.483662	0.4846	23.948	23.1794	25.3664	20.5141	20.516	15.9545	16.0634	13.6868	14.4854	18.1153	20.6712	16.7597	14.4117	19.2271
NM_139056	ADAMTS16	0.0715022	0.196775	1.69398	1.46855	1.75183	0.462942	0.710825	0.382187	1.08358	2.82091	0.101315	0.0937899	0.0170702	0.122827	0.0370646	0.0433774	0.751224	0.130916	0.267043	0.24061	0.103842	27.5885	22.1602	22.5711	22.2299	24.086	1.53665	0.306631	0.265487	1.25161	0.10501	2.0933	0.137103	0.231915	0.217716	0.395189	0.226384	0.499619	0.35712	0.113489	3.04389	4.97595	4.8747	3.25781	3.87721	3.60349	3.61457	6.62055
NM_139057	ADAMTS17	0.151488	0.178179	0.323698	0.194062	0.132198	0.251024	0.164582	2.35175	1.3778	3.00544	0.90551	3.07285	1.11249	1.39411	0.630159	0.893107	2.28017	0.582132	0.835143	0.373571	0.33904	0.737249	0.8584	0.707318	0.893285	0.730298	0.990863	1.02504	1.10357	1.25422	1.0451	1.47943	0.124291	0.209136	1.22363	1.29689	0.933141	0.828323	1.01135	0.900086	2.10595	2.77665	2.48908	2.47764	2.92259	1.89513	2.3055	2.15047
NM_199355	ADAMTS18	0.00534529	0.0229621	0.0382424	0.0635922	0.0445339	0.10504	0.113198	0.0384605	0.146064	0.25564	0.0734942	0.161971	0	0.0157705	0	0	0.129482	0.0332386	0.126827	0.194474	0.0440281	0.973896	1.70804	1.64026	2.0749	0.982012	0.217378	1.25759	0.83581	1.17746	0.631233	0.423581	0	0	0.837801	0.977537	1.57646	1.15689	1.21555	1.18099	0.468472	0.676543	0.775393	0.552963	1.14313	0.610692	1.05432	0.390461
NM_133638	ADAMTS19	2.99414	3.05741	4.52696	11.8711	9.45284	0.187687	0.193072	0.415068	0.352359	1.34762	0.186672	0.23351	0	0.135131	0	0.0364401	6.13678	1.74441	2.04901	4.59868	4.52456	1.34471	1.55885	1.34454	1.51494	1.46611	1.49392	1.63626	1.37862	1.55185	1.39283	2.3419	0	0.0741248	0.374724	0.297649	0.0980229	0.316518	0.143499	0.0370301	8.62636	5.40847	5.46909	7.32678	6.9275	8.26154	6.01485	6.9056
NM_014244	ADAMTS2	3.58567	3.15618	6.47879	4.58831	2.31819	0.343879	0.414511	10.2	11.6172	20.2868	6.11107	7.83972	0	0.73051	5.99374e-09	0.103356	23.6279	17.9011	17.8283	16.4226	15.209	3.87692	3.92148	4.08492	4.59948	3.28475	4.94839	3.10242	3.4419	4.7281	3.42456	6.17232	3.87535	3.64023	19.5147	20.7801	13.5239	15.0639	16.4329	12.2358	22.534	21.2787	20.5012	23.6317	32.8044	18.0146	21.5613	26.639
NM_021599	ADAMTS2	0.0490065	0.116476	0.295273	0.0372539	0.0348081	0.418573	0.299801	2.93474	9.52339	9.71732	5.03117	15.8618	0	2.90436e-06	0.0113439	3.36926e-07	0.241944	0.481409	0.527345	0.402628	0.300307	0.131593	0.0827724	0.176031	0.292314	0.159515	0.218029	0.214596	0.25534	0.315475	0.75669	0.195498	1.40268	0.941095	0.562199	0.489285	0.644755	0.556957	0.447676	0.382323	0.7194	0.372836	0.487599	0.425746	0.891689	0.683572	0.331869	0.531358
NM_025003	ADAMTS20	0.00956772	0	0.0605847	0.0217097	0.12313	0	0.0355774	0.091385	0.796217	0.126584	0.212188	0.24025	0	0	0	0	0.00713718	0	0	0.00711999	0.0290106	0.112535	0.29312	0.182	0.234065	0.212777	0.0293348	0.036376	0.0228374	0.0662089	0.0788416	0.138324	0	0	0.0121976	0.0238023	0.0215147	0.0445518	0.00711934	0.0216651	0.0248705	0.048776	0.0426252	0.0908385	0.0449082	0.0648537	0.130141	0.0720847
NM_014243	ADAMTS3	6.07979	6.0381	4.73483	7.28732	6.29905	0.802066	0.644408	23.9852	10.0196	9.69106	18.8494	6.89518	0.00562923	0.0557631	0	0.00915304	2.2305	0.838675	0.633102	1.86462	1.73892	2.97973	4.27557	3.70402	2.93202	4.85001	0.738982	1.05309	1.0486	1.05544	1.22716	1.36051	1.27895	1.28546	2.00022	2.39895	2.51246	3.21	2.92065	3.36158	1.13969	1.51909	1.33588	1.71178	1.33878	2.05959	0.832429	2.03127
NM_005099	ADAMTS4	0.285721	0.239151	1.29518	0.596083	0.712134	0.306688	0.426027	1.95356	23.9879	37.9276	3.81167	4.89138	0.519792	0.875806	0.474707	0.694389	13.3667	15.0786	14.3153	4.40603	3.04628	0.3743	0.481914	0.288965	0.397597	0.37496	1.76441	0.803844	0.898849	1.25491	1.18893	2.44347	1.75889	1.32855	1.27203	1.28326	1.13915	0.984251	0.862911	0.743431	6.78877	7.02542	5.40412	7.77734	12.4227	5.63304	6.38056	6.73092
NM_007038	ADAMTS5	0.0765037	0.293157	1.69111	1.15994	1.05623	0.308761	0.314378	1.11317	1.59643	1.2941	0.916475	0.526011	0.0969583	0.2447	0.016208	0.0415331	3.64461	0.622642	0.665675	9.1123	9.30799	7.5384	6.92507	8.62746	9.24233	8.4284	3.29209	4.92428	4.95283	6.48733	5.93376	8.30325	0.629484	0.417701	2.15398	2.59529	4.06281	4.75479	4.98652	4.65731	8.03348	12.7396	9.21977	10.8955	8.06798	10.8746	8.66516	9.70869
NM_197941	ADAMTS6	2.15758	1.6769	1.17382	1.31735	3.01226	1.48654	1.59704	0.939285	2.72576	2.84305	1.91572	1.63794	0.31426	0.223758	0.837319	0.746595	8.01973	1.51502	1.63839	5.31883	5.31808	0.45467	0.697617	0.537997	0.619268	0.747598	0.423384	0.921265	0.847953	0.79756	0.563813	0.692595	0.193115	0.223631	1.99008	2.5232	5.83888	6.15532	2.7386	4.74204	0.420273	0.568031	0.446606	0.467445	0.408004	0.603792	0.31604	0.389851
NM_014272	ADAMTS7	3.95099	2.57569	5.71485	3.67448	0.993188	39.8604	38.7751	4.83766	8.09835	13.0167	2.62393	3.02275	0.010901	0.481817	0.0604243	0.114217	13.7469	18.3151	19.2147	4.91419	5.31464	10.0972	10.347	10.7465	10.9665	7.65018	9.65266	6.38206	4.96992	8.34678	7.25159	7.65691	5.89426	4.83873	16.6626	15.4499	20.1395	11.5114	11.1946	12.4881	7.73005	6.78364	9.52737	12.6626	7.83841	11.0139	8.17779	12.2175
NM_007037	ADAMTS8	0.0356295	0.100394	0.313086	0.0799199	0.111268	0.413075	0.583142	0.824541	0.290264	0.704794	0.241901	0.233607	0.0685546	0.251289	0.0436716	0.104768	13.7798	11.1794	10.4128	5.29665	6.45162	1.32543	1.05167	1.02873	1.40764	1.07867	4.17948	1.47894	0.937981	1.44839	2.17375	2.54543	0.239395	0.23817	3.30968	2.9181	1.8116	2.23916	3.93151	2.23239	8.91144	11.344	10.494	9.15266	10.422	10.2041	6.56192	9.38446
NM_182920	ADAMTS9	5.53847	8.13764	9.02688	10.3337	7.1503	1.07901	0.872189	7.17455	15.3564	11.4125	6.09372	8.02221	0	0.87312	0	0.106435	85.9025	17.8068	18.3063	21.3982	16.5789	35.7128	30.32	31.6761	28.8028	30.5325	5.67764	5.64698	5.0586	6.90146	4.65138	9.16341	2.91212	2.75323	9.41055	10.9312	12.9153	15.0068	11.3211	11.5012	24.2146	29.6787	26.8525	27.5653	25.2198	30.0242	29.9214	33.2847
NM_001040272	ADAMTSL1	0.35401	0.598994	1.06369	0.918773	0.991243	4.97462	4.69996	1.4128	0.986891	2.22943	0.307127	0.547499	0	0.0763551	0.00849224	0.0253154	8.62245	6.75374	6.949	11.4867	10.4103	2.88819	2.34744	2.40658	2.39872	2.76969	3.34815	0.860493	0.908007	1.33841	1.25524	3.72432	0.259359	0.226524	3.68929	3.74809	3.09376	3.30783	4.53953	2.87627	3.7499	4.43694	4.35614	5.09351	3.66054	6.43244	5.72953	5.23173
NM_052866	ADAMTSL1	0.0895375	0.000130722	2.12011e-06	0.00026281	0.853664	1.12489e-06	1.99575e-07	2.65716e-06	1.14639e-05	0.000592679	3.96104e-07	0.115107	0	0.000273947	0	1.05873e-07	7.43194	0.211286	0.344512	0.648898	0.67873	1.88972e-06	1.47429e-06	0.0398109	0.138552	0.116078	1.17448e-07	1.8963e-06	7.97225e-06	0.0504926	1.62789e-05	0.0610539	0	0.0325751	3.69435e-07	7.95033e-07	0.0357686	7.25861e-07	0.0400352	0.125887	0.0542664	0.127392	0.0581669	0.0432768	0.106369	1.79407e-06	0.088747	0.0818233
NM_014694	ADAMTSL2	0.333471	0.132383	0.652346	0.291033	0.260137	1.49466	2.12107	0.108702	0.558779	2.43827	0.137563	0.343077	0.19318	0.316665	0.0900405	0.0968125	7.01458	4.8143	4.72987	0.48805	0.760995	0.543628	0.487295	0.69985	0.714643	0.32735	0.333191	0.0952848	0.294462	0.509621	0.289853	0.239759	0.828577	0.824912	6.37743	5.88811	3.63433	2.76458	4.46118	2.59048	2.51605	2.01794	1.07847	1.69473	3.60199	1.85676	1.88804	2.03023
NM_207517	ADAMTSL3	0.75128	0.966444	3.26349	2.27028	2.32662	0.589644	0.722107	4.07308	4.32157	8.4545	7.76246	2.16077	0.00209362	0.605309	0.0020134	0.0642339	15.94	4.37708	4.03244	9.83406	8.93049	0.855396	0.766433	1.29715	1.35783	0.752543	3.39565	2.56064	2.34771	3.8126	3.33354	6.03016	1.04443	1.0394	6.33537	7.73554	5.2139	8.94993	7.92358	5.9296	17.6004	20.2561	22.7192	22.5235	23.9157	31.227	14.6352	23.7296
NM_019032	ADAMTSL4	0.974835	0.872321	6.59377	2.33476	0.635101	0.22706	0.0827106	5.04942	23.2998	59.64	14.6109	18.2312	1.88633	3.69387	0.362711	1.63708	6.79899	25.6699	22.82	8.47987	5.95116	5.07267	4.06834	4.36626	5.11815	2.90692	12.8768	4.48988	3.90886	4.79995	5.16186	13.438	14.0627	15.1104	7.19647	7.08336	6.00299	5.36557	5.95857	4.85276	30.3783	30.0384	28.2913	32.1258	39.2945	27.0765	27.0013	30.7232
NM_025008	ADAMTSL4	4.52989e-48	7.61864e-26	0.0682597	0.045824	0.0661783	2.57469e-16	0.0863504	0.114075	0.444702	1.06361	0.1338	0.257621	1.12021e-18	0.254597	1.14693e-67	0.163149	1.14678	0.31345	0.353969	1.53951e-119	0.119273	1.1508e-58	0.160929	0.0539121	0.0467831	0.0375951	1.33341e-48	6.76501e-110	9.76179e-71	2.20973e-162	7.58589e-58	0.170853	0.649584	3.87739e-42	0.0572085	0.187233	0.177042	0.0347323	0.112056	0.0522632	0.624091	0.338816	0.291695	0.221999	0.545874	9.28769e-24	7.32666e-43	1.10525e-44
NM_213604	ADAMTSL5	0.507259	0.37007	0.653117	0.293604	0.166323	0.214118	0.0458744	0.207845	0.221166	0.256464	0.157901	0.334728	1.79474	1.90529	0.990291	1.23922	4.62624	26.6875	29.0698	7.63537	8.85507	0.192747	0.23947	0.202984	0.22957	0.174034	5.21859	9.05095	9.39364	11.1292	9.35823	5.71253	0.314613	0.42073	0.473063	0.203963	0.186752	0.250886	0.201683	0.189938	8.59661	8.62705	8.0536	8.53527	6.88987	8.8672	6.08604	5.86464
NM_006869	ADAP1	1.30421	0.590724	1.74122	0.676166	0.991717	9.35861	8.57017	1.97049	1.65935	0.390529	1.49032	1.6477	10.2512	8.14352	29.8755	25.7726	2.30447	6.20977	4.67088	0.644432	1.31121	6.02321	4.29209	6.40573	6.30855	3.97727	34.9586	17.8304	22.6357	23.3171	26.7205	20.0451	1.61704	1.31808	3.44952	2.48607	2.3993	1.69725	2.14236	1.67312	1.80001	0.90683	0.922419	1.08794	1.30869	0.935655	1.75263	1.712
NM_018404	ADAP2	1.95719	0.909563	1.02365	1.28389	1.4272	0.770425	0.719131	0.319093	0.285173	0.359521	0.30855	0.290549	1.72353	1.56887	0.161952	0.519951	7.62764	0.963388	1.1704	1.79123	1.58755	1.32859	0.823899	1.01119	1.01531	0.986185	2.27756	2.09377	2.82773	2.37488	2.33507	2.8785	1.3319	1.69383	1.87631	1.90489	1.48429	1.96174	1.97252	1.70767	2.59391	2.42606	2.35325	3.24556	2.96052	2.48806	3.1935	2.70063
NM_001025107	ADAR	32.3739	29.5666	32.7882	40.3586	17.1918	28.0368	29.5882	18.6262	28.7685	26.1515	29.3411	25.3464	18.4398	43.3961	20.6239	30.9478	8.85273	16.564	11.8244	18.7295	19.6378	30.6737	38.3175	31.1811	32.6967	40.5437	27.5849	41.1987	46.8608	40.0682	47.0221	36.45	14.121	11.5087	32.4572	38.9461	31.8136	40.4487	35.1415	40.3963	15.0558	18.6768	21.3194	16.5631	21.0611	22.5264	25.134	18.63
NM_001111	ADAR	1.43659e-05	2.65196e-10	0.00045566	1.80425e-11	12.5172	0.0879261	4.06289	17.7351	5.67665	5.00126	13.0685	6.2778	55.004	25.9745	54.1052	42.3676	7.86823	0.000340579	2.68361	0.000615995	0.000155694	5.33924	0.00362764	0.0164824	0.00499882	0.00201845	1.21852e-06	0.440441	7.7739e-06	2.24241e-08	0.000242868	4.024e-06	0.000829898	0.00134806	2.16231e-05	1.34935e-06	0.00162815	6.48419e-07	0.0031661	0.00321218	2.05016	0.00108964	0.00317131	0.213275	0.00185016	0.00847506	0.00189917	0.00328937
NM_001193495	ADAR	0.286353	0.493247	0.205535	0.232081	0.47152	1.56115e-23	6.6978e-07	0.702929	0.100524	0.122352	0.293775	0.224884	1.40692	1.27402	1.37381	1.61254	1.09266e-11	8.78727e-11	3.71733e-11	0.116178	0.156756	0.397909	0.162775	0.217023	0.260092	0.251824	0.355698	0.273334	0.462827	0.234697	0.123679	0.607453	6.64339e-13	5.40569e-10	0.356985	0.214665	0.272929	0.351394	0.434554	1.35057e-35	0.396593	0.317712	0.350068	0.226369	0.20104	6.59867e-47	1.78632e-37	0.302472
NM_015840	ADAR	9.32777	12.5282	5.14936	3.50645	4.11648	2.45194e-12	1.12553	4.37154	7.20234	1.49329	1.5979	6.18441	16.022	14.5287	14.605	14.8707	2.99048	1.18569	3.90117	4.2718	2.53852	10.6163	12.0259	16.8483	12.9137	5.59851	2.83505	13.6248	11.5505	16.2262	9.60077	9.53184	0.00235545	3.54896	1.8559	11.0742	15.2143	0.865345	12.3557	3.15216	3.25593	2.11687	0.37454	8.26511	5.56129	5.11277	5.56241	4.68351
NM_015841	ADAR	0.0802894	0.0226587	3.11751	0.267093	3.89946	4.71645	6.70267e-06	2.08128	2.06e-05	0.00129235	3.03913	1.44013	3.3685	1.45274	3.41495	2.67422	0.000467516	0.329948	0.00147777	1.75682	0.765852	0.0651406	0.0298189	0.000457362	0.00495511	4.73902	8.48975	8.25875e-05	0.44003	0.355006	1.91418	0.371586	2.39686	2.47942e-05	12.6383	0.736072	0.0221671	9.81536	3.77079	5.61115	2.03411	3.18872	4.54297	1.19249	2.29913	0.0378538	1.7082	4.13584
NM_001112	ADARB1	1.38946	1.41903	1.3351	1.07794	0.346415	3.75979	3.36551	1.17991	0.381109	1.19765	1.13459	0.000131585	5.08932	5.46309	4.74517	6.2433	1.42998	1.57972	2.82639	2.16782	2.31201	2.82277	1.91073	2.5707	2.89407	1.96038	2.9914	1.31183	1.95389	2.47156	2.27319	4.68088	0.640186	0.52273	6.75969	7.13225	3.49339	3.26307	6.16011	4.03677	7.00745	6.19917	9.26842	7.29078	7.37035	6.32564	3.54283	5.30823
NM_001160230	ADARB1	0.694552	0.821678	0.664141	0.502498	1.08945	0.421989	1.41857	0.43437	0.195287	1.73086	0.221066	1.686e-09	1.5145	2.50537	0.791181	1.07636	2.21754	2.16226	3.83667	0.73196	0.820183	1.13246	0.834632	0.720124	0.748946	0.750605	1.23974	0.760212	1.08512	0.339377	1.17777	0.41401	1.19366	1.82213	2.9722	1.86948	1.06062	0.784831	0.70185	0.918203	1.52527	2.03511	2.6645	1.8609	1.87862	2.47533	1.77824	1.82266
NM_015833	ADARB1	1.00857	1.04971	1.42467	1.39445	0.00825977	0.526159	0.959814	2.23231	0.963785	1.10997	2.45876	1.25487	3.96583	3.80759	2.54328	2.83514	1.72116	1.18562	0.000673214	2.50481	1.0519	1.59252	1.94216	1.71084	1.99095	2.07849	1.33434	1.12334	0.865882	1.21158	1.11786	1.57561	0.00131897	0.00136329	2.8365	3.95923	3.99418	2.72031	4.19134	1.94544	4.71398	2.90553	5.42146	5.03922	5.38985	4.14249	2.92761	5.15185
NM_015834	ADARB1	0.389006	0.481022	0.796389	0.926748	0.874946	0.0061497	0.141687	2.26526	1.32004	1.68006	1.30036	0.335948	1.06193	1.36111	2.21847	2.95935	3.26721	0.845243	5.41009e-08	1.05974	0.180884	0.379809	0.913741	0.34292	0.383	0.892291	0.24617	0.584358	0.222834	0.085496	0.301076	0.0504199	3.00992e-06	4.00342e-06	0.538147	0.603792	1.47485	0.566572	0.357264	0.228302	0.721794	0.484046	0.972243	0.933816	1.06239	1.10331	1.26623	1.81514
NM_018702	ADARB2	0.069992	0.0615022	0.242712	0.17479	0.0752648	1.04035	0.749835	0.142231	0.301545	0.0439893	0.409476	0.658327	0.0020504	0	0.00620443	0.00244999	0.180376	0.0798561	0.0820677	0.361898	0.166274	0.175213	0.171098	0.17022	0.19873	0.0787521	0.193802	0.110026	0.129659	0.17575	0.180756	0.0808323	0.0562738	0.0286374	0.280063	0.313635	0.27777	0.20672	0.187982	0.192018	0.0449743	0.0280516	0.0200008	0.0563344	0.0545904	0	0.0426301	0.0267384
NM_012091	ADAT1	5.73864	5.46052	4.85741	5.3238	6.23007	3.27451	0.000829262	6.37014	1.37075	1.36562	3.58606	1.32862	8.16771	9.36858	9.5054	11.1795	5.05929	1.71021	1.71625	2.21157	2.99016	2.9222	4.78749	3.07394	4.13808	4.56899	2.02774	1.98666	3.29158	3.61979	4.16136	3.99805	2.8598	3.92296	3.6214	4.37188	3.68503	3.69506	5.57741	3.03432	4.16334	4.11088	5.80753	3.71439	3.94102	3.68388	4.62445	4.10857
NM_182503	ADAT2	2.59276	2.87521	2.00778	1.46576	2.08631	1.1764	1.49398	1.19124	0.874786	1.2958	1.56652	1.24958	3.95589	4.33313	4.35534	3.49623	0.502754	0.783784	1.00139	1.14304	1.65439	3.05406	2.93995	2.71421	2.78973	3.39744	2.02026	5.91277	5.58391	5.42183	4.69685	3.63133	1.40692	1.88497	4.1259	4.29158	4.99642	4.42428	4.48638	5.23463	2.41639	2.06771	3.0197	2.76979	2.69662	2.16909	1.67488	1.53148
NM_138422	ADAT3	3.38917	1.6676	3.45013	2.50321	1.53076	4.07297	2.94661	7.6585	6.82386	7.8713	2.94827	5.50708	3.71073	2.82579	3.01694	4.21687	0.48211	11.7494	19.817	1.50417	1.42558	4.50528	3.09982	3.38939	4.32766	1.67532	5.30189	3.53311	3.27003	4.34941	3.18271	2.02198	8.66548	6.06526	3.84699	3.49635	3.14262	1.77303	1.85321	1.45859	2.65848	1.43194	2.1375	2.23651	1.6608	2.63215	2.79102	2.58979
NM_052998	ADC	4.94242	4.57501	2.92002	3.63895	2.99493	3.43157	3.24163	0.97527	2.01564	3.64952	2.77783	1.58861	2.24424	2.31745	3.09052	2.32128	1.3365	2.68337	2.33668	1.73126	1.35813	2.60668	2.56311	1.81774	2.62185	1.90925	1.34361	0.936229	0.744641	0.722149	1.00357	1.41544	0.507911	0.634534	2.56215	2.24517	2.49413	2.40915	2.20366	2.71941	2.00841	1.96415	1.92491	2.71878	1.75578	2.58299	1.9183	2.0356
NM_001142545	ADCK1	1.32747	3.56482	1.45664	1.7129	4.182e-06	1.12463	0.0213153	0.448116	0.00295041	0.000688824	0.190568	0.000798822	0.000343634	0.620262	0.382234	2.74781e-05	0.000102397	10.0872	8.56384	1.10182	3.23011	1.62854	1.0698	1.57499	1.93216	1.88984	2.18219	1.45921	0.933443	1.6299	1.57586	0.336051	0.000720334	4.30636	1.78042	1.54364	0.000104918	0.401738	0.0215541	1.0449	0.699148	0.773546	0.383545	2.25541	0.493241	1.12447	1.04645	1.51766
NM_020421	ADCK1	5.11587	3.92812	4.28977	3.24328	2.23498	4.17828	4.82403	2.94707	0.96776	1.9129	1.8363	1.05104	2.729	3.17571	3.25444	4.11275	3.45795	0.000103221	0.909856	2.72509	2.33489	2.22602	3.09879	2.18781	2.40702	2.67504	1.78723	2.0906	3.17384	1.83726	2.78275	2.43297	6.9506	1.23197	0.954878	1.50738	1.9111	1.53905	2.12809	1.1052	3.21112	2.67805	4.2296	1.75802	4.1969	3.48482	2.93435	1.51528
NM_052853	ADCK2	13.3427	11.0699	13.1103	11.9276	10.0771	15.6582	14.7949	5.23379	5.60676	9.46196	8.18743	5.22676	15.0134	13.0031	16.2183	13.7032	5.97613	12.591	12.8563	7.55379	7.8253	9.18225	11.6535	8.98645	8.56474	7.23039	16.1721	7.79885	10.056	9.22504	8.56955	11.2822	9.94823	11.0912	6.81984	5.86575	6.99315	5.77924	5.94248	6.30486	8.18712	7.49183	6.66221	9.44218	6.84143	8.48322	8.58468	9.4696
NM_020247	ADCK3	25.2116	10.0282	14.1378	15.8703	15.2251	8.37198	9.67441	8.45549	19.6059	9.89568	13.9558	19.9596	22.6552	20.4865	20.2229	19.4745	66.8607	36.078	38.6118	28.4667	20.7803	13.0122	10.8617	11.3518	14.3597	10.449	26.0397	17.6782	15.2434	14.3897	17.1734	20.58	18.3947	19.9885	13.8125	12.3737	12.7912	13.5112	13.3818	15.539	46.7068	42.0081	43.0747	32.3586	37.8028	31.9647	25.2031	28.7882
NM_001142555	ADCK4	9.1425	8.03786	8.89985	7.8659	1.29992	0.00500296	1.89407	4.3136	5.24545	6.31768	6.3952	5.75279	3.47613	5.40523	4.96223	6.06579	1.44962	15.8355	11.4245	5.80281	4.73804	7.81094	8.7401	8.90643	9.24599	7.59777	9.02961	7.97638	10.9804	7.56146	8.68334	7.28064	2.14484	0.959319	7.24371	5.48221	7.07708	7.07118	5.92786	4.55761	6.14761	6.38098	6.60718	6.52855	5.15944	8.73268	6.79813	6.27162
NM_024876	ADCK4	5.69745	3.46131	4.51783	3.13793	7.66291	20.0528	15.9294	8.67434	6.36731	7.98254	8.16898	9.21175	8.70206	10.3527	9.30201	10.5483	4.69616	9.8074	12.3116	5.0333	5.99759	6.48429	4.42369	5.05086	4.57324	3.86996	5.32724	3.24841	4.64454	4.71852	4.14967	4.20034	7.48377	9.83459	5.8177	5.95794	4.4053	3.7429	4.96602	5.76849	4.23225	4.47765	3.35583	4.22681	4.01168	3.43509	3.22974	3.15176
NM_174922	ADCK5	18.9073	8.38364	11.568	7.79515	12.2343	13.4593	12.6545	4.36186	1.67917	1.87608	3.88179	1.16998	6.93308	7.86942	6.01363	7.33234	2.08253	24.5419	21.3104	3.65248	3.31629	3.77028	4.07792	4.41359	4.84902	3.60505	13.6656	13.7891	13.4837	14.534	14.4964	8.42871	15.7256	14.133	5.71186	5.29857	4.70851	3.7312	3.70446	3.94295	3.21085	2.36385	3.52895	3.9816	3.4791	2.46077	3.25073	3.11161
NM_001281768	ADCY1	2.48376e-07	5.68818e-08	0.255158	0.124828	0.263413	0.339023	0.417252	0.549007	0.455696	0.643639	0.233534	0.103493	0	1.87528e-06	0	0.0219226	5.06145	2.64596	1.00098	0.422097	1.29295	0.115514	0.347367	0.147159	0.12936	0.0645579	0.0738743	6.12924e-08	0.109084	0.161494	0.0590774	0.352549	0	0	0.128786	0.113652	0.127936	0.0882527	0.255721	0.150591	0.542516	2.59254	1.87222	2.48722	1.1674	3.21843	2.28435	1.88901
NM_021116	ADCY1	0.24602	0.447707	2.11244	0.404427	0.766068	12.0483	12.1196	0.505209	0.253806	0.630675	0.115949	0.200296	0.00137354	0.15648	0.00266366	0.0343415	4.579	2.09259	2.08445	4.49214	4.28601	1.06967	1.65494	1.22294	1.38613	1.20444	1.00791	0.381073	0.492686	0.884454	0.655457	1.7013	0.0555909	0	1.20698	1.19944	0.971447	0.997353	0.948857	0.777671	6.73621	8.33595	6.86893	8.53198	13.334	8.46899	7.73132	6.89283
NM_020546	ADCY2	0.110206	0.0928553	0.452443	0.187828	0.595987	11.9482	13.6484	3.98526	8.83412	14.3831	12.3152	9.28939	0.00264553	0.307073	0	0.0653616	0.28735	0.152145	0.115069	0.131883	0.0349794	0.69729	1.03586	0.639246	0.58449	0.893479	0.721322	0.762106	0.589135	1.10074	0.851809	0.851426	0	0	1.55275	1.82089	1.54626	2.49338	1.28219	1.25163	14.5903	16.6393	11.0346	8.34595	12.0364	10.0687	11.4193	10.5727
NM_004036	ADCY3	2.80251	2.64507	4.78053	4.01361	1.8081	7.83303	8.30881	27.2573	25.2316	26.9328	41.7389	26.9127	11.1396	13.0881	7.13859	7.56059	9.3203	11.0609	9.7456	4.3614	3.81367	4.33488	6.31439	5.36034	6.16516	5.83631	7.71248	7.64312	11.5303	7.54782	7.92693	8.70691	3.26224	2.48149	11.1107	11.0334	10.9409	9.83461	9.27645	8.55609	9.49947	9.77781	9.39692	10.3294	10.549	8.88293	10.6922	11.9438
NM_001198568	ADCY4	2.80955	1.13774	2.03469	1.04957	0.857559	1.38591	1.75923	0.342362	1.55886	2.36981	0.213004	0.318013	0.192542	0.541133	0.132379	0.413869	7.80955	12.6149	8.0065	3.58732	3.01677	2.43977	2.65658	2.04046	3.48323	1.81361	1.50938	1.94931	1.71409	1.65654	2.65421	2.68985	2.39517	4.0516	5.65019	8.11097	4.21279	4.19629	4.65005	3.49018	4.55512	5.08422	4.42828	3.96223	5.19622	1.05602	3.4989	1.63281
NM_001198592	ADCY4	0.000222849	0.330275	0.676435	0.611767	4.59439e-06	0.00220798	9.94226e-05	0.0800231	2.43459e-05	0.000404814	0.0882384	4.64787e-05	0.210242	0.129597	0.227316	0.1348	0.000122556	0.262041	4.34951	0.329664	0.53929	0.0641759	1.62288	1.15557	0.418645	0.241175	0.0475595	0.408003	0.642133	1.27546	0.218202	0.0626372	1.17645	0.00335088	0.0219882	0.834504	0.423166	4.3786	0.647979	0.526571	0.0838254	0.00829369	0.685688	0.729216	2.91145	1.8962	0.111366	0.89999
NM_139247	ADCY4	0.000264207	0.347399	0.0176226	0.638105	4.98994e-06	0.00168724	8.78001e-05	0.0892532	2.90637e-05	0.741061	0.0919191	5.1664e-05	0.2104	0.144551	0.230221	0.142994	0.000148106	0.323487	4.5023	3.703	0.610531	1.98021	0.0168648	1.21853	0.479456	2.44621	2.11012	0.467385	0.673195	0.0490924	0.249398	1.79741	1.24435	0.00290777	2.56076	0.941385	0.673555	0.0792913	1.45407	2.53837	0.791722	0.0135252	0.79699	0.791541	0.458	1.95072	0.126961	0.924122
NM_001199642	ADCY5	0.325989	0.193347	0.598044	0.697308	3.31189e-06	0.00105784	0.000829443	0.00127542	3.62751e-06	5.49077e-06	0.000158807	1.82824e-05	0.216254	0.176339	0.15924	0.117703	36.242	61.4801	53.8893	52.3404	40.3916	1.37332	1.3087	0.818892	1.13936	2.41964	3.06548	2.27227	2.04448	2.14847	2.65405	1.30458	1.72888	0.000466732	1.50273	1.95566	2.1462	2.86508	2.65313	2.78947	0.817701	1.3388	1.46054	1.06734	0.780824	1.49063	0.853923	0.494598
NM_183357	ADCY5	0.181034	0.245084	0.41444	0.115964	0.578862	13.0656	13.6847	2.32734	1.23159	1.97136	2.0191	1.05783	3.77752e-06	3.12509e-06	0.0777864	0.0413699	48.0209	48.2171	48.8727	45.2499	40.3498	2.47702	2.61299	2.98646	2.50407	0.927426	4.64605	2.76371	2.71858	4.33	3.06379	4.4902	5.16122e-05	1.15959	3.98473	3.71054	3.67924	2.10715	2.31719	2.13518	1.22964	0.645872	1.38946	1.34123	1.17136	0.679708	0.983846	1.62215
NM_015270	ADCY6	16.7112	10.6122	9.07623	11.1664	9.68005	10.3844	10.0262	5.21301	4.52633	4.63669	5.41711	3.20563	0.028824	0.362902	2.03603e-06	2.17369e-06	12.6439	12.937	15.5085	32.8251	23.9714	12.952	15.0008	12.1402	11.265	10.414	7.39173	6.09864	7.14163	9.72598	7.59899	10.7961	2.66355	2.48105	6.45947	8.85185	10.6307	6.87152	7.45406	6.54591	6.6793	6.4684	8.13678	7.02541	7.20145	7.79533	6.81034	6.74747
NM_020983	ADCY6	35.5093	22.2137	22.7277	26.662	6.2856	9.34806	11.0332	6.66542	9.73375	15.9569	7.19398	6.12737	0.00951434	0.0593229	0.0279797	0.0830005	92.8839	114.225	105.98	60.1933	58.9542	15.7478	16.9628	17.8859	19.4569	18.3865	24.9038	9.4881	13.3558	13.0702	11.6943	16.3867	3.02778	2.9608	13.9258	12.8769	11.129	11.4887	10.763	10.7357	12.6752	11.6088	13.4196	14.42	14.4601	12.5373	11.4508	12.9272
NM_001114	ADCY7	12.7766	8.17772	8.85005	11.2205	5.07295	2.36616	2.36117	6.49597	10.9126	8.70743	7.92892	10.9162	55.2338	62.8868	63.8582	102.701	2.84596	1.39932	1.27057	2.18696	2.03808	4.15906	3.90189	4.08131	4.03616	4.16849	5.43607	3.74288	5.03672	5.39689	4.96932	6.64142	21.2928	18.9418	13.4785	15.1598	11.0296	11.6411	14.338	10.7385	5.27737	5.59768	6.93884	5.35672	6.46473	4.94266	5.97807	6.15381
NM_001115	ADCY8	0.0181457	0	0.0131976	0.021997	0.0398902	4.14532	4.59069	0.118279	0.355516	0.675262	0.046097	0	0	0	0	0.00525317	0.060333	0	0.220949	0.0480395	0	0.201546	0.193829	0.225432	0.17675	0.215658	0.0484069	0.0745664	0.0273345	0.0272572	0.2418	0.0618949	0	0	3.20157	3.21559	4.78846	8.33386	4.13542	5.47383	0.0266562	0.0201402	0.0217532	0.0291197	0	0.0587791	0.020486	0.0670081
NM_001116	ADCY9	1.99439	2.3989	3.72267	2.48407	1.08483	2.3123	1.95697	5.08592	3.61654	6.17138	4.1417	2.0821	3.38711	4.29909	5.34609	10.634	23.7373	11.687	10.7341	15.6243	14.8972	4.97175	3.96421	4.4819	4.65629	4.08059	5.56652	4.72059	4.7449	5.02382	4.73164	6.34636	1.56224	1.58158	6.08594	6.37565	4.78003	4.43273	5.39474	4.76346	10.3777	11.4698	9.72863	11.5455	8.79765	10.0707	11.0481	10.603
NM_001099733	ADCYAP1	0.021682	0.0342063	0.125839	0.0175962	0.0420549	1.14916	0.000499574	1.53808e-05	0.0672573	0.0612586	0.0587763	0.00794638	0	0.00640534	0	0.00639115	0.171366	0	0.0453345	0.136521	0.000867358	2.91852e-05	0.0353567	0.170921	1.3933e-05	0.0477422	6.92557	0.71661	1.73657	1.52941	2.02231	3.86955	0	0.0575579	0.0586167	0.0386916	0.0356463	0.0656194	0.0501057	0.0099494	0.208795	0.33803	0.632831	0.374381	0.219368	0.419151	0.501589	0.385255
NM_001117	ADCYAP1	0.000259533	0.000374186	1.08858e-05	0.000191373	0.00119447	1.59324	2.82284	0.0732706	0.0618618	2.49382e-06	4.96295e-06	0.000738366	0	0.000174538	0	0.000105538	0.000674267	0	0.00292628	0.000231495	0.0667623	0.132654	0.000143505	0.000194509	0.077448	0.000171825	0.963856	0.525323	2.44161e-05	0.179888	0.429527	0.195635	0	0.0100829	0.000124449	0.000206954	0.000175164	0.000186154	0.000204428	0.000329708	0.000251291	0.000681464	3.36539e-05	7.94878e-06	1.72249e-05	0.000434176	2.40319e-05	0.000310082
NM_001118	ADCYAP1R1	0.000345554	0.000384147	6.98675e-05	0.0002972	4.33927e-05	0.000519677	0.000467862	3.62898e-05	4.45656e-05	8.87108e-05	0.0884553	0.0241896	5.49803e-05	6.44998e-06	0	0.000102207	6.19061e-05	0.00264403	0.00228595	0.000274621	0.000337239	0.000322894	0.000226544	0.000304483	0.000198202	0.000189377	0.000343011	0.000270399	0.000222992	0.0224702	2.10546e-06	0.616489	0	0	0.000151336	0.000243015	0.000154365	0.000205153	0.000224257	0.000913667	0.000114181	1.25281	0.000107107	0.000473314	0.000442888	8.69191e-10	0.000257079	1.55147e-09
NM_001199635	ADCYAP1R1	2.65433e-07	1.96759e-06	0.270896	8.13434e-08	0.332173	3.30706	1.70358	0.140092	0.119181	6.50667e-12	0.245969	0.611249	3.10899e-05	4.31632e-07	0	6.14693e-07	4.40992e-07	2.81107e-06	9.56966e-07	4.05173e-09	0.0897481	6.35117e-08	1.07142e-08	9.98628e-09	2.47635e-08	1.943e-08	0.151022	0.153258	0.0589125	0.246493	0.592014	0.222348	0	0	0.0390449	1.61065e-08	2.55974e-08	7.49694e-09	0.0591065	0.0922028	0.377349	0.332191	0.774966	0.362001	0.115919	0.552818	0.271083	0.380336
NM_001199636	ADCYAP1R1	3.18908e-07	5.41401e-07	0.338463	9.4591e-08	2.91673e-06	1.22934e-08	1.17162	2.33822e-13	1.16971e-06	6.8584e-12	0.00275471	8.4346e-15	1.32501e-06	4.72159e-07	0	5.37928e-08	4.5658e-07	3.46242e-06	9.69897e-07	4.91764e-09	0.10879	8.13026e-08	1.43081e-08	1.37609e-08	3.12563e-08	2.39199e-08	1.16603e-08	0.215769	0.0844116	0.464706	0.136627	0.341405	0	0	0.0521435	2.04105e-08	1.36327e-08	9.61335e-09	0.0765401	0.131738	0.000683307	0.40544	0.00080181	0.563522	0.155927	0.0650192	0.318538	0.0176013
NM_001199637	ADCYAP1R1	0.083984	0.161533	1.61212	0.157123	0.27132	13.7205	14.9374	4.92618	9.39814	7.21819	7.64422	7.62059	0.00259341	0.127873	0	0.00587537	2.05666	0.87645	1.14626	1.48586	1.45754	0.234836	0.311019	0.485415	0.287872	0.281001	3.83757	1.42957	1.94218	2.13871	2.65468	3.00641	0	0	0.540921	0.664461	0.428234	0.639861	0.797473	0.445267	4.14358	2.67519	5.38968	4.41983	5.67552	3.34586	4.71284	5.13168
NM_001119	ADD1	32.4049	27.0126	40.3566	37.3828	27.0723	18.2417	17.543	37.4551	31.5053	34.9869	37.3228	28.0704	69.056	66.6283	73.2234	82.0508	95.527	69.4748	58.2036	35.7828	36.6263	36.4713	46.1115	43.229	39.8897	38.49	47.3501	36.9056	36.0906	34.9158	35.5914	32.6186	94.8167	93.4399	60.3779	50.8609	46.794	49.4918	52.9798	45.5907	34.5725	36.3682	31.7685	37.2325	39.8042	33.436	50.2201	45.7169
NM_014189	ADD1	17.7337	19.4166	19.8613	18.9261	7.32533	11.0002	7.7221	7.5814	11.0083	9.49509	8.14055	7.62467	6.98842	11.3946	7.99626	12.9515	24.7943	8.28606	8.4547	49.7322	41.7071	17.8326	18.9472	16.9409	19.9164	21.4254	18.6828	15.5718	19.2668	18.9565	20.675	25.0971	6.35114	6.72707	16.732	21.6042	22.2325	22.8205	20.3077	20.3098	34.2574	28.5971	37.9129	27.6054	24.8945	35.8803	25.8225	29.8339
NM_014190	ADD1	2.35468	0.00115823	0.526511	1.16522	3.08597	40.7522	49.9782	4.8728	2.94135	0.989675	0.836284	2.29921	0.514191	1.26361	1.39247	1.98308	7.10989	15.7793	24.0171	0.668583	1.69513	2.69253	1.21303	1.74823	1.77888	2.46137	1.88297	1.48193	0.534442	1.74768	0.000806437	1.05562	15.5068	17.1868	0.842335	3.48067	1.41736	0.40757	0.000719656	0.645081	0.522207	4.12801	0.000642115	3.06615	1.90997	0.000854665	0.965507	1.45085
NM_176801	ADD1	1.36049	0.00104674	0.282653	0.641205	0.845492	24.5059	22.4101	0.992144	1.05809	0.277155	0.178996	0.642243	0.0410142	0.215697	0.145982	0.307357	1.95126	1.88726	3.56315	1.01108	2.06525	1.39719	0.534727	0.730548	0.953736	1.44765	0.79488	0.66548	0.306277	1.01131	0.000582746	0.875937	1.0078	1.17722	0.255424	1.56687	0.723547	0.209756	0.000349905	0.315793	0.568368	3.34792	0.000976385	2.39747	1.27257	0.00115598	0.543871	1.02157
NM_001185054	ADD2	2.94774e-21	2.66879e-11	4.52715e-18	1.78072e-49	1.85451e-06	7.83343e-05	0.000255912	0.17038	0.00917994	5.50917e-08	8.62969e-06	0.00308692	1.44631e-06	2.15038e-05	5.7835e-06	7.16211e-05	3.2957e-05	2.83955	0.00437778	5.44587	4.71615	0.652385	0.450618	0.0017866	0.904925	1.13388	1.89507	5.91775e-10	0.680015	1.04426	0.674891	1.40155	115.346	126.392	0.71762	1.42573	1.20635	1.12846	1.31599	1.63305	0.970724	0.345046	0.868715	0.123797	0.486357	1.12085	0.655758	0.0873879
NM_001185055	ADD2	0.000575604	0.142284	0.201301	0.537998	1.35203e-06	0.000689372	4.03503e-05	0.0258346	1.53084e-13	1.52303e-05	0.00901195	0.0617625	0.000135151	1.74417e-06	0.000176792	7.59657e-07	1.29686e-16	0.504912	7.46316e-05	0.443313	0.464745	0.190343	0.390587	3.58927e-05	0.441793	0.291278	0.619224	0.0411513	0.0432147	0.178664	0.169056	0.308458	0.00734816	1.16329	0.219825	0.315556	0.424466	0.184019	0.127697	0.153142	0.141954	2.76788e-154	0.0998283	0.0888717	0.00177952	0.107317	0.00389678	0.07362
NM_001617	ADD2	1.16546e-31	5.16755e-17	9.34811e-28	1.47641e-57	0.612162	23.5289	23.6777	6.98506e-06	0.322776	0.586456	0.16628	0.0863344	1.59192	1.02762	1.56864	0.845567	4.37792	1.68748e-09	3.51428	1.85138	5.88253	0.372378	1.34872	1.19075	0.164722	0.744801	0.997082	0.930247	0.519687	0.398587	1.35863	1.62767	4.53331e-21	2.54666e-60	1.16328	0.911853	2.07216	0.392522	0.894463	0.977331	0.000207944	0.289565	6.45039e-05	0.707963	0.654061	0.533523	1.06629	1.22965
NM_017482	ADD2	0.396972	9.33031e-05	0.00212854	0.000120777	0.177504	26.7221	25.5385	2.95193e-05	0.118112	0.164986	0.018903	1.0878e-07	0.268222	0.226143	0.313421	0.328473	1.34129	0.00257635	0.232854	0.000228406	0.000294386	0.00398076	0.000355738	0.328532	9.89136e-05	0.000696598	9.90785e-05	0.133261	0.0409904	0.00378364	0.0003631	0.00482828	23.9482	24.9857	2.77926e-05	0.000247269	0.00147031	0.000140223	6.9207e-05	0.000159113	0.00146295	3.22922e-146	0.000108099	0.0220201	0.122936	0.000408897	0.145998	0.0040022
NM_017488	ADD2	0.563105	0.514316	2.60172	1.69377	0.0403204	6.62355e-19	2.08153	1.08256e-07	9.01642e-09	0.000244337	6.94619e-07	3.89787e-05	2.14453e-18	1.07021e-07	3.29876e-16	3.83732e-06	2.2388e-08	1.59776e-12	1.96341e-12	0.564217	0.377883	3.07169e-08	0.185829	0.190276	0.47902	1.62652e-06	6.70419e-05	0.00294955	0.00011541	9.16127e-09	2.92118e-05	0.351926	19.8509	10.0147	5.74936e-05	2.3773e-05	8.08431e-09	0.202204	7.89908e-05	4.397e-05	6.20305e-10	0.000358662	0.194487	2.04405e-06	1.67963e-05	0.000106886	1.07294e-06	3.69509e-08
NM_001121	ADD3	2.84082	0.794091	4.78755	2.06866	12.0657	0.606396	4.95905e-05	17.4341	25.1827	22.3905	17.169	32.5259	11.2571	1.92657	8.34638	9.20009	45.1187	22.1533	13.7054	23.5561	30.4534	0.000573649	0.00103613	0.00276403	0.00261902	0.000395608	0.000949978	0.000253509	0.000231442	0.00031378	0.000251433	0.000432691	16.6467	17.2442	6.46988	0.822441	4.23261	0.00575527	2.66882	0.0073835	12.3338	12.1851	10.3033	12.8048	10.2477	13.0114	11.7904	9.94757
NM_016824	ADD3	3.49373	3.71555	3.43687	4.39177	6.44975	7.96206	9.35292	0.24905	7.32657e-07	0.159836	0.821666	0.379375	146.972	129.245	116.677	96.625	1.27226	0.743013	0.722558	3.43222	4.57492	21.7362	24.3428	22.6569	19.1908	19.3811	17.3355	86.4154	74.7388	68.0188	68.7398	41.1007	6.13198	6.00054	12.9836	19.91	19.3312	19.8702	20.2296	23.5777	1.05223	1.69422	2.34817	1.64757	2.42304	0.399787	1.69154	1.02606
NM_019903	ADD3	9.29829	10.0774	16.2973	16.9767	8.02931	0.765125	1.55331e-07	0.762226	0.304058	0.884944	1.4193	1.19854	0.00589522	9.28338	0.000660429	0.430318	18.4349	2.99881	12.8708	55.0287	54.1892	48.2838	43.4655	47.9528	44.1345	51.714	35.0243	75.08	60.201	63.3531	61.7621	52.8896	4.89646	3.56585	41.2129	47.6296	53.9294	60.4199	48.22	56.8147	24.5451	29.9256	30.0326	26.8686	36.7097	30.2718	31.2899	31.6306
NM_024694	ADGB	0.0138385	0	0.00648132	0	0.0023083	0	0	0.00220876	0	0	0.00149175	0.00400142	0.00542216	0.00301417	0	0	0.0076882	0	0	0.00686431	0.00466232	0.0478383	0.0446534	0.0160508	0.0435462	0.0705543	0.0108039	0	0.00366356	0.00382339	0.00427835	0.00421584	0	0	0.46609	0.415436	0.0862433	0.479202	0.770897	0.504256	0	0	0	0.00424657	0.00632056	0.00696194	0.00495333	0.00886863
NM_000667	ADH1A	0.906628	1.28544	2.77868	9.4958	0.152025	0.088353	0.34288	0.00954925	0.0165452	0.0210671	0	2.5473e-20	0	0.0145241	0.0253261	0	0.747067	0.141365	0.320902	0.167314	0.209331	3.75144	2.13839	2.78896	2.42003	2.34121	1.47	1.17688	1.57843	3.06619	0.982744	1.89611	393.267	382.377	53.3207	49.5884	48.6646	53.3881	51.6943	53.2685	1.18283	2.04437	2.0006	1.84329	1.61231	1.68035	0.971198	1.27731
NM_000668	ADH1B	3.97825	4.43652	4.3622	5.29318	5.88818	0	0	0.00512675	0.0179766	0	0.00397129	0	0	0.0687384	0.0667728	0.0148638	10.7115	0.198845	0.65302	0.309481	0.244362	7.66603	7.35313	7.4512	6.99797	5.94513	1.84585	5.67277	4.34984	7.36227	3.37443	4.05028	2.60751	1.94655	317.621	298.522	291.243	334.874	295.899	304.085	5.31907	7.77172	5.66384	6.28012	7.44467	9.7966	4.22509	4.55087
NM_000669	ADH1C	0.774883	0.588333	1.10668	1.12063	0.251559	0	0	0.0100185	0.0345041	0	0.0210156	0.0183544	0	0.0448601	0.0131	0	1.27216	0.458982	0.463852	0.413287	0.43649	47.8641	29.603	42.2704	24.4264	28.3785	6.60783	18.9131	24.1124	33.6181	13.2898	18.5201	0.332446	0.676355	58.0433	51.2133	52.5498	60.9462	51.7251	52.7206	4.52957	7.63987	10.8657	5.58499	4.37183	4.40537	2.77691	4.26784
NM_000670	ADH4	0	0.080443	0.430328	4.25914	0.0799595	0.0649312	0.0595518	0	0	0.0140408	0	0	0	0	0.0171135	0	0.0285656	0	0	0.0235814	0.0158574	0.37535	0.209708	0.224379	0.237756	0.182453	0.981074	4.10863	4.30301	2.22471	2.14115	1.48198	52.3282	59.6	0.119351	0.156673	0.542879	0.511592	0.599661	0.229038	0.0675408	0.0322692	0	0.0743855	0.0637562	0.0241932	0.0166844	0
NM_000671	ADH5	34.2393	40.2772	33.4281	45.1108	40.6973	36.4302	39.283	14.9777	9.14995	9.44621	20.2839	8.49883	25.5836	20.7162	27.2548	18.2755	20.7805	30.1218	31.1374	71.0034	66.0535	47.951	48.8195	49.2894	43.9433	49.4584	47.0528	48.3451	45.0216	44.6201	42.5759	53.7658	69.6006	63.9704	55.1897	49.3024	56.7424	61.3759	56.1519	63.0799	31.0563	33.0712	30.997	34.7268	28.0743	34.8868	32.8478	36.8756
NM_000672	ADH6	0.0623107	1.36332e-05	0.000214948	2.6326e-05	0.147986	0	0.241324	0.000990592	0.0173119	0.0642294	0.00672943	0.0542683	0.0782868	0.043267	0.0749654	0.0579319	0.178316	0	0.0012589	0.142025	0.212842	1.96553	1.40867	2.11827	1.40895	1.45653	0.0700073	0.181695	0.0193375	0.298007	0.451757	0.27364	9.569	11.8122	0.706756	0.747788	1.08978	1.36454	1.23315	2.23125	0.360074	0.495579	0.404265	0.579499	0.385876	0.807395	0.218591	0.234321
NM_001102470	ADH6	0.0151564	0.302281	1.2289	4.29992	0.0105403	0	0.0861929	0.0089705	1.42795e-07	9.58648e-08	5.48928e-08	1.36112e-07	5.30531e-08	0.0128447	0.0326641	0.0123182	0.126285	0	0.0992497	0.0155234	1.06996e-07	10.6686	8.61687	9.05591	8.33237	7.97558	1.10651	0.582236	0.681939	0.801475	0.264288	1.1327	46.4993	45.6251	1.72572	1.91	3.63436	3.44397	2.47922	3.58642	1.82086e-07	3.04131e-07	1.04115e-07	0.0184752	0.0742141	1.19291e-07	0.0837711	0.0190239
NM_144650	ADHFE1	5.2073	4.15259	3.39375	4.43151	2.3458	3.63663	3.67886	0.750892	1.33788	1.39916	1.31638	1.84883	5.20777	5.86612	9.85901	11.0511	13.2186	24.1105	26.3361	26.7276	25.6125	9.05829	9.4492	7.71344	10.2099	8.23797	3.63367	15.0744	11.7121	9.96609	10.0772	5.67503	10.9373	10.6075	5.88865	6.57498	6.21276	5.81113	8.09191	6.72179	7.0027	8.78099	6.82255	3.55689	7.89613	4.59686	7.36317	3.97553
NM_018269	ADI1	118.778	113.886	77.658	149.477	117.161	15.842	16.5527	23.7609	11.3761	18.5144	9.85147	10.8818	39.4849	33.9842	14.0671	16.0375	66.3618	44.0559	47.4964	66.2277	49.0219	44.0665	34.7081	41.4326	40.9881	34.0857	51.0614	53.6196	54.3296	41.7139	42.4935	38.0108	93.5085	98.2501	26.5438	23.5724	21.5451	22.1331	20.2975	22.4905	57.7924	55.9981	47.4197	45.8545	44.7272	46.8525	52.533	47.3216
NM_015999	ADIPOR1	62.6051	59.1545	55.0786	71.5721	61.3648	21.5942	24.898	70.4764	107.449	119.817	101.295	91.2936	43.9281	41.4866	39.7727	40.7264	40.4437	60.6745	63.6824	56.1995	60.4025	33.2859	30.3037	31.3976	30.1129	29.4817	37.7245	40.4333	37.8493	33.4001	35.9342	32.3227	250.167	242.402	29.0516	26.1913	27.2052	27.6331	31.1717	28.8143	27.5968	30.4241	27.2771	33.2729	67.5853	25.8999	35.1331	56.7773
NM_024551	ADIPOR2	71.8426	68.9608	55.5058	64.01	42.9238	17.7799	17.4279	30.6606	44.7279	32.0058	34.029	41.0528	17.5715	15.1486	21.6971	20.9716	19.3371	13.3822	12.7268	27.3841	34.7532	17.9801	18.3948	17.9138	19.1044	18.1712	19.8844	31.4075	33.3808	23.4962	26.3594	21.9529	39.1457	37.9704	16.3239	17.0469	16.9566	16.7795	15.9615	15.6211	17.4687	15.3876	15.924	16.1433	16.0858	16.9466	18.1495	17.4035
NM_006829	ADIRF	0.598737	0.769255	1.91938	1.12896	1.17369	0	0.222591	3.06149	12.3253	18.1713	13.1472	10.5317	1.93282	2.63223	0.551481	1.88005	16.9888	8.08854	6.24118	5.76657	1.07451	14.4013	10.1641	10.2663	11.8704	6.47371	7.64016	3.80163	5.33053	2.81562	3.57701	6.60095	3.78679	7.06534	13.3446	11.3096	6.67754	7.03975	11.9882	6.23034	2.72685	3.43195	4.08794	3.87491	4.64062	3.08425	3.28842	1.53283
NM_001123	ADK	0.0117878	0.0034798	0.242021	0.30515	6.08382	6.05896	7.85516	19.4313	34.4111	27.4887	39.8061	39.3248	11.0484	9.1476	9.12954	7.29572	4.55914	1.53638	1.53842	0.0377955	1.20148	1.14749	0.00114955	0.0559933	1.25085	0.642357	2.53153	1.64176	0.683868	0.157439	0.00311436	0.043277	14.9987	11.2463	0.0252041	0.67558	0.0196479	0.00719336	4.56888	0.160973	0.559967	0.00517591	0.000842403	3.08367	0.00260705	1.39221	0.00085703	0.593965
NM_001202449	ADK	0.823547	0.658261	1.09678	0.668698	9.44185e-06	2.97809e-05	4.70388e-05	1.0334e-05	5.88646e-07	1.85386e-05	1.00955e-05	2.06171e-05	8.87384e-06	9.59489e-06	5.79214e-06	7.55193e-06	3.66487e-10	1.34897e-06	0.00411215	0.686362	0.354169	0.329932	1.28826	1.44982	0.00650433	0.000867026	0.563778	1.27072	1.61661	1.97992	2.27664	4.25821	0.000247216	2.20975e-05	3.64709	2.04196	1.96939	2.7549	0.127589	3.56709	2.21866	1.95541	2.28395	0.0339356	1.37932	1.03496	1.99497	0.51969
NM_001202450	ADK	1.48079e-13	1.1933e-20	4.83034e-20	2.18929e-28	0.855072	5.23059e-08	0.621243	2.57592e-11	3.03167	2.37225	2.57034	2.9267	6.20451e-10	4.06759e-10	7.69665e-09	0.844021	0.359006	0.000321791	1.09633	6.21711e-30	1.4431e-31	0.00907027	8.45748e-27	9.24882e-22	4.38444e-40	5.35007e-16	1.10828e-36	8.15521e-07	4.078e-32	6.2229e-29	1.3931e-26	5.35786e-33	3.35275e-16	2.62274e-05	2.98035e-34	3.16506e-25	4.76083e-36	1.24278e-43	1.21321e-41	1.55357e-42	1.70589e-24	4.36679e-30	3.85923e-17	7.68266e-60	1.39963e-35	2.62595e-08	1.55642e-15	1.33731e-05
NM_006721	ADK	4.39987	6.13744	5.03747	5.25667	5.34522	5.37409	6.38753	12.9686	3.23023	5.99162	23.1579	5.66014	7.89014	5.82657	4.82161	4.06122	5.08926	6.62841	5.25267	10.8196	10.1384	4.6576	5.24622	4.44439	4.37208	5.52014	5.49738	6.99927	6.54705	5.21551	6.1102	6.17281	2.87718	5.76734	7.59059	7.35725	8.5527	10.0239	8.06169	11.8955	8.40545	10.6037	8.83274	7.3837	9.21724	7.90565	9.34766	9.13988
NM_001124	ADM	2.43893	1.97411	10.0417	4.56883	5.56242	5.51572	5.57403	17.7532	554.319	935.285	76.7706	337.768	0.374788	2.23411	0.120993	0.91132	33.3982	17.2217	15.0997	5.08915	3.18876	4.08348	4.01076	3.03598	4.71934	3.76861	8.69859	6.2342	4.09284	4.93333	3.45009	5.99789	34.182	34.0484	11.0966	7.38339	12.1466	6.60821	5.39206	9.96092	6.73363	12.2014	7.65023	9.00923	7.98218	9.89321	7.51869	10.8554
NM_001253845	ADM2	0.0532312	0.0107599	0.111233	0.0899764	0.00317078	1.64326	1.60026	0.143941	0.00256579	1.4514	0.661823	0.924011	0.411481	0.623902	0.0909127	0.0830056	0.157969	0.290982	0.179833	0.0635987	0.0394711	1.43014	2.66954	1.39258	2.16128	2.31705	0.620227	4.10562	4.34177	3.07904	5.33153	0.988458	0.310922	0.250767	0.178255	0.289249	0.212532	0.262996	0.262573	0.134186	0.235132	0.235445	0.19293	0.141467	0.220889	0.246394	0.00658452	0.312673
NM_024866	ADM2	4.53689e-05	9.25392e-05	3.61357e-05	5.71952e-05	3.69931e-05	0.000149541	0.000236829	2.6446	6.86676	1.41614	4.6175	5.09737	0.641596	0.611738	0.644259	0.842958	0.000305642	0.000599301	0.00060184	4.48868e-05	6.83347e-05	1.53455	0.732263	1.34223	0.868495	0.145741	0.615719	1.57669	0.46407	0.706636	0.927865	0.491934	0.00074742	0.000670879	0.232428	0.165759	0.0273262	3.1817e-05	0.15212	3.98531e-05	3.86047e-05	0.000149132	7.40438e-05	0.136667	9.49997e-05	0.000107915	0.255699	7.53651e-05
NM_001101340	ADM5	0.790826	0.276734	0.527898	0.391054	0.329296	0.831433	0.780766	0.879735	2.0176	2.17536	0.422212	1.72378	1.07913	1.687	1.01616	1.36047	0.167152	1.4142	0.863919	0.507346	0.377026	0.714559	0.859656	1.42673	0.9679	0.881245	1.12339	0.522976	0.53374	0.766656	0.600982	0.683448	0	0.746962	1.86235	1.86027	1.27161	0.948835	1.15557	0.956091	1.07473	1.68955	0.896504	1.15379	0.961765	0.820804	1.22535	1.0483
NM_015339	ADNP	5.01057	5.25435	6.66202	8.07659	3.83753	16.9469	22.6606	13.3147	11.0047	5.2313	15.2111	13.3333	10.2279	8.33073	9.35572	10.9898	2.19036	2.05309	3.84568	8.37342	11.3561	10.3514	13.8039	9.83038	9.79377	12.24	3.72349	13.8565	10.8963	11.7364	10.4806	5.80849	7.97191	5.62381	10.1073	12.776	13.327	12.2044	12.0903	10.1616	7.48499	9.37474	7.44533	7.9057	7.67359	7.77874	9.8225	9.35093
NM_181442	ADNP	18.988	22.8722	23.2526	21.9534	14.0962	31.2588	25.5304	12.9212	33.6739	32.8613	20.0919	27.0504	18.2246	17.6384	19.2605	17.2085	18.6808	8.59881	6.48706	31.09	33.3151	29.0151	35.8271	34.5637	32.9367	40.3806	22.8294	21.0762	25.7062	28.1742	25.8796	28.5868	2.91003	5.14283	29.4547	31.7837	28.9213	32.2691	33.8298	31.4504	23.7283	25.1226	25.886	26.0136	25.5689	27.7722	28.8783	25.8201
NM_014913	ADNP2	7.17981	7.44947	6.61392	8.21429	6.52985	7.19811	7.66909	8.28278	22.0137	21.8975	11.9229	22.1192	8.51833	9.75999	7.80373	9.94348	7.03871	6.20244	4.90181	7.95012	10.1923	9.39556	9.734	9.41977	9.58207	10.6418	6.29412	7.29246	8.26444	8.92731	8.9812	8.00424	3.73891	3.9928	8.2605	9.20392	8.53142	8.28958	9.14005	6.99522	6.80228	6.30863	6.97624	6.22681	6.61324	6.0894	7.97351	7.38092
NM_032804	ADO	14.8714	16.0864	17.7505	18.3036	19.8228	12.0017	14.0318	11.2129	7.37397	7.42883	10.7218	10.6232	8.63868	8.63327	9.97732	10.4278	4.43003	5.90531	6.29436	15.4746	18.2581	16.4942	16.7206	17.154	15.2391	14.4878	9.61684	12.2906	12.3746	12.6332	11.4092	9.74235	3.56715	2.81786	10.6538	11.6175	11.301	10.4171	10.5622	11.1691	10.0822	10.5348	10.564	11.7539	10.9709	10.9185	11.5255	12.7106
NM_000674	ADORA1	6.00812e-05	8.85458e-05	4.59804e-05	0.304306	0.0816545	0.530131	1.5329	1.07228	1.7861	2.41493	6.33211	7.33921	9.14372e-06	3.03542e-05	1.06721e-07	3.61566e-05	0.00019551	3.74578	3.73861	1.34082	1.48943	1.04768	1.06839	1.03999	1.10844	0.392271	0.737913	4.02016e-05	0.435311	3.69723e-05	0.224318	0.486053	0.000573122	0.000600816	3.79693	1.58962	2.01	1.33184	2.95393	0.519733	2.04078	0.000160325	0.863257	2.86084	0.000102837	0.000139928	1.15833	1.20104
NM_001048230	ADORA1	0.473542	0.962118	0.788461	0.875987	0.541696	4.01939	3.31423	2.43143	1.40819	1.20391	4.76055	0.217292	0.152979	0.177921	0.014159	0.0611104	4.20335	4.96509	4.24863	4.96951	4.90659	2.02526	2.06072	1.49933	1.2445	1.88475	1.37386	0.351308	0.263145	0.61948	0.222475	0.351895	0.107394	0.431379	4.80398	6.29034	5.97156	9.09614	3.40236	2.11043	2.27251	7.29512	1.28497	2.61141	1.65862	6.38671	3.09475	4.10769
NM_000675	ADORA2A	3.87902e-46	6.02566e-45	4.46073e-18	3.93391e-78	2.71794e-29	5.02359e-19	1.89801e-08	0.000337607	9.93326e-11	1.63592e-14	4.95267e-19	3.13298e-23	17.8691	13.9038	14.1394	9.26115	5.85997e-72	2.84819e-18	5.16823e-19	5.74119e-25	6.1058e-43	2.95613e-07	6.67188e-65	2.20345e-17	1.25713e-08	4.09035e-61	1.16093e-15	0.660588	1.69506e-16	0.845137	6.5232e-11	2.19439e-19	1.5025e-16	1.40943e-28	1.68412e-38	0.300809	3.68896e-26	4.71482e-30	2.34061e-49	4.34513e-49	6.92677e-32	4.67159e-25	4.86969e-23	1.10725e-46	2.35918e-10	5.09356e-37	1.68923e-25	6.02332e-17
NM_001278497	ADORA2A	0.337698	0.261079	0.219621	0.238566	6.05834e-31	3.92635e-15	0.300967	0.383994	1.37496	0.579059	0.312093	0.116428	0.257783	0.282087	0.233747	0.343655	0	9.14978e-42	2.84913e-16	0.94075	0.280147	0.517294	0.851638	1.25448	0.608278	0.528962	1.27399	2.35756	1.59263	2.99607	2.74039	1.53232	5.03996e-38	2.39633e-67	1.73818	1.49203	1.11508	0.499309	1.51122	1.28517	1.81491	3.99594e-35	0.381128	1.0808	1.81197	1.09532	0.769881	0.308308
NM_001278498	ADORA2A	0.26639	4.11493e-89	0.159067	0.151714	0.0686402	1.13256	1.51262e-11	1.05621e-09	0.0954961	0.61323	0.090812	0.174032	1.42727e-30	0.307056	1.87157e-06	1.32632e-05	0	5.14815e-26	0.864055	1.70917e-27	1.59469e-51	6.38834e-51	4.50103e-25	0.00246244	1.10039e-23	9.26695e-40	0.000729462	1.98078e-38	9.39961e-31	2.71023e-23	1.56593e-19	1.85423e-22	1.19632e-23	4.295e-41	3.28145e-19	1.1758e-48	3.19535e-20	8.02888e-25	8.17547e-14	2.15949e-42	3.94126e-12	1.78391e-12	0.661261	2.42976e-05	2.30677e-47	8.3898e-24	1.06712e-20	5.21928e-42
NM_001278499	ADORA2A	6.64603e-30	6.30011e-36	1.13942e-21	4.00369e-66	2.04965e-25	7.82394e-16	3.2037e-07	5.18985e-05	4.3673e-10	8.06947e-12	1.21133e-15	1.75307e-17	10.7139	7.77459	9.05452	8.84462	2.2711e-69	1.51793e-15	1.83226e-16	5.57187e-20	6.3106e-37	0.334739	6.07816e-51	1.42904e-08	0.000115922	1.18586e-50	1.69741e-12	5.8699e-06	0.324929	1.05298e-05	0.606287	1.18581e-12	2.48621e-14	5.14983e-25	2.22031e-30	6.38149e-57	1.37704e-23	7.31742e-25	2.68865e-49	2.97036e-41	1.21574e-15	5.32387e-20	5.46832e-13	3.10601e-54	0.000644853	4.09591e-39	1.70627e-16	5.20617e-11
NM_001278500	ADORA2A	2.90757	0.00283614	4.77973	0.78463	0.689175	6.68091	6.82358	1.67035	19.9228	6.55407	10.5658	5.44585	5.92887e-05	5.91724	9.16654	7.67851	0	22.2206	28.3292	6.04574	4.52344	2.23937	1.7708	2.08618	2.52229	1.23831	5.73259	2.91209	2.56386	3.54994	1.66866	4.42921	7.52149	6.72025	12.7361	9.15628	11.4859	5.97283	7.61082	9.47388	6.84934	10.6945	5.81279	8.33473	4.4281	5.82436	4.02018	4.19739
NM_000676	ADORA2B	0.701306	0.889237	0.511922	0.787748	0.906143	2.54955	2.1168	3.39922	7.2435	6.1628	4.24121	7.05765	1.2971	1.28674	0.618518	1.10445	1.61825	4.25475	4.09202	5.70692	4.56537	1.60784	0.525047	2.76753	1.80503	1.50959	4.16709	4.50264	2.73176	2.52162	2.71703	2.81172	3.91651	3.8843	2.89973	2.96318	4.31491	2.52094	3.26135	1.28737	2.6309	3.31589	3.04194	2.14015	3.55369	2.16372	2.90443	1.60423
NM_000677	ADORA3	1.69953	1.33293	0.745513	1.42211	0.791413	0.821323	0.800314	0.0134472	0.0114463	0.0143783	0	0.0123117	0.147027	0.0750596	0.0243922	0.0214353	0.713066	0	0.447748	0.217841	0.461598	0.18721	0.17576	0.0993038	0.167852	0.128754	0.745976	1.20965	1.87273	1.12621	1.71518	0.710945	0.835059	0.857002	0.223764	0.169715	0.180934	0.317234	0.189341	0.196452	0.175866	0.37467	0.234729	0.156537	0.375007	0.345143	0.430576	0.355008
NM_001081976	ADORA3	2.36039	0.86835	1.25558	1.55198	0.791677	0.424477	0.309578	0.0254188	0.0433988	0.302893	0.0479163	0.165406	0.100446	0.0351427	0	0.00857538	0.122448	0.624449	0.782114	0.470901	0.70852	0.270675	0.47468	0.138709	0.384046	0.322377	0.356778	1.787	0.476806	0.281395	0.154076	0.10441	1.12392	1.37989	0.267737	0.17261	0.0563472	0.086012	0.215796	0.338235	0.151194	0.397405	0.140135	0.434146	0.600411	0.423014	0.298254	0.216368
NM_020683	ADORA3	3.1426e-06	5.01122e-06	1.4111e-06	5.11813e-06	1.30518e-06	0.166318	0.00115492	1.00414e-07	1.93581e-07	2.25702e-07	7.80614e-08	1.70891e-07	0.0267687	1.93866e-07	0	0.0110459	0.436517	2.09474e-06	5.00146e-06	4.76253e-06	9.51661e-06	0.0227855	0.0604603	8.96233e-06	3.48108e-06	7.27592e-07	0.000137912	9.32821e-06	3.35211e-06	2.9678e-06	4.57911e-06	4.78612e-06	1.16693e-05	1.50007e-05	1.3737e-05	4.26654e-06	1.14781e-05	1.32433e-06	0.063573	6.06384e-07	8.61643e-06	0.0556005	9.09937e-07	0.0953976	4.72177e-06	2.44272e-06	1.20019e-05	3.30641e-06
NM_031284	ADPGK	7.57853	12.9626	9.42843	11.8947	12.554	5.28303	3.80895	37.7303	21.3911	24.3931	44.9812	23.9785	18.1831	17.4893	15.3315	15.9493	3.0328	0.880822	5.03923	7.1929	6.15357	8.83229	8.89851	9.44699	9.96247	8.48493	6.36085	9.0231	9.61443	9.60137	10.0197	11.1072	8.76915	8.04757	9.39389	11.7356	11.0655	13.3953	10.3221	14.8965	9.72297	8.52845	9.22347	10.8424	6.73878	10.6367	9.71073	14.4071
NM_001125	ADPRH	4.10795	4.68975	3.86494	3.70006	1.58	0.255853	0.196972	2.05789	0.92302	0.458107	1.73886	0.579852	2.70678	2.46368	1.63757	2.1907	5.5254	2.11558	2.59042	4.66489	3.84529	2.8768	2.58385	2.52531	2.40672	2.60561	1.59257	1.79094	2.34343	2.06868	1.48402	2.30129	1.02006	0.913582	5.73586	5.55749	5.65913	4.20542	6.02778	4.52837	6.82274	6.91588	6.78124	5.2061	6.17282	5.06747	6.35496	6.43529
NM_138430	ADPRHL1	1.15035e-05	0.51025	0.522173	9.92154e-06	0.332679	1.04239	1.40241	0.279686	0.0891136	0.101194	0.190728	0.393367	0.0527457	2.92899	0.189144	0.416012	207.064	48.0918	49.7259	95.6602	108.185	0.746096	1.69974	0.585448	1.23122	1.15207	0.700536	0.953967	0.660909	0.237992	0.199451	3.59074	8.03837e-06	0.246343	3.62455	0.383828	0.18585	0.348987	0.233733	0.194735	133.549	129.41	88.7456	109.342	69.8093	116.163	99.4042	95.9746
NM_199162	ADPRHL1	1.2508	1.16002	2.06116	1.21357	1.20646	1.52505	0.873691	0.676804	0.311208	0.20009	0.307521	0.188194	0.204584	1.33537	0.154461	0.610346	10.9666	104.018	106.228	49.7541	53.9438	0.278958	1.39177	1.19161	0.891976	0.99133	0.902363	1.95906	1.13959	0.858295	0.806373	2.63127	0.675242	0.198016	1.99832	0.331361	0.415583	0.176777	0.220257	0.128983	70.5863	86.4063	59.9693	76.301	47.9037	73.1536	65.6367	63.9071
NM_017825	ADPRHL2	25.4879	28.1434	36.2802	28.6646	33.8649	25.06	28.0528	18.3457	33.2429	21.9455	20.3609	31.2968	13.6354	13.5504	14.614	12.8143	7.48239	35.8715	32.2471	19.2309	19.3971	15.8472	13.3709	14.6858	15.0283	13.6031	20.2508	18.9604	19.4023	16.8595	16.7204	14.6641	19.3204	21.2039	17.122	14.2487	13.4847	14.8765	14.3455	14.4775	19.3996	20.6506	16.1887	18.4174	18.1808	19.1507	20.7541	22.2907
NM_020233	ADPRM	2.72225	3.70456	3.96226	3.36178	5.02853	7.63579	6.58049	3.37433	13.0018	12.6753	9.49032	12.6206	22.7048	15.8978	16.1163	9.33487	2.82443	1.5614	2.93063	4.7175	4.22295	5.02142	3.573	4.63554	4.56469	4.04579	4.9964	10.4028	10.1762	8.79557	9.15822	5.73383	4.59801	4.64344	6.72126	6.14325	7.80807	8.19056	6.91069	9.07912	12.414	12.4016	7.92681	11.2064	8.53576	9.46803	9.03932	9.91966
NM_000680	ADRA1A	0	0	0	1.89068e-09	0.0177209	0	3.38568e-08	3.99164e-09	0.0558462	0.0767094	1.58635e-19	0.0676295	0	0.0253837	0	0	1.07365	0	0.278599	0.0955493	0.12617	0.0531131	0.0333808	0.0847677	1.37569e-07	0.0810623	0.0270388	0.387286	0.436797	0.380497	0.452548	0.387299	3.34084e-10	0.128819	0	0	0	0	0	0	0.126652	0.121628	0.207197	0.151455	0.126582	0.163955	0.134423	0.150498
NM_033302	ADRA1A	0	0	0	4.13147e-05	1.13244e-08	0	0.0970184	0.0283045	0.0953766	0.136932	0.0515934	7.23884e-06	0	7.94309e-08	0	0	0.441104	0	3.86834e-06	0.116883	0.066231	0.0982477	0.101464	0.0720359	0.206277	0.215587	0.402048	0.32718	0.334626	0.539637	0.51079	0.597531	0.00134327	0	0	0	0	0	0	0	0.209327	0.696767	0.372727	0.227054	0.245982	0.270672	0.514252	0.425696
NM_033304	ADRA1A	0	0	0	0.0205244	0.0127725	0	0.105997	3.11917e-08	0.333413	2.62126e-05	4.48059e-05	0.250084	0	6.33051e-07	0	0	1.07703	0	3.27256e-05	0.051514	0.104193	0.0375799	0.047061	0.0437619	0.0890291	0.036322	3.03264e-07	0.257703	0.244958	0.39856	0.337291	0.392368	0.14746	0	0	0	0	0	0	0	0.192196	0.225536	0.281298	0.0455597	1.50819e-06	5.27836e-07	0.136404	0.162938
NM_000679	ADRA1B	0.15927	0.0571492	0.170516	0.181626	0.0241669	1.19742	1.21732	4.63138	2.78074	1.59225	1.83389	1.89835	0	0	0	0	0.483647	0.821578	0.43268	0.399503	0.352023	1.72943	1.38574	1.36854	1.71491	1.50016	0.328756	0.0883321	0.0837973	0.23796	0.141588	0.408685	4.15513	3.16157	0.529116	0.596554	0.643176	0.441837	0.339957	0.320382	0.338098	0.39212	0.295058	0.295392	0.0714973	0.160696	0.585405	0.457478
NM_000678	ADRA1D	0.0449742	0.298151	0.252448	0.147108	0.219517	0	0.0580696	0.475849	0.633424	0.474767	0.258708	0.669703	0	0.0541288	0	0	0.333707	1.94392	2.72767	0.951544	0.683159	0.386187	0.80992	0.528979	0.792346	0.446841	0.44758	0.116201	0.196385	0.121454	0.203779	0.12624	0.136876	0.405311	4.19694	3.9923	4.97451	1.97075	3.3276	3.23131	1.65865	1.85269	1.47032	1.78369	2.43293	1.03414	1.53506	1.65944
NM_000681	ADRA2A	3.99365	1.0409	9.46553	3.7129	3.10167	65.188	66.1814	0.500771	1.42718	0.753533	0.246925	0.615268	0.00649916	0.108109	0.026266	0.0989797	0.301122	0.166893	0.254561	0.12238	0.107143	1.90644	1.17523	2.39121	2.44016	2.05075	7.42947	3.17959	2.99048	3.88391	4.44553	5.0211	0.509127	0.592737	0.618281	0.379724	0.204771	0.291237	0.439306	0.119695	4.53584	5.52556	2.19698	4.58026	4.21323	3.70919	4.21873	4.81385
NM_000682	ADRA2B	5.05708	2.88425	4.84381	4.65746	1.9159	0.0433438	0.0374819	0.75619	2.08124	1.78648	0.679281	2.59611	0.0416599	0.774287	0.0292125	2.94217	2.8628	3.03375	4.71892	3.35264	2.75719	1.44448	2.26366	2.86512	2.53245	2.4834	1.15715	0.974588	0.697139	1.14058	0.871008	1.0578	1.56802	1.75519	0.706951	0.707235	0.773666	1.36606	0.694021	0.793302	1.93146	3.8951	2.04562	3.10029	2.90133	1.9067	2.21331	1.76778
NM_000683	ADRA2C	0.153705	1.08366	1.77752	0.6971	1.25288	1.9759	3.00167	3.49109	3.25813	3.42282	2.2872	2.98898	0	0.0653271	0.0158864	0	0.886951	3.81458	2.03971	0.405789	0.38796	10.3091	9.71573	11.1168	10.0312	8.37627	3.92654	0.626708	0.653728	1.09639	0.87452	1.92535	0.701888	1.13764	1.38186	1.17645	0.744901	0.891566	0.990548	0.766264	3.16947	2.50277	3.4194	3.94045	2.67217	2.35335	3.16058	4.7874
NM_000684	ADRB1	0.0172732	0	0.0250656	0.0148856	0.0163335	0.130129	0	0.023231	1.71635	1.77699	0.106982	0.252593	0.0510846	0.0443218	0.39899	1.3731	2.19684	1.26368	0.569395	0.384606	0.485606	0.0470232	0.0388315	0.0782681	0	0.0600475	1.27364	0.287035	0.633309	0.305768	0.457004	0.527347	0	0	2.02416	2.68601	1.86575	1.35786	2.61347	0.897065	0.046528	0	0.166917	0.0545099	0.0753178	0.0576583	0.33565	0.108983
NM_000024	ADRB2	0.19362	0.0424416	0.717759	0.345767	0.942662	0.214833	0.254707	5.53013	32.7752	24.6789	29.2974	32.4957	9.65066	12.9561	38.8899	52.5401	7.59539	6.05602	5.05007	12.9642	11.1973	0.316987	0.318324	0.441821	0.0918648	0.180907	0.850408	0.333995	0.504892	0.502883	0.597014	1.11338	0.600157	0.982837	1.24329	1.05347	1.28432	1.35689	1.75028	0.644366	1.47122	2.75507	2.02277	1.507	2.10766	2.41894	1.16182	1.27036
NM_000025	ADRB3	0	0.0238046	0.101729	0.0174847	0	0	0	0.0429576	1.15491	0.291646	0.152561	0.696786	0	0	0	0	0.0383214	1.39273	0.975143	0.583881	0.432294	0.47168	0.244335	0.448155	0.366802	0.275571	1.5858	1.14135	1.30902	1.21127	1.46278	0.803475	0	0	0.0598311	0.0992062	0.0358848	0.0234321	0.0683882	0	0.0901789	0	0.0245016	0.0295986	0.0298005	0	0.559891	0.291024
NM_001619	ADRBK1	30.647	24.0974	30.0426	23.7378	18.416	61.7334	56.3592	29.0681	46.5648	47.7244	42.3447	40.5324	162.362	165.114	175.845	183.817	31.5355	71.7933	75.1737	19.9478	19.4759	18.1275	19.8192	18.3501	21.3755	15.9803	49.364	37.063	43.6243	42.8135	37.046	34.482	57.0164	62.4943	29.5189	26.5313	22.5386	18.6459	19.4715	18.2354	29.1871	27.6757	26.6992	29.7996	28.1391	26.4514	29.8067	30.6125
NM_005160	ADRBK2	5.25936	4.71838	4.91397	4.72945	5.90939	8.7462	8.86951	2.03541	2.21692	1.26647	2.35829	1.14743	3.88542	2.2233	1.29089	1.11328	3.66885	1.15664	0.835893	2.342	2.25417	3.54059	3.00245	3.07438	3.16089	3.23052	8.93653	5.63776	6.02651	6.03957	7.81512	10.0668	1.25726	1.196	6.01093	7.37235	7.79942	9.13027	7.50549	8.75002	3.98358	4.15526	4.18062	4.8794	3.4152	4.84066	3.89584	3.43952
NM_001281437	ADRM1	7.64751e-29	7.09544e-71	4.26644e-68	1.51185e-70	0.000524294	4.28154e-09	0.00912761	0.00071302	0.395101	6.27388	0.758856	0.973698	0.46699	0.000368781	0.000718948	2.22796	9.10557e-06	4.17536e-05	0.0113232	7.10339e-63	8.58087e-46	0.525326	4.48716e-07	0.000353713	8.75842e-19	3.45288e-48	2.17811	1.84395e-13	4.0582e-17	3.7238	2.89324e-06	1.38429	0.0148746	0.00460937	0.0648789	0.368854	0.0171438	2.04098e-41	7.55626e-21	2.50618e-19	2.18143e-17	1.26487e-28	7.68475e-42	0.415281	9.06484e-37	3.50223e-17	8.69838e-36	0.114375
NM_001281438	ADRM1	1.89768e-32	4.85803e-72	6.96285e-71	7.31005e-71	2.18473	2.29156	2.94192	6.42909	7.12731	0.126308	3.44027	5.47787	3.39095	3.15641	5.86239	2.10294	5.33723	7.93652	6.94786	2.53946e-66	2.98454e-48	0.000208078	2.40573e-10	8.05475e-05	2.2325e-22	2.04782e-51	0.149734	5.77442e-17	6.85495e-20	0.00130713	1.08343e-07	0.000516882	14.6616	12.3246	7.83487e-06	0.113996	1.5775e-05	6.72138e-43	1.20036e-23	1.2582e-22	6.53806e-21	5.4749e-31	3.81053e-45	0.405795	2.19431e-39	2.91333e-20	1.95666e-37	0.199836
NM_007002	ADRM1	0.0600783	5.44258	0.187252	18.6679	120.635	57.7901	44.5739	115.113	73.0781	91.2822	70.6705	73.2953	38.0111	36.9851	44.0551	38.5094	135.979	114.263	106.893	0.0222334	0.172633	0.0223694	0.0298177	5.45049	0.0180334	0.0259494	3.51185	0.0167028	0.091969	0.0204786	1.46577	0.0212134	115.172	97.397	0.0104544	7.63593	0.0397036	0.566996	0.0595307	0.0175908	0.0313908	0.305891	0.0391213	21.737	0.161776	0.0675487	1.19006	28.319
NM_175573	ADRM1	120.251	93.8492	100.941	60.9381	14.3561	8.83135e-05	8.72923	13.9003	5.74495	7.15674	11.095	15.3744	8.21511	6.14774	9.39454	5.78966	0.00134076	0.00107293	15.4097	28.0698	34.3585	26.6855	30.0404	22.9116	31.667	21.6702	41.5608	27.8741	33.1524	27.6632	31.3786	27.4805	24.1294	31.0387	37.2667	23.3295	22.9933	16.5597	21.8181	16.5592	50.5943	47.0283	38.2123	22.8612	43.8227	41.0943	47.7028	17.8541
NM_000026	ADSL	35.4841	48.757	41.0477	46.4115	48.3015	24.929	21.9594	37.6076	26.8109	27.761	35.9341	23.9153	56.0525	50.5744	43.1675	29.3571	47.4325	50.416	51.0157	53.4248	57.2649	27.2388	29.7667	30.2488	28.9059	33.0721	32.0965	30.4587	37.2785	31.4946	31.7426	29.6629	63.9233	57.1256	29.5286	28.8448	31.9514	28.4231	28.1066	31.6601	101.53	107.958	86.108	93.4672	88.4146	102.007	89.3034	81.1437
NM_001123378	ADSL	0.00176343	0.00575106	0.947167	0.000694232	10.383	4.90134	4.75862	5.19564	0.00408299	5.53586	2.75314	4.98848	4.42812	4.61013	4.87237	5.1228	48.3819	5.29987	6.08289	0.000858187	2.99622	0.0078189	1.15754	0.0119434	0.00123262	0.000478528	0.00018398	2.3918	0.00381129	0.36456	3.68578	0.000559822	1.12671	7.11825	1.49801	0.00824403	1.15891	1.69594	0.00218006	0.00158461	12.7622	0.0336508	2.99174	17.7266	0.00956511	6.97569	0.63018	6.14222
NM_001126	ADSS	24.8787	24.0505	22.6856	31.289	23.0047	18.3286	18.1581	32.81	29.5157	25.5756	50.9947	54.8507	32.6736	29.6388	35.3719	28.7941	5.70633	5.70254	6.26421	8.823	10.1902	18.879	17.8392	17.783	18.1854	17.8552	17.4738	31.439	26.291	25.2641	24.7121	20.8506	11.165	11.6451	15.765	15.5145	15.2751	18.2144	17.2967	17.5581	9.14087	9.01538	9.75713	8.88134	10.7136	9.5636	10.6749	9.15884
NM_152328	ADSSL1	1.62416	1.47592	1.82169	0.968163	1.18734	1.86997	2.01246	0.719938	11.7766	3.83322	2.66639	9.98605	1.1555	1.56925	0.515865	1.09633	82.5337	67.2075	71.8709	35.9594	31.1931	3.35343	4.27263	3.47684	4.43123	3.86155	3.37826	1.89214	2.13203	2.22759	1.81791	3.20583	1.16844	2.82351	5.50934	4.12775	3.75621	3.17171	2.82634	3.13306	45.9789	38.7482	29.6521	32.3263	42.4667	30.6276	29.665	23.9507
NM_199165	ADSSL1	2.41566e-06	8.50115e-06	1.07577e-05	1.13817e-05	0.0385059	2.00795e-05	1.98668e-05	0.0680074	0.894222	3.32033e-06	7.68215e-07	0.656211	1.03758e-06	0.0568078	1.86329e-06	0.0651749	2.33721	6.83597e-05	0.799005	0.431177	0.620126	0.114734	0.125039	0.0765735	3.38478e-06	0.298916	3.44231e-06	0.374833	4.57219e-06	0.208517	0.428354	6.64428e-06	0.000602002	3.49151e-05	2.88287e-06	0.228704	4.06234e-06	0.165046	8.09432e-06	7.75781e-06	0.117637	0.450649	0.392127	0.172576	0.683533	0.261774	1.07632e-05	1.23455e-05
NM_001143948	ADTRP	0.000130956	0.0672277	8.59976e-05	9.40589e-05	4.73236e-05	0.000484131	0.000297672	1.47903e-05	0.000131923	0.000157115	0.0918618	0.000138418	5.13703e-05	5.20885e-05	5.66263e-05	5.92157e-05	0	0	0	8.84962e-05	0.000123388	0.000111466	6.37014e-05	8.54358e-05	6.60527e-05	8.07108e-05	9.62524e-05	0.000114373	0.349715	9.8275e-05	0.788226	9.92226e-05	0	0.000834707	5.76371e-05	8.15797e-05	7.14561e-05	6.5522e-05	0.00019796	9.92334e-05	0.000102576	0.000224969	0.000140654	9.71952e-05	0.000166462	0.000182634	0.000130591	0.000124313
NM_032744	ADTRP	0.0165215	0.000141569	0.048687	0.0129985	0.0418174	0.441709	0.465866	1.19791	2.42943	1.27901	3.00125	0.731244	9.25819	12.6088	0.721408	1.29617	0	0	0	0.0378755	0.0339398	0.521748	0.302296	0.604996	0.382925	0.265212	1.03757	5.41749	5.84431	5.28933	8.58153	0.600497	0	0.24639	0.178863	0.173999	0.127884	0.215114	0.432005	0.227346	0.140783	0.0691337	0.209669	0.106563	0.116602	0.276526	0.751433	0.149902
NM_001129	AEBP1	3.35628	2.41858	11.4978	5.43909	1.62873	9.44897	10.6275	146.298	254.651	333.783	222.8	240.957	3.85259	4.30671	5.097	2.95334	77.2355	74.6166	76.3068	38.6302	31.7047	19.1739	20.2955	20.7809	23.1667	19.9927	27.6879	7.73303	8.58325	13.7462	12.5816	16.1723	6.45311	5.67536	28.2014	26.4636	20.8188	19.4847	20.4095	16.2789	41.3999	44.5282	33.0492	50.6688	39.0782	47.66	44.1875	70.7172
NM_001114176	AEBP2	2.4709e-05	1.32597e-05	2.58072e-05	7.66809e-06	0.000144737	1.89591	3.15893e-05	2.32454	2.15121	2.45412	1.01555	3.04763	1.36163	1.00342	0.264378	0.0478675	6.75082e-06	1.90523	0.760536	1.18098e-05	7.07613e-06	4.20471e-05	1.49806e-05	6.46218e-05	3.85866e-05	1.51259e-05	0.000101462	3.75485e-05	5.35534e-05	4.16112e-05	3.41173e-05	2.06444e-05	0.00081454	0.294419	1.33687e-05	1.39752e-05	1.66758e-05	2.14747e-05	2.03517e-05	2.37302e-05	4.3126e-05	4.5768e-05	2.79944e-05	1.50618e-05	2.03637e-05	1.67499e-05	1.77853e-05	1.73853e-05
NM_001267043	AEBP2	0.574053	0.186825	0.478784	1.17991	4.32682	0.438837	0.189843	0.189937	1.57354	1.23992	1.82494	1.39689	0.25617	0.257084	1.07718	0.938428	2.04643	5.32351e-05	0.000109388	0.964158	0.494429	1.20098	0.38409	0.332613	0.694512	1.0204	0.829917	0.61899	0.8566	0.433284	1.04247	1.18066	0.106543	5.19139e-06	1.31236	0.685424	0.723795	0.780576	0.752399	1.82779	0.49834	1.7029	0.783446	0.78429	1.23656	0.460226	1.16356	1.38925
NM_153207	AEBP2	11.1116	9.52323	7.69012	11.5168	7.6421	2.4549	3.89217	5.23922	6.86142	6.13929	7.13586	5.21941	10.1242	13.379	9.71812	16.2228	4.58439	1.8447	2.36607	7.38182	7.45191	9.08911	8.60069	9.9319	8.90811	9.03236	5.9056	8.93114	7.18623	8.67811	8.32568	8.7526	1.75365	1.20939	7.12733	9.03508	9.74474	9.70835	10.7892	9.52501	9.05691	10.025	10.1938	9.19253	8.45809	10.7883	9.17988	8.92318
NM_022767	AEN	10.0553	10.6798	9.62071	13.2599	10.6884	4.428	3.77907	37.8605	62.4297	58.5594	43.5075	81.204	14.2267	15.5895	11.217	13.8264	3.61158	4.7915	6.3096	1.85326	3.49656	1.98323	2.94024	2.72345	3.26781	2.67082	3.56067	2.89074	4.17556	4.32083	4.97132	2.87517	23.8008	24.6268	3.37696	3.40305	2.27252	1.62291	2.391	1.55847	3.96886	2.91288	2.84213	4.45349	4.84969	3.8288	3.98538	4.77304
NM_001130	AES	0.167775	11.8528	0.0927129	9.50516	65.4579	328.331	324.708	45.2021	65.6952	102.234	103.209	61.3703	573.329	565.589	555.229	555.888	322.433	802.242	793.279	17.4245	9.64243	2.60298	2.18903	5.4082	0.0620125	12.4262	40.4481	26.936	0.184722	27.9543	17.3522	2.12451	160.291	157.144	40.3734	0.0811096	16.448	59.2271	53.6368	19.7028	118.092	0.262413	15.7215	0.0849738	0.202765	17.5892	0.155239	0.174437
NM_198969	AES	2.71304	3.19974	5.64138	1.70279	2.40812	13.9177	15.867	0.158677	0.123308	0.154755	0.52476	0.705642	29.194	19.5145	14.6665	21.1771	18.7857	40.2363	43.4539	10.0543	15.792	1.55492	3.06652	2.50745	2.72384	0.647215	6.66405	2.42281	2.85365	2.72161	2.25166	4.72335	5.46349	4.28961	4.16608	4.11481	2.89956	2.14432	2.11095	0.743225	14.1802	5.13346	10.1568	6.26111	9.72453	5.66786	6.96849	5.55491
NM_198970	AES	151.786	105.918	119.93	86.1045	4.26811	18.7863	19.1394	9.38496	2.34759e-05	20.5475	13.3892	9.18196	31.2117	26.8765	22.6806	29.4471	10.3187	40.6667	48.7562	228.054	261.008	86.0784	90.0705	85.727	98.9305	61.7362	237.996	96.2876	118.972	102.077	99.332	152.35	16.287	19.6538	198.413	214.5	176.064	105.851	129.561	128.284	153.893	269.653	212.103	227.488	244.301	199.101	226.526	242.534
NM_001134647	AFAP1	4.678e-05	0.180315	1.34607	3.97973e-05	0.602495	13.4052	15.2392	0.092183	1.56857e-05	0.297673	0.0503409	1.50159e-05	0.0416111	0.0557319	7.36304e-06	1.04463e-05	0.0771804	0.000257604	0.000303191	0.252973	0.330905	0.801727	0.684849	0.335427	0.267097	0.587486	2.10507	1.73872	2.20053	1.87758	2.04045	3.42251	0.000305705	0.000336955	0.0706875	0.109765	0.748585	0.180594	0.107119	0.269624	1.1712	0.362999	0.556139	0.371643	0.453312	0.774259	1.15473	0.670327
NM_198595	AFAP1	3.74125	4.10248	4.52606	3.75714	2.49227	8.13431	6.24385	12.8523	13.2246	14.1347	15.3391	14.8356	7.77754	4.53624	3.82291	3.53815	14.5264	9.40619	9.63048	15.3774	15.1709	10.9744	9.04837	8.18525	8.6483	8.36444	10.2407	7.91416	6.72502	8.70515	9.08789	11.8721	1.11474	1.69179	11.2056	11.9772	10.7309	10.2773	11.6543	9.80034	20.7221	28.865	20.9276	25.6068	20.7934	25.5587	20.5635	25.2516
NM_001146337	AFAP1L1	0.360881	0.630903	0.467841	0.118155	1.24289e-05	0.00796793	0.00102109	2.0655e-05	0.154988	0.158343	7.48233e-06	3.30096e-05	0.0254098	1.89977e-05	0.0193028	2.27938e-05	1.77939e-05	0.000148733	0.817941	0.00166313	0.0030354	0.000137908	0.166145	0.00110105	0.000834365	0.0637495	2.19325	1.49835	0.00277463	0.00426555	0.000201608	0.682863	0.000158868	0.717523	0.00114937	0.000536663	0.00845295	0.005638	1.05139	0.00147495	0.0138857	3.88804	0.345177	5.68105	5.96803	0.00644347	0.0058955	0.00417956
NM_152406	AFAP1L1	2.6906	2.14423	2.92918	3.64977	2.76538	1.24605	1.98376	3.10575	6.25303	5.15844	2.4749	4.23096	0.097381	1.18747	0.0888214	0.277146	98.5689	44.0307	41.7007	71.4847	58.392	5.81255	5.77351	6.52513	6.09487	6.05785	4.64479	4.06144	4.26916	5.18569	4.55593	8.5923	4.7868	2.47313	13.2354	14.4671	14.789	12.6623	11.4547	12.3959	60.392	60.0011	50.6988	42.6762	45.7414	49.1592	46.1185	45.4367
NM_001001936	AFAP1L2	1.6487	1.04473	1.11051	2.41692	1.58004	1.4671	0.710392	3.90862	5.04625	3.80673	3.15964	5.50754	0.906231	1.03217	1.04089	0.91442	5.38752	8.15617e-05	4.65027	4.58559	1.48022	1.83442	8.41351	5.75438	10.2166	8.29794	5.09923	4.04413	2.51128	0.00512258	4.91477	5.8284	1.11512	0.023684	8.24172	7.99305	6.091	6.21072	10.646	5.08302	8.47614	1.96125	13.811	16.3944	24.256	9.73589	11.3444	14.1959
NM_032550	AFAP1L2	0.123443	0.0427109	2.00849	0.325285	0.632181	0.000183623	0.711929	0.000120285	3.89956	1.93513	1.22319	0.000524323	0.188288	0.365968	0.268654	0.330368	3.01185	3.64137	0.000234213	1.9038	3.08196	8.0825	3.64873	5.76004	1.33304	3.60901	5.31063	0.00547379	1.78573	5.04982	0.16155	3.11498	0.56748	1.69147	5.04926	5.5556	3.79325	5.28526	1.41033	4.80652	9.77616	17.0442	8.18746	3.18204	0.0140225	9.72502	4.82787	9.76701
NM_001166693	AFF1	3.9902	4.55025	4.55911	4.25928	4.8941	1.4979	2.37198	4.50288	3.12329	2.53576	3.50266	4.56567	15.2476	13.6572	10.1414	13.5943	12.5511	4.89448	3.55656	10.5607	7.50473	11.3191	8.3296	6.60813	9.08324	8.44884	6.90961	15.5641	10.5719	12.2912	11.2368	10.3767	14.3222	13.0993	5.61148	7.27934	7.2327	9.1915	9.51048	8.61869	4.04522	10.1045	4.46264	6.17076	7.90706	8.87633	4.57599	3.04246
NM_005935	AFF1	8.82934	8.21414	6.86549	6.07516	5.36387	1.47168	0.335017	2.16685	2.60985	2.54753	1.94017	5.65291	6.31828	7.83714	6.63878	7.29173	11.2743	7.99628e-05	0.908904	4.83201	4.97745	12.0753	7.55415	10.8497	9.35197	9.825	1.83356	7.09192	5.73099	4.36268	6.80212	7.08506	9.66473	9.60787	6.78339	9.92699	8.74511	10.0869	7.20273	8.7005	10.2941	9.80627	9.24317	5.94911	8.45003	5.52449	9.3397	5.21731
NM_001169122	AFF2	6.14675e-07	0.00937901	0.520979	0.773812	0.228113	0.300504	4.36488e-14	0.43742	0.827937	0.846389	0.566315	0.358184	2.64595e-07	2.51266e-18	0.0086034	6.1756e-07	0.0182856	0.0112472	0.0138075	0.0208229	6.3439e-10	6.77538e-08	0.00325977	6.53164e-05	0.3852	0.246835	0.000576514	0.00688168	0.00156108	0.410804	0.0170278	5.97562e-07	2.94629e-06	0.0684093	0.000159076	0.00509229	0.787928	0.00413092	2.18022e-08	0.00243337	3.51173e-06	0.0459894	7.63012e-05	0.0200631	0.0329204	5.70145e-12	0.0102965	0.00477838
NM_001169123	AFF2	0.574149	7.23761e-12	0.2469	0.439897	0.00307203	0.768389	0.557547	0.227117	0.527527	0.0839817	0.799749	0.000304714	0.198392	0.000420134	0.099321	0.000289119	9.96547e-08	0.00183686	0.000909378	6.08432e-08	0.115721	4.26593e-12	0.176979	8.096e-10	0.199632	0.181294	1.25494e-08	8.40203e-13	4.65981e-11	1.92263e-11	1.11129e-10	1.24327e-12	1.8687e-06	5.02499e-07	0.158373	0.22364	3.55729e-08	0.178348	0.453134	0.265909	0.000112764	0.0716832	5.2599e-06	4.16493e-08	2.85203e-09	1.44e-06	0.343881	2.35973e-12
NM_001169124	AFF2	0.0890746	0.00197727	0.0011572	0.264238	6.14117e-05	0.0006015	1.98739	0.000700268	0.117078	4.62418e-05	0.000164752	3.98515e-09	0.000136773	3.11551e-15	0.00212363	5.00614e-07	8.43952e-14	0.0188197	0.00531528	0.00159826	6.28196e-10	0.0540588	0.0117334	0.00743855	0.0284259	0.0164231	0.168126	0.0355651	0.0370771	0.00545691	9.49528e-05	0.0465498	3.52826e-06	6.04027e-07	0.0199517	0.0127184	0.00790726	0.00657823	0.0254688	0.023984	0.0865937	0.0448022	0.0474474	0.000110338	0.0264007	0.0863522	0.00917803	0.022994
NM_001169125	AFF2	0.0907302	1.83307	1.76801	0.643377	2.64878	3.86942	2.45425	2.68844	1.10822	2.64034	3.70406	1.76214	0.231631	0.246309	0.00368309	0.095034	0.292325	0.0177451	0.00834087	0.107645	2.20806e-09	0.546876	0.949846	1.03397	0.447486	0.740587	0.00528971	0.405345	0.287335	0.0629738	0.539675	0.620364	3.80687e-06	6.80736e-07	0.639293	0.941857	0.434093	1.15906	0.589358	0.895161	0.160056	0.131941	0.28392	0.175303	0.260352	0.304897	0.0606487	0.483927
NM_001170628	AFF2	1.76371e-11	0.391878	0.306161	0.356368	0.0108348	5.99319e-08	0.000397553	1.94213e-07	3.97445e-19	6.62294e-29	0.751033	1.24157e-39	4.19963e-09	6.25579e-06	2.07382e-18	6.77373e-28	0	2.42322e-35	6.87763e-54	0.00634873	0.0208434	1.63522e-18	0.177676	1.58422e-07	2.20531e-09	0.126173	0.159104	0.00164142	0.0933592	5.27493e-42	0.0343864	0.0695112	0.0431417	1.69228e-18	0.123505	3.58182e-11	3.24355e-39	4.04006e-06	7.98457e-27	2.56484e-07	0.0173923	1.01315e-13	1.46335e-08	0.118894	0.0491363	0.146695	0.00011597	7.40018e-06
NM_001025108	AFF3	0.338938	0.0522202	0.617246	0.00275547	0.1397	23.1201	25.776	0.000793544	0.00169108	0.123556	2.97303	0.000939268	2.60516e-05	0.21896	0.000238772	0.0814489	0.748753	0.0332997	0.0257995	2.18173	0.0191676	2.73843	9.11082	6.96828	6.89644	6.47941	1.01332	0.00534309	1.74168	1.41759	0.000890334	1.87204	0.00880083	0.000109078	4.42929	4.19311	5.47126	6.21424	4.92898	5.67861	0.328667	0.00403359	0.00433917	0.0823042	0.756932	1.08214	0.0394134	1.55349
NM_002285	AFF3	0.339177	0.324406	0.61771	0.82878	0.900271	4.6717	2.8668	2.19762	2.26852	1.95745	0.00939553	1.54142	1.99692	1.25506	0.431028	0.449882	2.91218	1.84249	1.27598	2.18575	5.17786	1.45407	0.0200682	0.0452771	0.0141402	0.880251	1.13907	1.91211	0.0137533	0.714652	1.99995	0.503822	0.492186	0.589252	1.42192	3.86517	0.00231826	0.00148053	1.10791	0.0333215	1.01514	1.43237	1.41645	1.59383	0.758948	0.731568	1.80655	0.0179588
NM_014423	AFF4	41.0979	38.5291	29.5119	43.2534	30.0819	16.8004	16.7532	26.1935	64.2377	56.9599	29.3282	51.9284	18.2343	20.3905	17.7617	20.7409	30.0589	5.77745	6.17699	22.6288	20.0464	24.2107	20.5124	21.8139	21.1158	22.4043	9.07504	23.6244	21.6873	22.2954	21.5754	20.1674	3.72137	3.7371	16.0404	21.3719	20.9341	23.3216	21.7295	24.7507	24.9817	28.5965	25.473	24.6021	22.7969	28.3241	24.4066	24.1435
NM_006796	AFG3L2	35.102	41.9037	33.6807	37.1676	40.6481	14.1767	15.9076	28.6204	30.1741	25.9756	31.4462	40.6888	16.1869	15.6013	16.6358	14.7413	159.174	82.4966	76.7063	81.8369	86.7865	21.4628	21.5799	21.2118	21.2234	23.101	25.176	30.9398	33.1961	27.1005	26.3853	22.8436	28.8644	27.005	16.0795	14.7296	14.0282	16.1933	14.9057	15.1125	32.7427	32.9633	27.9661	29.6642	29.2136	30.0829	31.3848	27.8371
NM_001133	AFM	0	0.0272569	0.151098	0.486696	0	0	0	0	0	0	0	0	0	0	0	0	0.0310954	0	0	0	0	6.50039	2.24518	3.38504	3.50314	4.50862	0.0711084	5.48432	12.075	7.68515	7.36436	0.100039	10.9412	10.7644	0.00694345	0	0.00872755	0.0562123	0.0104724	0.0381989	0	0.02762	0.0149425	0	0.0363561	0	0.0284381	0
NM_001010982	AFMID	2.55684	0.0298705	3.42056	3.88416	1.50011	0.672894	2.17794	2.42401	5.64839	2.96823	3.91325	4.15993	1.00381	1.59526	0.000227574	0.00400081	5.62326	32.2453	16.7393	16.5239	17.7694	10.912	9.66731	5.87266	8.88419	11.3626	8.62478	10.6841	10.0812	6.27492	11.2196	3.53866	29.5142	38.6059	9.3828	5.70619	8.9922	2.94699	1.53567	5.94394	6.47128	8.62131	8.43388	5.47624	7.891	9.56825	8.9062	11.2211
NM_001145526	AFMID	0.0232833	2.35977	0.00149415	0.00427044	0.952514	2.74857	1.49858	0.635716	7.92126e-05	1.19845	0.22916	0.232201	0.145428	3.80006e-05	0.804811	1.04537	0.00748745	0.0230113	8.46301	4.0338	0.0036831	2.71386	1.52475	5.73845	3.75371	0.00193466	2.04354	2.69729	3.87407	4.6133	4.5001	5.79674	17.9166	5.49062	0.00160105	2.21874	0.0184245	5.11825	6.36073	3.69138	3.48724	0.00540871	0.00514656	2.6373	0.0165127	0.021144	0.00492064	0.00575566
NM_001134	AFP	1.13118	20.0699	130.815	657.437	0.245841	8.99008	9.95724	0	0.0107336	0.0130666	0.00839137	0	0	0.0668616	0	0.0332485	0.406833	2.62171	11.5131	0.0682701	0.133004	166.051	465.701	270.243	210.19	156.522	41.8922	112.038	166.39	189.481	78.1555	24.636	16810.4	17034.4	0.0475303	0.624898	3.21274	2.1358	0.438287	0.289254	0.0135361	1.54821	0.448571	0.344994	6.38513	0.119881	0.141347	0.216719
NM_001002243	AFTPH	8.85394	0.0395093	5.12454	7.60805	3.93162	2.05347	0.000422186	1.7034	7.60275	7.28738	3.81695	3.7984	8.97698	9.2901	8.5624	10.8085	3.22574	2.04295	1.57826	0.365192	5.96357	12.5689	6.8463	12.0691	3.31894	8.03875	4.78666	11.1828	3.74415	5.80046	6.91151	11.6148	1.7674	4.06832	2.14474	5.2392	4.99482	5.81554	10.0712	14.145	4.94794	1.56099	6.30533	0.776261	6.17724	0.096133	5.49582	6.58002
NM_017657	AFTPH	0.943702	10.2438	3.91975	2.26033	9.56034	3.47025	5.31082	3.38199	12.7776	11.4724	6.8092	8.93919	15.7597	15.1732	14.659	12.5937	6.55656	2.02295	1.54617	6.81662	0.235325	5.01716	7.49256	2.34075	10.5719	5.96343	4.61253	3.64892	10.6404	5.97581	7.06002	0.803541	7.20732	4.06729	8.26639	4.35972	6.36072	5.93354	0.414188	0.175357	0.225881	0.270528	0.72307	5.97407	0.178163	6.91504	0.344854	0.418136
NM_203437	AFTPH	2.03348	0.957305	1.20331	1.17376	1.73504	4.49084	4.86079	0.997666	2.19935	1.32825	1.94441	2.4116	2.45647	2.45218	1.79285	2.35902	0.409292	0.000293131	0.000138694	0.289594	0.983583	1.56314	2.53438	2.4877	2.05197	1.40456	3.40141	5.05307	4.87025	4.3913	5.25128	4.49167	1.33429	0.670718	1.09875	3.05127	1.47276	3.26337	2.82165	1.85645	1.75959	5.41377	0.379514	1.07339	0.486769	0.948127	2.0005	1.64676e-44
NM_000027	AGA	6.7819	8.33674	4.04423	4.52497	9.15986	1.40221e-05	1.86498	1.01749	1.61718	3.62267	1.47525	1.6321	11.9093	12.2297	13.58	9.86892	3.91256	1.75532	1.15628	1.8487	3.68763	9.94784	4.89982	4.83962	5.50594	6.43862	6.05806	9.41951	8.68352	7.99917	8.04857	2.37903	5.73579	6.39549	2.41326	6.37912	7.36293	5.76094	5.15883	7.94368	1.11745	1.41751e-05	2.28104	2.29674	1.16056	2.55039	2.69552	0.00707919
NM_001171988	AGA	0.00063626	5.06757e-11	0.00244631	1.79248	8.09602e-06	0.0001424	1.44588e-05	3.0233e-05	0.567746	3.48441e-05	2.8217e-05	2.12361e-05	3.94466e-05	5.98581e-05	1.7407e-05	0.580678	8.40668e-06	0.000379637	2.26197e-06	0.48312	0.000953016	0.00603552	0.000919713	0.0118977	0.413297	0.516194	0.733103	0.00229348	0.0440045	2.11927	0.0936676	3.04716	2.45553e-05	0.000288731	1.14123	3.07598e-06	0.0267089	0.610006	0.247439	0.0587438	1.62438	0.000400266	0.000510644	0.149392	0.702409	0.00660237	9.57472e-07	1.86731
NM_001037131	AGAP1	0.966533	1.14217	2.54955	1.81371	2.44373	5.99788	4.03334	4.85688	1.43297	3.60647	3.56245	2.88791	1.63652	1.0341	2.10709	4.33331	1.57273	1.84763	2.6316	2.19788	2.54674	5.11639	5.86948	5.29874	2.90218	3.53785	2.8872	3.28767	7.2174	4.27303	5.33887	3.00493	0.245543	1.18833	2.94166	3.24876	2.42663	3.01616	3.25398	1.20044	4.86179	4.17735	4.19253	6.16933	6.27727	4.04489	4.50533	6.9062
NM_001244888	AGAP1	5.50021e-69	2.57782e-45	4.52155e-114	7.70388e-74	1.95078	8.02225e-90	1.52064e-91	1.17757	11.6319	12.1425	0.820155	9.16468	0.163062	2.41443e-05	3.45626e-08	0.259462	8.84847	0.260866	0.198456	2.17137e-88	3.49058e-84	5.97858e-200	0.0264398	1.39091e-200	0.0281749	0.0335855	1.27445e-236	3.41444e-29	0	1.20229e-106	7.052e-126	0.0797093	0.00244282	2.80685e-14	8.28677e-124	1.71562e-103	0.0706725	0.0667707	0.0815885	0.13724	4.89152e-141	2.52112e-115	3.6786e-124	0.0691164	3.038e-91	1.65739e-137	1.40946e-118	0.0545389
NM_014914	AGAP1	1.99461	1.80587	1.84786	1.42134	0.000144286	10.6448	12.5972	0.000661568	2.56753	0.241756	2.72789	0.543354	0.00436974	0.282043	1.02917	1.61038	5.81207	3.31276	2.64994	5.50002	3.99163	1.61047	1.02392	1.26798	3.4059	2.87448	5.03276	1.52843	0.767247	2.75972	1.8373	5.1411	0.891553	0.000464806	3.65084	3.88013	4.57153	2.46602	2.54465	3.12117	9.55843	10.4282	7.50295	9.83074	7.94786	10.5779	10.2462	6.46677
NM_133447	AGAP11	1.50764	1.91377	0.946881	0.766218	1.0356	1.47117	1.84947	1.30628	1.73687	1.88718	1.95727	2.42565	1.10443	1.66655	1.16392	1.55525	1.2962	1.65066	2.01368	1.04653	0.71238	2.4705	2.43097	2.78898	3.29066	2.46512	1.91972	1.77608	1.72016	2.23116	2.0577	1.67282	1.24543	1.71473	2.43341	2.78518	2.16566	2.26888	2.14394	2.46814	2.60124	1.3735	2.18626	2.20383	2.80202	2.20917	1.46403	1.20136
NM_001122772	AGAP2	0.14182	0.0665346	0.43845	0.0910905	0.223741	25.4888	26.6336	0.159311	0.178035	0.602166	0.0528309	0.117531	3.31066	3.54146	3.3794	5.47014	1.20876	6.96124	7.1343	1.86592	1.67994	0.248779	0.469763	0.36284	0.232397	0.230877	3.45924	0.489407	0.317486	0.631248	0.94572	1.7402	3.3679e-05	0.443997	0.229117	0.103221	0.129054	0.0203994	0.100905	0.0872822	3.27717	1.64096	3.2291	3.54683	2.57407	3.63269	2.91296	3.11226
NM_014770	AGAP2	0.0222182	0.103293	0.231549	0.0176213	2.85374e-06	2.93269	3.65489	0.0307973	0.137335	0.00014762	0.0377469	0.0223463	29.7123	28.7426	30.725	32.7832	4.26418	6.40307	6.51476	1.15008	0.804838	0.03945	0.000122878	8.80458e-06	0.153623	0.142039	0.800639	0.611363	0.710732	0.438509	0.300044	0.786316	0.808445	0.595011	0.127489	2.60637e-05	0.109516	0.178861	0.104114	2.34422e-06	1.771	2.22286	1.72326	0.843849	1.24743	0.664907	0.773228	2.23403
NM_001042535	AGAP3	1.96014	1.23682	2.75524	1.30835	0.203795	37.9325	39.1055	10.741	33.524	36.5173	13.0885	15.0896	1.20543	1.87611	0.767385	1.49021	1.14157	36.6579	36.3523	6.83351	6.9377	3.19373	4.42393	3.88426	3.64428	2.53223	6.63308	4.16072	3.73667	4.3459	4.09793	3.78654	1.58631	2.31038	6.4681	5.27203	5.98662	2.73634	3.66752	4.0812	10.3899	11.1176	10.8339	11.8461	9.01605	8.49185	10.1297	9.07659
NM_001281300	AGAP3	4.74767	3.97221	5.31588	4.34056	1.62404	30.5881	31.1046	4.62546	6.39125	10.8658	6.34821	2.38502	2.03135	3.2721	1.56131	1.76161	1.13115	17.8783	8.60468	6.04993	5.29227	3.8812	4.41884	6.56843	4.77315	4.7039	7.19701	2.53712	4.50229	5.91083	5.43201	4.53564	3.29575	6.68498	6.45136	7.36948	6.83088	6.56352	6.69687	7.01381	8.12826	7.65939	8.43982	10.4114	5.95295	8.46151	7.08689	9.7915
NM_031946	AGAP3	7.16403	2.95095	7.16531	6.09756	3.82429	30.5007	28.7068	13.1946	27.6458	28.889	22.4754	24.4665	6.3473	7.40232	4.84315	7.25746	22.6942	17.8868	25.5654	5.10721	6.58933	7.15945	7.32328	5.30488	7.64197	6.78106	13.3843	10.0337	9.7357	10.3194	11.0589	6.9205	3.67268	0.783235	14.8285	12.5735	12.3509	9.93628	10.5644	10.3066	14.532	12.3219	12.931	11.451	13.2052	12.201	15.6327	11.7268
NM_133446	AGAP4	4.68523	3.65766	1.84666	1.26761	4.33111	7.33782	5.92184	4.94302	3.72712	2.94992	4.32203	3.59308	5.92571	9.04553	6.9913	8.91529	1.5368	4.74682	4.96135	2.05101	1.27111	5.07038	4.36469	4.85867	6.13285	4.9682	3.80583	3.70422	4.11219	4.65196	4.09047	2.9583	7.46796	4.95431	4.86309	5.09304	3.69916	3.04242	3.80675	4.60087	3.71849	2.6178	3.5635	3.52073	5.435	3.20378	2.25724	1.59931
NM_001144000	AGAP5	3.63135	3.49835	1.89095	1.37094	3.88063	3.7076	4.79754	4.2404	2.82236	2.43525	4.22343	3.37738	4.97712	7.50645	5.59245	6.8752	1.61606	4.44427	3.49964	1.75118	1.35614	4.59953	4.33763	4.9414	5.51432	5.04175	3.5907	3.57801	4.37919	4.27027	3.80013	2.87126	5.80538	3.90087	4.47418	5.14895	3.96219	3.59744	3.9804	3.90132	4.48887	2.9451	4.07506	3.62564	4.89992	3.47579	2.63825	1.62108
NM_001077665	AGAP6	5.20341	4.64675	2.7025	1.72013	4.70901	13.5243	13.6549	9.23967	8.18237	6.31314	7.19528	8.55323	9.80491	14.135	11.1004	13.803	2.17017	7.72647	10.4007	2.2663	1.76666	6.16005	6.53429	6.4533	8.01504	6.55369	5.13952	4.79327	4.48887	6.34554	5.06836	4.01236	13.0019	11.8902	6.39409	7.6022	5.59666	4.53429	5.20798	5.17084	5.61975	3.13644	5.59212	4.36095	7.61011	3.68131	2.74468	2.07616
NM_001077685	AGAP7	3.07089	2.77248	1.5553	1.02405	2.75449	7.44148	6.40821	3.3416	3.44355	2.41476	3.03446	3.11728	4.72284	6.42047	5.55524	5.92988	1.07913	4.94011	5.66571	1.75992	1.32945	4.01544	4.00557	4.98806	5.22993	4.25003	3.52249	2.87303	4.33101	3.74333	4.55981	2.51234	4.89492	6.19264	3.99516	4.06951	3.08278	3.78839	3.00623	3.19089	3.28618	1.98767	3.05058	2.52601	3.62023	2.44734	1.82769	1.20273
NM_001077686	AGAP8	0.714283	0.233581	0.15001	0.578965	4.05853	9.77841	9.53047	3.82208	2.46904	3.1433	2.07643	2.76781	6.64944	7.59305	7.50752	7.07009	1.1505	5.07852	7.17285	0.0601452	0.935317	1.46726	2.71015	1.29336	0.548905	1.07309	2.17823	0.916171	1.63807	0.00583393	1.98513	0.918895	7.40701	4.92603	2.81728	1.16538	1.83367	0.691198	0.889821	0.499251	1.66486	0.0178954	0.815741	1.04189	0.283369	0.00451614	0.00148652	0.515107
NM_001276343	AGAP8	3.13287	3.1079	1.5765	0.726925	4.49202e-05	0.000458164	0.000437275	0.524809	0.610654	9.9706e-05	2.10809	0.981162	4.28778e-05	5.5517e-05	4.19501e-05	5.75681e-05	0.000145036	0.000789102	0.000584562	1.66943	0.35608	3.55935	2.30803	3.82755	5.24549	3.88128	1.33605	2.84557	1.87042	4.0253	2.0041	2.04949	0.000809727	0.000847105	1.6912	3.48388	1.84464	3.02656	2.87168	2.90987	2.08587	2.45853	2.98434	2.23538	3.58071	2.56834	1.79501	0.972407
NM_001190810	AGAP9	3.58495	3.91453	1.25197	1.02464	3.55693	4.18056	4.4184	3.87542	2.80686	2.24773	3.60802	2.73426	3.42731	5.19474	3.89731	4.77177	1.36036	3.76465	4.55703	1.73517	1.1335	6.32493	6.19627	6.82313	7.80978	6.3863	4.19742	3.64303	5.71865	6.22139	3.76692	3.05069	3.97368	3.67199	5.38991	5.90938	4.33081	3.26096	3.59225	3.05278	4.4813	2.17499	3.43879	2.31301	4.48167	2.35702	2.26489	1.1454
NM_152336	AGBL1	0	0.0096632	0	0	0.018094	0.0335199	0.0591482	0.00783679	0	0	0.00237018	0	0	0.218403	0	0.0375185	0	0	0	0	0	0.0158421	0.0254601	0	0.0104418	0.0241151	0.00701255	0	0.00675657	0	0	0.222618	0	0	0.0391615	0.00638813	0.011038	0	0.0316413	0.00766444	9.10271	8.29881	6.39615	6.47908	5.68864	6.94317	2.73778	4.46198
NM_024783	AGBL2	2.15457	1.19643	0.830346	1.02291	1.09079	0.033075	0.0904912	0.0282302	0.0183843	0.022375	0.0122653	0.0191465	0.78382	0.916035	0.792051	0.908376	0.0521619	0.0506393	0.0382005	0.0464202	0.0787253	1.61854	1.11322	1.46636	1.40951	1.29896	0.881391	2.03669	1.62674	1.65602	1.50935	1.28892	0.102952	0.159007	1.53679	1.48756	0.98975	1.70781	2.05618	1.42727	0.126649	0.156371	0.223831	0.130733	0.124842	0.208191	0.122146	0.0591707
NM_178563	AGBL3	0.0652243	0.16164	0.152721	0.0487739	0.264912	0.0661471	0.182006	0.0866128	0.0786728	0.0582732	0.0914713	0.0374153	0.232747	0.108318	0.296689	0.15507	0.551136	0	0	0.18882	0.117127	0.863279	0.657227	0.777847	0.860874	0.777811	0.219308	0.257336	0.231976	0.514582	0.273141	0.289437	0.0964423	0.0497707	0.519117	0.595762	0.576799	0.528953	0.631563	0.552178	0.268699	0.205398	0.32466	0.291391	0.274603	0.260266	0.23076	0.0896504
NM_032785	AGBL4	0.0632246	0.0990076	0.232055	0.0401749	0.419095	0.53612	0.812025	0.0231211	0.0399193	0.0295371	0.0495118	0.100878	0	0.00649771	0.0223921	0.0324768	0.271045	0	0.0491308	0.133856	0.171692	0.445298	0.392486	0.370802	0.344477	0.337274	0.34667	0.0524686	0.139802	0.193259	0.186843	0.233351	0	0	0.314724	0.22063	0.290042	0.339193	0.221537	0.480641	0.0865126	0.0893269	0.060493	0.0276964	0.117267	0.0987518	0.137372	0.0524077
NM_001035507	AGBL5	10.8214	9.63245	12.0501	13.4306	14.3249	8.05777	10.0812	3.88746	2.23221	3.28638	5.08273	2.46347	2.95266	2.82414	2.72833	2.69057	15.4337	15.0998	15.2619	12.6198	15.242	11.0282	11.925	10.5726	11.4618	11.7001	7.50078	6.83676	5.53532	6.84217	6.12554	4.81856	13.5316	8.66775	10.3926	8.68424	9.25395	9.9607	8.13151	9.05707	5.54769	4.96754	3.30072	4.27168	4.71712	6.32347	4.39209	6.02738
NM_021831	AGBL5	3.559	4.33118	4.78339	4.36839	3.22009	9.82325	8.12557	3.33345	2.8171	3.73258	4.11206	3.10806	3.16181	3.2373	2.52717	3.09149	5.56081	4.98826	5.61343	5.01711	5.03687	10.682	11.174	10.2819	9.41503	9.3811	6.41892	4.11597	5.93063	5.43424	4.8479	6.11248	1.23445	4.86919	9.10475	8.54276	8.77501	7.10595	8.71559	7.80353	4.27395	4.3176	5.60262	5.12142	4.53974	3.70925	5.41628	3.65179
NM_001136	AGER	2.06972e-05	0.000565601	1.4608e-05	0.000210154	1.47233e-05	2.52573	1.59535	0.56308	0.776282	1.57525e-07	0.00377593	9.31309e-06	2.21985	0.273703	0.0908656	0.0403776	0.164273	9.79324	1.63373	2.65241e-13	7.88383e-10	2.03718e-11	1.61498e-06	1.14649e-09	7.62892e-06	1.63208e-29	0.000216821	1.34306e-11	2.16263e-05	1.19486e-05	3.90011e-06	0.0326343	6.73647e-06	3.49259	25.8179	20.2754	7.84641	16.9144	12.8489	4.40313	0.000455763	1.7152e-06	1.69727e-08	3.09268e-13	1.37384e-15	5.00634e-09	6.54684e-11	5.66154e-11
NM_001206929	AGER	1.07463e-14	1.98923e-16	0.244576	0.0910361	0.0758749	1.08659	0.345905	0.169357	0.0305442	9.17099e-06	0.853252	0.208018	0.921702	0.401633	0.00534314	0.194898	1.53875	1.34154e-36	7.25038e-21	2.02729e-06	0.162026	4.41776e-10	1.10634e-05	1.64537e-05	0.0188885	3.19635e-25	0.00450484	0.441062	0.769822	0.000397569	4.7598e-05	1.78161e-17	5.00469e-06	2.25854	4.72184	2.15439	1.24222	2.21321	2.94069	1.79529	0.44484	1.36408e-11	0.000653899	3.12769e-10	5.21659e-12	3.62515e-05	0.00343896	0.0003085
NM_001206932	AGER	0.354735	0.000105467	0.717994	0.232774	3.26018e-07	0.00199371	0.000676103	4.17292e-05	2.66568e-33	4.41104e-12	8.50801e-09	2.12305e-09	4.47501e-05	5.12928e-05	2.70558e-11	1.01769	4.46372e-09	0.327997	0.00941125	3.50142e-12	0.107992	2.29765e-17	0.0678241	2.81527e-08	0.262514	3.28851e-24	0.0306709	5.90411e-14	0.000179855	1.50838	7.18948e-05	0.22424	3.31965	9.86878e-11	1.98269	5.96256	5.49439	2.55838	4.80327	2.77796	1.25531e-06	1.86518e-07	5.50226e-09	5.10689e-10	6.77548e-12	4.09031e-07	1.3263e-09	2.58177e-10
NM_001206934	AGER	7.66218e-11	5.37372e-14	0.558658	0.222617	0.0747262	0.133988	0.208613	0.158998	0.228605	0.412682	0.0265964	0.192582	0.714683	1.6419	0.627016	1.02659	5.57971e-09	5.82351e-37	9.63062e-21	0.556155	0.154936	1.04938	0.737544	1.6762	1.07799	1.5937	0.402488	0.00403125	0.508435	0.648761	1.11787	1.07685e-19	1.42428	0.0431051	0.330904	0.231048	0.469793	5.15787e-07	0.424152	0.506604	0.00294894	1.28563e-10	0.810388	1.77902	1.9921	0.474833	0.653605	0.809576
NM_001206936	AGER	0.00224653	1.28596	4.80532e-10	5.07044e-05	8.61467e-11	5.82682e-56	3.25827e-31	3.63078e-09	6.7238e-48	3.04208e-24	0.0641396	1.66148e-13	0.309988	0.208584	2.6256e-58	1.58327e-88	1.51464e-11	8.14528e-30	5.16702e-95	3.24948e-09	5.16535e-11	0.180645	3.70139e-05	1.51027e-06	9.66712e-12	0.0930481	5.0325e-05	1.01617e-13	0.000814018	1.49246e-17	0.000186734	1.42996e-06	4.44789e-12	1.05531e-23	3.13097e-06	0.000566481	3.24546e-07	3.45114e-07	0.00567631	3.1229e-05	4.31652e-11	6.76029e-06	6.40369e-08	3.79482e-12	0.000868189	5.22128e-07	1.87019e-12	6.39898e-13
NM_001206940	AGER	0.201048	0.119693	5.13319e-05	0.00108294	2.2788e-05	1.75831	1.30118	0.50096	0.206964	0.0188508	0.000406097	8.76159e-06	1.45122	1.3422	2.07374	1.60657	1.77257e-10	0.997324	1.19955	2.95952e-07	1.19549e-09	0.266855	0.216895	0.000253694	0.000772502	0.00354262	0.0348179	3.63829e-14	1.98835e-05	0.0248912	0.202747	0.00040476	4.46454	5.08719	1.75718	2.73569	2.90795	2.07155e-06	1.46036	1.25065	2.67901e-06	1.56544e-05	4.42304e-05	0.00351015	0.0050309	0.000126547	1.61892e-08	4.36096e-07
NM_001206954	AGER	0.553249	1.12126e-05	0.110429	0.448995	1.16538e-21	3.1667e-90	1.47186e-33	0.0228314	1.75772e-24	2.05605e-42	1.01332e-98	2.88929e-20	0.173968	0.316932	0.290182	0.269759	6.55448e-08	9.84315e-174	9.05291e-164	0.124331	0.609169	8.29336e-05	0.00223115	3.82517e-06	1.04553e-13	0.277742	1.31815	0.190454	0.00122856	1.15739e-10	6.88502e-05	1.05017	0.00462631	2.61803e-13	4.96685	0.561485	0.00415149	6.0051	3.59251	2.95837	1.40101e-15	2.24042	1.98631e-07	2.79226e-10	0.0116465	1.17638e-05	3.27659e-07	3.65965e-07
NM_001206966	AGER	1.97292e-08	0.460398	1.08581e-10	7.25458e-20	4.67988e-12	1.88511e-95	1.06885e-25	5.08372e-10	6.7889e-08	2.52655e-44	0.164592	8.92375e-07	7.98155e-29	8.99066e-23	5.87008e-36	5.90381e-90	1.82497e-05	3.09809e-161	5.68548e-20	0.000676394	4.98562e-36	0.00783871	1.24624e-07	0.00266642	5.98231e-23	1.54565e-09	0.000163667	6.7241e-22	5.01209e-11	0.275873	8.49129e-14	2.95707e-14	3.00345e-112	1.83586e-284	1.23505e-07	1.8254e-07	1.80902e-09	0.000275815	8.8786e-05	0.716103	0.39554	1.00386e-05	6.28925e-05	2.99285e-05	1.98042e-17	8.32895e-05	1.67438e-06	1.57735e-07
NM_172197	AGER	1.18686	1.50953e-15	0.000148829	9.60432e-05	0.179806	7.55981e-107	1.48819e-27	2.2489e-27	4.12336e-101	7.99947e-30	8.14249e-66	0.0899764	2.1344e-46	0.125884	0.101503	0.0809353	3.49026e-07	1.65874e-98	9.25586e-61	2.44287e-10	0.0557069	0.355266	2.47399e-11	3.36824e-17	1.05714	0.404935	0.422846	0.342563	4.0556e-09	0.431734	1.93457e-13	2.30382e-08	3.17339e-17	0.324202	1.0484e-13	8.95607e-06	8.85974e-13	0.000408279	2.875e-12	0.783306	0.356957	0.000245854	0.425452	0.240916	0.637877	6.16278e-11	0.560866	0.309972
NM_001135187	AGFG1	0.362388	4.06441e-19	8.37072e-19	0.495853	0.0637338	3.52146e-05	6.52446e-05	2.36382e-06	0.133802	0.146887	0.0820105	1.05397e-05	1.02307e-05	1.12487e-05	0.0499603	7.08137e-08	3.89835	1.53449	0.931324	11.6011	7.79877	0.51618	0.252469	0.354989	0.201049	0.486222	0.250375	1.13543	5.2436e-20	3.66809e-22	0.643838	1.33868	1.59562e-05	0.36589	0.202974	0.248887	0.508335	1.02423	0.536645	0.780715	3.47084	4.76634	3.99236	4.7603	3.82602	3.6887	2.27097	3.57199
NM_001135188	AGFG1	0.204998	0.0204163	0.487142	0.00734309	3.73114	2.64936	1.74935	1.65496	2.07193	1.62953	2.56992	1.73646	2.78336	5.17801	2.36248	3.39469	0.00211348	0.867412	0.000200076	0.000546417	0.00404028	0.00370028	0.00334783	0.0299969	0.097749	0.00612861	0.272176	0.0116741	0.12836	0.203438	0.0315835	0.0655603	2.72616	1.47168	0.00713488	0.0426472	0.0837375	0.0206946	0.288912	0.00618495	0.00461635	0.00543612	0.00213417	0.00661914	0.074414	0.0748789	0.698449	0.00550119
NM_001135189	AGFG1	4.10965e-25	1.50963e-28	6.3256e-26	2.83247e-25	0.0536583	2.32854	2.82659	8.56123e-06	1.77581e-05	1.65658e-05	6.18436e-06	4.1468e-06	0.231498	0.421302	1.9272e-05	2.57875e-05	0.490062	1.0464e-08	1.80705e-05	5.20164e-13	1.32915e-21	1.2558e-12	2.32036e-18	6.85382e-41	1.79007e-22	4.64437e-21	9.26613e-18	2.32109e-24	4.08509e-38	2.87852e-21	5.84299e-35	1.67764e-29	9.70263e-07	8.13678e-06	6.53354e-18	1.12423e-26	1.60662e-26	1.25595e-32	3.9368e-30	2.29381e-26	4.1091e-14	1.15827e-05	1.51804e-09	2.75553e-23	7.28817e-13	2.63812e-33	2.60399e-18	7.431e-22
NM_004504	AGFG1	14.6456	16.8818	14.0215	15.5763	15.3828	3.44912	4.00406	6.81938	7.54662	6.33368	6.59265	5.012	14.5119	12.0152	13.4679	12.0646	4.0826	3.25975	4.00293	2.012	6.457	11.1722	10.46	10.307	9.64286	10.9705	7.59396	22.0195	24.2144	24.9473	23.6028	14.2588	6.69698	6.82537	8.03142	9.78748	9.53171	8.84661	9.66632	8.96052	8.4429	7.52633	7.92163	7.18598	8.03898	9.35553	8.10701	7.15396
NM_006076	AGFG2	7.78443	7.23563	6.98891	6.37231	4.95457	1.6342	1.32819	4.16229	4.13622	1.62356	2.97684	2.69635	14.4029	14.3683	13.1502	13.0855	3.16184	5.18349	5.5465	3.69011	3.26094	2.87952	2.43645	2.95948	2.83875	2.09211	7.24091	5.03282	4.91311	3.86638	6.16115	6.32874	18.5127	17.2281	6.66909	6.11258	5.902	4.9735	5.37648	5.28136	2.9881	2.47239	2.54397	3.11877	2.49781	2.64024	2.76106	2.51424
NM_018046	AGGF1	13.807	14.4318	11.135	14.9655	19.761	9.81287	9.96637	6.54238	3.47708	2.85984	7.4585	4.22417	13.8828	13.8183	13.7519	13.666	11.8973	3.33529	2.91208	9.4208	9.78737	10.6318	10.707	10.9858	9.90244	10.8698	7.37515	12.7413	12.1882	12.1136	12.3741	10.2377	6.68896	6.29067	7.96673	8.3412	9.53906	9.88516	9.99808	9.7129	8.64226	8.15	8.49756	8.74029	7.74143	8.49682	8.43108	8.32459
NM_018238	AGK	13.6478	16.3885	14.328	16.4268	20.6582	12.1669	12.2855	8.93348	3.3806	3.06976	8.58222	3.89148	15.9398	13.5367	25.2529	16.771	11.3606	6.99207	7.12501	12.5568	12.3299	10.1311	10.7921	10.3903	10.3361	10.8739	8.27525	12.2737	9.87883	9.74054	10.8012	8.98668	6.0239	7.51113	11.3821	11.4619	10.5403	12.0438	10.5332	11.398	7.79756	8.43822	9.37832	8.09818	6.41041	8.35524	7.23233	7.17367
NM_000028	AGL	0.104747	0.113092	0.0736351	0.0845436	1.31719	1.58061e-12	2.10205e-16	0.0331694	1.322e-09	2.22672e-11	0.0297047	0.0449516	0.274219	2.29899	0.297833	1.15494	7.62829	0.636196	0.433726	9.53335	10.2664	6.51522e-26	0.152695	0.101007	0.0604377	2.6647e-57	0.0669007	2.82831e-21	0.173036	0.0867165	0.172561	3.68667	7.77304e-13	2.97068e-12	0.139773	0.204068	0.192364	0.228781	0.0899643	0.501133	99.541	106.564	75.2553	83.8303	46.0842	101.997	90.4911	63.5806
NM_000642	AGL	9.63693	3.97541	8.42048	5.80836	11.45	3.34091	3.89896	2.44499	0.917279	0.725556	1.63829	0.707463	10.4591	9.36695	10.9606	8.49377	4.6888	5.5434	1.16676	4.14538	3.87486	6.72842	6.9929	7.60853	5.68799	4.17897	1.51601	8.89714	6.98413	4.74205	7.82876	6.435	1.97871	2.36491	3.11612	2.51836	4.39132	3.65575	3.38575	4.61219	2.25975	3.72948	1.62716	2.3377	2.6188	2.27331	2.61349	2.67849
NM_000643	AGL	0.0204157	0.536573	0.00533285	0.874935	0.228195	0.0019895	0.0447495	2.92208e-05	1.26726e-05	0.00010072	0.00101216	0.0880983	1.45074e-06	1.59891e-05	1.09111e-05	4.84785e-05	8.1728	0.88608	4.44238	6.92136	5.76702	0.00110306	1.64502	0.0200767	0.00301129	0.10225	0.00493363	0.00109211	0.355956	0.579243	0.000930762	0.0292992	0.00040123	0.00298459	0.000962636	0.0023074	0.00135925	0.00127698	2.0529	0.0169802	0.13982	5.35433	0.65264	1.33141	1.52256	6.1974	14.4028	4.54358
NM_000644	AGL	6.1253	7.85668	1.71143	5.17292	0.000176943	0.000333813	0.000388236	1.4115e-05	7.05304e-06	4.42443e-05	2.58861e-05	3.29899e-05	0.000211577	0.0079305	0.000121098	0.000180874	0.262994	3.37485	3.49969	15.2707	13.9426	2.42407	0.200293	1.88124	2.73644	3.99863	2.93925	0.531597	1.04774	3.5299	1.94598	3.40552	0.10558	0.194065	2.86089	3.46569	2.30205	2.43836	0.902737	0.568762	47.1589	27.3714	38.267	22.1346	29.8099	37.5443	26.4999	26.0536
NM_000645	AGL	4.53061e-21	0.191284	0.270654	0.141958	1.80638	1.4509e-09	8.2372e-11	0.0848742	4.55944e-07	7.92227e-07	0.135629	0.039173	0.0855901	0.466358	0.244741	0.155695	0.409524	2.13084e-17	0.000145502	1.14479	0.722834	0.690733	0.339392	8.43178e-22	0.558453	0.253689	2.36435e-15	0.299679	0.217564	3.60741e-18	0.207776	0.43893	1.88451e-08	2.83134e-07	0.666036	2.6892e-13	0.291027	0.580376	0.355635	0.895529	5.45905	2.03646	4.03447	2.60033	2.27052	2.40815	1.15175	0.507676
NM_000646	AGL	5.64772e-08	0.00112014	0.706736	1.89354	0.713799	2.00638e-09	1.29387e-11	2.22746e-09	6.14341e-06	1.23624e-06	7.7552e-15	4.57327e-09	3.69472e-12	0.245638	0.218601	0.246127	0.468029	1.62224e-11	1.10787	1.95872	0.328737	0.000191184	7.79183e-08	1.10638e-11	5.98581e-07	0.892538	2.84381e-07	0.953643	0.76192	8.36392e-08	0.388592	2.67516e-07	4.46694e-07	2.73484e-06	3.71123e-07	7.20696e-05	0.519409	1.04352	0.620319	1.29499	6.75677	5.9685	7.81519	8.2194	5.72745	4.089	5.49	4.4298
NM_024758	AGMAT	5.55117	7.18821	6.08826	7.04983	9.3258	0.179173	0.120399	0.87141	0.0876512	0.0540819	0.341523	0.148405	9.93732	7.16706	5.63458	3.7786	0.163201	0.296564	0.170797	0.194491	0.120036	17.1375	15.3447	15.3029	16.3855	13.593	9.17251	26.5636	31.7696	24.22	30.1353	11.0324	12.6236	11.8925	0.318962	0.365676	0.312368	0.482155	0.262829	0.261908	2.22843	2.31866	1.80853	1.77857	2.22482	1.58324	1.61798	1.4585
NM_001004320	AGMO	0.0124067	0.0382881	0.240389	0.374648	0.0806236	0	0.213996	0.0167466	0.0390539	0.0347193	0.0252616	0.0294479	0	0	0	0	0.138761	0	0.059901	0.0286218	0.0512461	0.521	0.283854	0.227203	0.391627	0.265379	0.0956901	2.7986	3.12885	4.86465	1.44715	0.272858	13.5615	15.0728	0.104786	0.130949	0.185563	0.1481	0.0758902	0.128332	0.125281	0.0994747	0.174914	0.162171	0.162814	0.221645	0.141715	0.197145
NM_012199	AGO1	14.7312	15.0037	13.0823	17.8023	10.6832	13.1023	13.0201	6.20575	1.98004	2.75999	5.45575	2.20443	11.9781	11.2663	10.9834	12.3973	6.22028	2.83048	2.79639	6.66121	6.57587	7.16706	8.8131	8.27251	7.88634	9.49534	5.71819	8.61475	8.6398	9.39598	9.41881	8.45075	1.97185	1.91765	8.51176	9.83147	9.41028	10.2805	10.0268	10.0562	6.36894	6.4078	6.928	7.28517	6.16283	6.93366	7.3155	6.25026
NM_001164623	AGO2	3.46258	0.000812102	0.717966	1.14943	0.000211783	0.0112795	7.72789e-05	0.369296	14.2039	19.3046	2.13426	8.34407	0.248905	0.773418	8.05484e-06	0.745625	0.000829481	0.000459284	0.000147545	1.79775	0.00196078	0.0726097	0.000879775	0.149157	0.607146	0.163026	0.000138392	0.000592869	0.0134798	2.45565	0.00155501	1.24463	7.78372e-05	0.000734508	0.824744	2.94835	1.26515	0.00743585	1.1807	0.0076486	0.00114891	0.0044048	4.41787	0.885956	7.09748	8.98096	0.490567	0.0436698
NM_012154	AGO2	5.07423	6.1432	7.54903	7.4183	10.8056	4.55496	4.60102	27.5659	82.9469	83.4117	23.5569	65.6964	11.873	16.1233	9.61066	13.9007	67.2267	2.71928	2.9066	7.33385	8.84885	8.67503	7.284	8.33449	6.42066	6.96828	1.92034	5.70922	7.09139	4.90052	5.72477	7.02279	27.716	26.1739	3.2394	4.41836	6.85803	4.99861	5.85268	6.0424	20.6703	22.4287	20.3217	23.6914	12.8486	16.4186	21.9239	18.0789
NM_024852	AGO3	2.62927	3.21398	2.80351	3.13063	10.2303	3.06251	3.577	6.43298	9.00994	10.9573	5.48488	9.94229	6.24847	7.78881	6.47584	8.83394	13.9278	1.10923	1.07746	3.38081	3.29036	3.65179	3.62158	3.60489	2.57175	3.88172	1.14169	3.87369	3.17812	2.8446	3.92018	3.66593	1.49221	1.46736	2.17781	4.2844	6.81037	6.16723	5.27971	6.25102	3.62489	4.26882	5.16929	4.75946	4.12047	4.76524	4.14175	3.97889
NM_177422	AGO3	0.00023022	5.1602e-05	0.205633	0.000128438	0.364013	4.8342e-05	4.35517e-05	7.85117e-06	0.699262	4.04574e-05	0.138482	0.186638	0.151284	7.84e-06	4.85158e-06	0.281176	3.02946	9.93824e-05	0.0439208	0.000344648	0.000660407	0.000163324	0.000595394	0.000333369	0.433507	0.000144018	0.00441443	6.39565e-05	0.000425492	0.776005	0.00056923	0.000346192	5.82937e-05	1.36691e-05	0.470763	0.000307952	0.000820944	0.000321241	0.000878824	0.0585628	0.876473	0.759398	0.031703	8.78027e-05	0.000129363	4.97112e-05	0.000245431	0.000534491
NM_017629	AGO4	4.43237	3.21006	3.25194	3.5256	4.15902	14.2886	13.9092	4.24024	3.40298	3.00148	4.79894	4.13759	16.4423	15.9043	17.3868	18.8394	12.7797	6.26374	5.509	15.1459	14.8083	7.3092	8.04294	7.39645	7.75419	8.77563	5.23791	8.01907	6.84998	7.99276	6.6311	7.19831	1.20941	1.19263	7.79926	9.13501	10.316	11.0457	9.13532	10.9383	7.10706	8.14563	8.00519	7.47129	6.95136	7.45027	6.90977	6.00916
NM_006411	AGPAT1	35.0631	22.4771	28.6894	20.2604	16.2802	61.6063	55.1669	30.2899	17.8028	24.7611	35.1905	15.3489	32.7746	34.8354	36.1112	37.8576	7.28797	38.9175	43.4136	22.8604	29.3439	30.3489	29.8857	31.9963	31.9512	20.2571	35.9083	23.2466	29.3545	35.2607	28.1556	27.1514	63.6952	66.9886	32.6718	25.787	21.4293	17.2207	23.4742	13.5262	36.8665	26.2728	18.9646	29.4709	25.5173	22.6409	21.0093	28.9931
NM_032741	AGPAT1	14.337	29.979	23.7718	39.1693	10.3173	0.0213097	9.63623	0.553177	0.000103094	6.35415e-05	3.88832	1.42786e-08	1.96039	0.00372215	3.72134	0.858421	4.98605e-05	64.2776	63.1711	39.6823	29.1498	21.3239	23.3929	20.2509	19.1507	27.0148	31.9218	40.151	41.0751	26.7548	36.6449	23.1503	16.1255	10.1944	12.3706	13.4335	15.5945	21.7788	16.0103	22.2693	11.9238	22.5204	29.7006	20.8896	24.318	23.458	29.5665	27.1261
NM_001012727	AGPAT2	3.17582	0.000527715	3.83522	0.35555	0.59024	0.449084	1.29322e-05	0.000100267	2.35895	1.50535	0.798124	8.9501e-05	6.79389e-05	1.68346	1.19273	2.29914	0.000496028	2.41758	10.109	0.770895	1.71133	8.11509	5.14169	3.74601	4.37006	0.0135534	39.1473	9.40175	23.7239	29.3152	27.2794	20.7675	0.000434385	0.00020364	11.8824	8.28122	3.15119	0.163428	2.60606	0.000638347	3.83523	1.05038	0.0842395	3.16375	2.65251	0.0025283	1.21592	2.26588
NM_006412	AGPAT2	21.9763	8.71422	8.40192	10.9776	6.81014	0.000124892	0.610553	12.1833	16.925	14.7972	19.5425	16.1628	11.8473	7.86081	9.72556	10.5666	9.70526	83.5676	75.9949	11.9013	9.8203	30.6772	24.0123	28.0928	28.8362	19.6316	98.5521	102.446	116.886	65.058	79.7008	57.9012	157.227	144.441	22.7948	21.3188	17.6489	14.3572	16.7336	14.1672	6.80052	9.50399	9.23582	5.65372	6.27219	6.96704	10.3132	7.17307
NM_001037553	AGPAT3	15.27	11.5228	13.5369	17.5034	0.00014809	0.411622	3.74795	0.000817508	0.00220135	0.000280331	0.000164609	0.000203759	0.000451635	0.00137878	0.000199039	0.000405562	8.93246	6.32409	5.40503	9.03413	9.09657	16.9255	16.1353	16.7724	18.1188	16.4545	11.1973	12.3787	9.76702	13.2099	10.4454	9.40243	0.0845407	0.000986502	5.44986	9.90589	5.98395	6.89845	7.5599	5.27643	7.3433	10.1664	10.1454	5.04386	5.38797	12.1199	6.92153	6.50641
NM_020132	AGPAT3	8.97872	6.73143	7.19403	4.58612	14.5854	9.73551	7.59113	3.49401	2.26128	2.66422	4.14415	2.71192	21.2339	17.5477	14.3133	14.79	6.85946	4.50282	5.33305	3.10244	3.03161	5.87626	6.5631	5.57031	3.80988	3.14863	6.1379	10.843	15.3788	11.2255	10.339	7.92145	27.526	29.4538	7.0466	4.05487	6.31045	4.43909	5.04359	5.00795	7.26873	6.18811	6.49044	10.4802	8.88537	3.41062	7.54458	6.66691
NM_020133	AGPAT4	3.80015	2.94035	3.63154	3.50735	4.44541	13.0764	15.1109	9.24214	35.4603	23.3524	28.2326	31.5291	2.88535	2.96822	3.54298	3.8296	5.23605	4.53285	3.86533	6.10202	5.48695	7.5408	7.00649	6.47774	6.36113	6.82209	3.52902	1.89871	1.85372	2.953	2.44966	3.92532	9.27854	9.4631	3.78466	4.39533	4.71325	4.7417	4.05027	5.24623	4.75924	3.58999	4.67138	5.12871	5.15655	5.60608	3.85464	4.21077
NM_018361	AGPAT5	10.9261	17.3645	13.5394	18.3678	21.8019	16.4866	15.423	16.0785	34.2567	23.6344	39.8164	54.5725	6.84888	5.36711	6.087	3.72815	8.60196	3.63551	3.64618	9.62505	11.9147	11.1341	11.1984	10.3334	10.5378	10.7052	8.46314	11.66	12.5391	10.7882	11.6138	13.1754	8.0959	8.17038	9.24829	9.30472	9.72955	10.2828	9.65194	10.7912	39.3086	41.9415	36.7074	36.279	29.8236	37.1215	36.1509	32.9602
NM_178819	AGPAT6	34.7937	47.3541	27.6753	35.4672	25.8641	19.8532	18.6726	25.9452	23.0616	19.9831	23.5957	22.6256	16.9385	17.7597	14.5171	16.458	19.1178	19.0704	17.3525	11.896	11.4361	10.626	11.2713	11.2071	10.882	11.7469	11.6505	9.17215	9.62269	9.92812	9.40293	10.9566	9.28428	7.9834	10.2117	10.6637	10.0647	9.63492	9.83191	9.09345	12.3655	11.6418	12.6037	12.429	12.2014	11.9128	12.0048	12.9231
NM_001256421	AGPAT9	1.24086	0.00401787	1.54461	3.80425	4.34198	0.0386933	0.0279977	0.000531779	0.000214045	0.000193646	1.3199	0.847362	2.04581	1.50195	0.954552	1.15745	51.0526	6.87341	7.47545	26.4527	17.8283	8.53897	2.4318	2.57487	6.76706	4.80904	2.63746	1.27896	3.94685	2.84386	2.62874	2.85659	0.424361	0.0865023	3.6515	3.63393	5.07582	4.66679	4.72513	3.95101	4.49189	7.70004	8.4086	4.87276	4.52087	9.99557	6.96351	7.64567
NM_001256422	AGPAT9	0.000484811	2.59144	0.00645599	0.00207559	0.486627	0.0100161	0.0163493	7.29891e-05	5.61369e-05	0.000344666	0.000331848	0.712681	0.00156209	0.000409754	0.00511268	0.000594041	0.00045186	0.0215182	0.00472301	1.06167	0.00278491	0.00131348	0.000457095	0.00770163	0.000696335	0.00160616	0.0062339	0.0153996	0.00157643	0.00149823	0.00212041	0.000424366	0.0525632	0.0739714	0.000607309	0.00456149	0.000799288	0.00181009	0.000495868	0.000586262	0.000801427	0.00373144	0.00243993	0.00170667	0.00247873	0.00171857	1.63722	0.00266563
NM_032717	AGPAT9	2.00768	3.03948	2.37951	1.3608	4.18511	0.000441735	0.000555109	5.49263	7.97068	3.05835	6.61296	8.66083	2.35994	1.53496	2.77517e-15	0.217985	27.157	4.09401	4.76092	5.36874	2.66829	3.14949	1.42275	1.80493	2.03919	4.5353e-15	0.974402	8.27264	7.13956	6.14292	5.60831	2.59968	1.02892e-06	0.0024277	1.21211	1.01576	0.476708	0.496588	1.02297	0.890225	2.82992	0.948184	0.99358	1.37432	1.76057	3.18139	4.22809	4.32321
NM_003659	AGPS	9.53141	13.2205	10.8745	12.1832	17.1682	6.42538	7.08134	4.05471	0.959845	0.952695	3.77932	0.947091	10.9669	9.42873	10.3251	8.75708	6.1844	5.19667	4.81001	12.6522	14.9141	9.86952	11.1631	11.3654	9.27531	10.6924	7.835	10.4626	9.8828	9.47925	10.7459	12.3842	8.23719	8.27155	6.0462	6.90458	7.22948	8.30142	7.73347	8.07435	9.64606	10.3178	9.80883	9.53349	8.98737	10.2333	9.86094	9.37446
NM_006408	AGR2	1.7163	1.02144	1.72246	1.33676	2.43244	0	0	4.36269	0.441348	0.461473	3.62219	0.997121	0	0.0936236	0	0.0371048	0.949258	0.231703	0	1.26988	0.419591	13.3783	13.5394	12.711	11.6786	12.7537	480.598	323.396	392.321	238.057	390.866	298.354	0.457493	0.235146	27.4778	22.0693	24.2132	26.3318	28.0078	16.6233	5.88895	3.66231	1.73619	3.92161	2.7637	2.50939	6.95763	5.10125
NM_176813	AGR3	0	0	0	0	0.0228513	0	0	0	0	0.0422075	0	0.0359255	0	0	0	0	0	0	0	0	0	0.618567	0.431885	0.372544	0.306524	0.279424	78.5614	65.9848	73.3264	68.0987	60.8203	61.5297	0	0	9.08255	7.4641	1.86199	6.84478	10.2825	5.73631	0	0	0	0.0875624	0	0	0	0
NM_198576	AGRN	6.65378	2.37511	11.2124	4.46338	1.54577	66.1787	60.1965	27.4655	29.228	27.0699	34.1808	20.7354	0.924391	1.40881	2.06175	1.77116	23.2318	92.824	88.5332	21.3779	20.9482	120.726	94.041	112	108.82	79.6486	67.2207	43.0082	55.9955	63.3824	64.6751	48.2941	17.4761	15.388	97.3873	92.0535	65.6022	52.1982	67.5034	42.7909	23.5858	20.5771	20.8197	28.1352	23.1672	21.0875	33.7985	29.1609
NM_001138	AGRP	27.3419	25.8581	22.8797	20.9353	46.8225	0	0.191689	0	0.0486651	0	0.0422415	0	0.142405	0.0657921	0.226339	0.0343515	1.17659	0.879202	0	0.149275	0	0.319193	0.3822	0.255823	0.254735	0.110899	0.29802	0.257151	0.0449616	0.0894206	0.0481777	0.0510491	0	0	0.201337	0.275734	0.113996	0.221697	0.174455	0.42476	0.0613557	0	0.242348	0	0.29589	0.216342	0	0
NM_000029	AGT	12.2963	7.79878	23.0972	33.2785	14.1468	0.391628	0.297064	3.67367	4.76566	8.24322	2.50755	3.00189	0	0.186438	0.00680331	0.00799949	38.8128	36.6836	33.2682	35.4151	30.2171	24.8933	19.7275	17.1217	21.0247	16.9218	80.5271	101.232	114.062	47.0519	107.259	71.8966	874.612	855.3	0.591057	0.302418	0.325662	0.235249	0.230458	0.121533	11.5936	12.8474	9.76672	8.29179	11.9637	8.12671	8.27085	9.3899
NM_015239	AGTPBP1	6.09325	5.64406	4.59068	4.79805	12.8889	17.3681	17.9847	2.52753	3.91165	4.02141	3.14208	2.09039	20.3028	17.0127	28.9717	26.9519	30.3994	3.58684	4.29265	11.4066	10.0766	6.8813	7.38407	7.51016	6.73778	8.86859	3.95632	4.85278	5.72278	4.508	4.94436	5.804	5.68754	6.55705	5.67113	6.72161	7.2736	8.39007	7.42167	9.28252	6.33745	6.13844	6.5417	5.72766	6.11671	6.60412	5.3259	4.8982
NM_000685	AGTR1	1.01207	1.11894	1.00637	2.01677	5.87204	3.80979e-06	1.59287e-06	0.460059	1.77563e-06	5.1399e-08	0.103081	0.092832	0	0.116496	0	1.47059e-05	1.20131e-06	3.79282e-05	6.55228e-09	1.09439e-06	1.18609e-05	1.4035	0.431632	1.29378	0.812561	0.478981	2.98271e-06	0.748723	1.93202e-08	0.584003	1.21597e-10	0.329102	5.78274	2.63741	1.44294	1.5201	2.78209	0.6361	3.428	1.05565e-05	1.14521	2.32846	1.92659	0.878338	0.457804	2.26648	1.12904	0.333617
NM_004835	AGTR1	0.809373	4.95458e-05	0.000112676	6.22232e-05	0.476422	1.09313e-05	3.91574e-06	9.74859e-08	0.000125712	8.23271e-05	1.98427e-05	0.000836797	0	5.55904e-09	0	6.41527e-05	2.69105e-05	0.00138095	2.54949e-05	1.79156e-05	6.25765e-05	8.98873e-05	0.415181	0.000138284	0.00163645	0.848979	9.92046e-05	2.439e-05	2.73156e-07	9.3424e-06	0.1246	2.48874e-12	2.4016	3.96741	0.168207	1.47804	4.92728e-05	0.000221826	0.0163306	0.149663	0.0266104	0.07796	0.383207	0.0027048	1.24012	2.48749e-05	0.000116236	0.000249325
NM_009585	AGTR1	10.4254	11.6991	18.9386	12.8552	19.3927	0.000392633	0.00102646	0.298463	2.40491	2.90489	1.02005	0.787772	0	0.270978	0	0.0528416	2.39662	0.263534	0.324453	0.824892	0.596564	6.35692	5.73996	4.53761	5.92167	3.83612	1.08774	0.179742	1.06851	0.483171	0.000377731	2.03179	20.2138	19.9049	8.30717	6.41726	5.08644	7.61987	4.87514	8.01135	15.7174	20.5831	16.3695	20.3353	14.8966	13.416	16.6558	17.9085
NM_031850	AGTR1	0.0584367	4.64507e-06	5.84866e-06	1.20971e-05	0.77015	5.69938e-08	3.48492e-10	1.91157e-05	0.382364	0.116715	5.88723e-06	9.61879e-10	0	0.000101803	0	1.69065e-08	6.75628e-11	3.49352e-07	4.29072e-13	7.52829e-12	1.12286e-09	1.84935e-05	0.0371586	2.07709e-05	0.68527	0.103049	2.85878e-10	4.165e-05	4.39463e-15	1.08635e-05	3.88566e-08	4.23541e-13	1.01239	0.00581173	0.0380446	0.00100582	2.90147e-05	1.79319e-05	0.00721927	9.57499e-08	0.000301789	0.00414998	0.0406947	0.903828	0.0235387	4.14086e-06	1.77048e-05	4.36482e-06
NM_032049	AGTR1	0.000133404	3.92961	2.42363	0.502381	0.745954	0.0630488	0.0575109	2.8386e-10	0.0985421	6.81955e-13	3.20732e-11	1.97146e-19	0	1.58182e-11	0	2.44809e-24	9.1811e-06	1.49108e-40	0.0081658	0.000150797	4.87022e-05	0.292717	0.60357	1.07338	0.608067	1.55348	1.99196e-06	1.25116e-09	0.000385965	0.00017514	0.905246	0.00184449	0.000599072	1.21183e-12	1.01697	0.953457	0.673914	2.40689	4.10643	2.26566	1.64245	4.86449	1.23097	2.12613	2.67922	0.000226547	0.320388	1.30339
NM_000686	AGTR2	11.4404	5.72332	15.0653	20.201	17.0661	0	0	8.39168	4.51947	9.31475	5.78419	4.09112	0	0.565502	0.00628935	0.10939	5.18192	3.92024	3.63548	12.5442	2.56928	42.8241	34.0767	38.8302	48.4381	30.4164	1.15969	2.377	3.92717	4.47336	1.70211	3.60177	0	0	1.44075	0.422196	0.350784	0.717964	0.2599	0.886726	27.0226	27.6045	23.9761	38.1467	31.0176	35.4192	22.5532	32.6952
NM_001040194	AGTRAP	0.00181601	3.01016	2.31004	0.00458261	3.69037	0.000146854	0.00649675	1.7445	3.26479	3.41613	10.2425	1.98802	5.34238	5.43659	4.08464	7.81509	2.21036e-06	0.000627026	0.122695	0.000221912	0.168705	3.01705	0.0038226	0.151116	0.439935	2.1957e-08	0.000788674	3.33138	3.07904	1.44917	1.00135	0.000227806	5.0858	4.88869	0.00452361	0.283497	0.00396875	0.000724976	0.00215272	3.30911	0.00075777	0.517325	0.266455	0.0058503	0.0070334	0.000351318	1.10129	2.64167
NM_001040195	AGTRAP	10.619	16.6782	8.52267	10.919	9.76141e-79	1.73533	2.55568	1.26586e-14	9.39611e-05	4.50262e-05	1.61397	5.98563e-66	3.91564e-32	9.39368e-31	2.38544	2.91389e-62	2.29333e-16	0.000359571	15.18	7.58507	3.85358	14.902	14.858	12.6688	19.9912	17.2556	16.1504	1.53471	3.67297	5.75856	2.37557	12.8246	0.00373998	7.90731e-05	9.25424	6.90374	8.59764	8.33705	6.96907	7.40429	9.51109	7.96485	8.03014	4.77223	5.33802	8.69284	8.48977	7.08127
NM_001040196	AGTRAP	0.00161837	1.78813	0.262488	0.0023441	1.69951	0.000268488	2.57711e-24	0.00107342	0.308862	0.499807	0.0197509	0.939808	0.388872	0.00366787	0.185693	0.0331641	2.50865e-05	1.81392e-17	0.0151143	0.00141006	0.451989	0.73079	0.00126358	0.0364467	0.22026	0.00433519	0.00131212	0.349829	0.221557	0.582884	0.221227	0.000524779	0.00506226	2.70454e-08	0.00251803	0.130704	0.00462258	0.000892782	0.000646313	1.01536	0.00147173	0.864125	0.407671	0.00227548	0.00660278	0.000116637	0.0983662	0.121462
NM_001040197	AGTRAP	2.63736	1.87852	0.595024	1.1665	0.0292327	1.88014	3.29358e-21	0.413989	0.930017	1.38978	5.39842	0.116949	3.22798	3.54876	5.89165	7.89517	2.84685	7.84811e-12	1.27054	1.9948	2.31291	1.50271	1.22581	1.41653	1.44975	1.61248	1.17319	0.630529	0.441576	0.838684	0.927971	1.0692	0.993688	2.63977e-07	1.63633	1.35263	2.12974	1.64483	0.60734	0.370225	2.37627	2.2026	1.97124	1.30933	1.83558	0.5449	0.279329	0.215539
NM_020350	AGTRAP	8.64492	3.32336	5.16251	8.8268	20.6793	1.18395	2.94713	9.12917	9.06919	8.19801	27.2779	17.7029	17.3103	20.8312	25.4739	33.3383	2.86612	42.3848	30.0956	0.765807	1.43364	6.3855	8.73795	7.50069	5.27142	2.43969e-05	1.82212	5.73171	7.31181	2.2677	4.70324	1.22446	16.3829	18.2164	5.92148	4.62548	4.04767	3.61077	5.9485	1.14207	2.76107	2.06104	1.53622	9.37495	5.16398	3.74826	4.06579	4.00271
NM_000030	AGXT	1.20456	0.622755	3.18039	3.05154	0.0940297	0	0.233781	1.88732	2.60284	3.2078	3.84208	15.0109	0	0	0	0	0.194647	0.186558	0.429976	0	0	0.144534	0.0992634	0.285208	0.437327	0.0336958	2.40908	0.449626	0.413417	0.364632	0.524008	0.841561	384.694	346.428	0.0385678	0.0213198	0.0172983	0.0333339	0	0.0470501	0.0271099	0.136764	0	0.0204116	0.0440194	0	0	0.0661292
NM_031900	AGXT2	0.053309	0.0427102	0.358147	1.15069	0.0187225	0.0528407	0	0	0	0	0	0	0	0.0159016	0	0.0158649	0	0	0	0.0101816	0	27.0198	11.0296	25.2234	15.9977	13.4094	5.91	24.4163	17.0313	13.0737	16.2293	4.56836	24.6387	25.7779	0.00655787	0.0476433	0.0422861	0.234061	0.0195036	0.0237899	0.0135855	0	0	0	0.0379048	0.0211073	0	0.0272935
NM_015446	AHCTF1	7.07482	7.51016	6.92551	8.43555	5.45428	3.12695	3.27115	4.99164	7.0265	7.29003	6.45853	9.01204	6.7488	6.70991	5.68983	5.08177	6.71989	2.37972	2.2763	4.92481	5.14158	5.85147	6.35037	6.38497	5.80908	7.062	2.90935	5.93364	5.26652	6.00525	5.96565	5.27419	2.5878	2.64253	4.5186	5.20335	5.91288	6.2493	6.11501	6.99531	5.56385	5.99821	5.84558	6.09924	5.55146	6.4233	6.20947	5.72233
NM_000687	AHCY	95.7248	70.0075	87.1247	113.386	65.0493	53.2709	54.3881	55.3048	54.2644	77.793	79.1955	65.2127	21.1465	22.7204	17.1625	15.8078	58.2053	114.487	119.41	73.4143	92.0325	81.236	80.6964	78.0414	88.3178	78.1429	81.4212	84.3916	96.9302	90.4232	91.8215	66.079	204.957	201.959	60.1244	53.8414	54.0792	56.0989	50.8357	46.7083	161.948	136.047	124.224	145.504	96.7138	149.671	149.829	169.588
NM_001242673	AHCYL1	0.107813	0.491935	3.0228e-31	0.363565	0.591691	1.82902e-33	1.13583e-41	0.23481	1.30574	1.71125	0.118189	1.30556	0.290324	0.528784	0.140724	0.471031	0.787703	0.451222	5.39332e-25	0.0812131	0.111614	0.0922666	0.172527	0.231934	3.92853e-48	0.117498	0.0766586	0.0920823	0.0778741	1.8882e-58	0.085112	1.3091e-38	1.02274e-17	1.04392e-27	0.0469188	0.150698	0.0644674	0.119734	0.283196	0.174297	3.95596e-30	2.94571e-16	0.131351	0.0841488	0.161211	1.01943e-09	2.14806e-09	1.78034e-19
NM_001242674	AHCYL1	19.2292	25.8961	18.073	30.0502	0.000105539	0.00154702	1.26875	9.24024e-06	3.42302e-06	4.46504e-05	0.000171626	2.33611e-05	2.7804e-06	8.57825e-21	0.0772454	3.60741e-07	3.09048e-05	3.93314	0.806932	8.91107	8.97155	17.8339	12.9058	15.8582	9.69285	15.4907	12.5085	24.0853	17.2045	14.3024	15.4337	9.86218	0.000373309	0.00701949	13.564	10.3649	6.91559	11.6308	11.727	10.4739	5.78943	9.37668	5.05569	9.95118	5.5021	7.53948	7.42928	7.30354
NM_001242675	AHCYL1	0.473647	0.826946	0.00293099	0.00331033	1.44797	8.32324e-29	6.74176e-34	0.326646	0.74542	0.486161	4.66819e-05	0.764675	0.0099387	0.0021738	0.00718545	0.205834	1.6338	1.59542e-05	1.66347e-28	0.00370613	2.65282e-13	1.42937	0.00304258	0.861497	0.00257188	0.00234046	0.00555138	0.00433965	0.00367218	0.00648111	0.00566151	0.00290537	0.336521	4.96754e-31	0.266918	0.0189321	0.00271577	0.58851	0.000839376	0.00387254	0.00361939	0.0017991	0.00391403	0.00558951	0.00877263	0.363283	0.173056	0.00462784
NM_001242676	AHCYL1	0.000481435	0.00304302	0.236211	0.389919	4.6582e-05	1.12378e-28	6.08458e-34	1.18869e-05	0.0402092	1.89805e-08	0.370978	0.264228	0.0189163	0.128083	0.0450435	0.000134553	0.369145	1.88883e-05	6.01693e-28	0.118948	9.47378e-13	1.29187	0.722063	0.00772136	1.12963	0.834197	0.0564964	0.486392	1.10433	0.998588	0.626726	0.711756	0.518971	5.63445e-31	0.000376373	0.552441	0.407734	0.000353738	1.35102	0.645843	0.237726	0.342296	0.0914933	0.542992	0.216431	3.59432e-05	2.6659e-07	0.0776673
NM_006621	AHCYL1	43.1461	66.1314	42.3981	47.6864	33.03	28.489	26.7893	34.6319	66.06	49.9748	63.4538	71.4417	25.4626	24.0492	22.2925	24.0407	18.3083	7.68796	10.4551	20.2208	19.3541	26.3251	26.4889	22.4443	34.5668	27.8538	12.6198	24.0107	33.8634	31.0305	28.3733	20.0936	18.4535	19.665	15.1778	19.1839	21.2794	23.977	20.3186	22.4147	17.7325	15.1336	17.9292	14.0168	18.6168	17.986	17.4768	17.3015
NM_001130720	AHCYL2	24.457	19.9736	20.4371	30.7224	18.9571	6.12094	6.6535	7.13263	4.65132	4.1578	4.67847	5.08347	4.51308	4.69775	4.51686	4.48612	4.19157	1.99644	1.04415	4.71717	3.86773	5.60179	5.29762	5.15237	6.43318	2.54503	7.60696	0.0803941	4.82043	6.72859	5.188	8.157	1.03542	1.08368	4.451	5.35361	5.09012	4.21074	4.1939	6.21616	9.82281	11.9597	7.87061	6.69753	4.10149	9.31889	8.17446	7.71017
NM_001130722	AHCYL2	1.10209	3.75407	4.78133e-22	1.85767e-14	0.56188	0.000125276	0.000250005	3.47436e-10	1.25102e-13	2.34007e-18	8.43145e-16	0.129494	0.0815387	0.366877	0.0706902	0.226847	0.226109	1.71327e-13	0.00125984	1.34143e-12	4.20625e-07	2.71103	1.93593	2.10044	1.85382	6.03031	1.85618	0.634668	2.34876	0.900433	2.58146	1.2244	2.38391e-23	0.000180811	0.384819	0.58065	0.233395	1.61552	2.17869	8.66957e-06	0.619866	6.06827e-14	0.849056	0.642704	0.000459119	3.49694e-22	6.73122e-29	1.56485e-15
NM_001130723	AHCYL2	0.257297	1.37128	0.107984	0.642026	1.40428	0.642839	7.32681e-09	8.38775	2.14984	0.770641	7.38339	6.91943	0.087208	0.610893	9.28862e-11	0.174284	0.552231	1.82604e-30	9.10447e-11	0.249408	0.188502	1.04972	1.35534	1.20567	1.17596	0.790716	4.12582	1.24768	0.7693	1.4464	1.10752	4.30284	4.4263e-39	2.99737e-19	0.777837	0.764679	0.487929	1.18172	0.73571	0.620335	0.24509	0.334129	0.55017	0.814961	0.187011	0.228586	0.152185	1.73931e-79
NM_015328	AHCYL2	0.398924	0.110307	1.10722	0.562031	5.50184	1.96922	2.10645	2.12787	0.00025848	0.000341338	0.000194834	0.000440348	3.38961	1.16302	1.92935	1.36964	0.739768	0.750309	0.882943	0.0369538	0.265833	0.04152	0.282536	0.0326984	0.314986	0.0282946	0.288048	6.38269	0.178166	0.0597422	0.0686772	0.540269	0.0797929	0.230338	0.280305	0.0776767	0.0374301	0.0179971	0.0339673	0.0216766	0.155435	0.131893	1.24069	0.196023	4.09451	0.124185	0.518356	0.30155
NM_001029882	AHDC1	46.8153	20.9967	32.2237	21.5909	3.50993	18.5769	19.1334	13.2078	26.2553	32.4298	16.2957	14.15	6.58625	6.17499	6.6792	8.93084	12.9823	25.3546	20.7128	13.5879	13.9768	14.5825	14.6586	15.7654	16.8567	11.5678	13.6925	7.6026	7.38931	9.73263	8.9185	16.4214	3.52136	3.61884	15.712	14.942	13.1953	9.44577	12.3256	11.7475	49.2979	51.0779	43.8664	51.9437	46.0766	41.2725	49.4757	38.3214
NM_001134830	AHI1	7.70478	5.82773	2.70623	2.61926	5.39392	4.3623	2.36896	5.35206	4.75371	4.40944	7.36381	4.26991	0.392069	0.648873	0.645883	0.83484	4.45462	2.10491	2.03563	2.03842	1.75561	6.94437	3.6966	5.09986	5.23639	7.87438	4.12134	3.10637	2.45066	3.08068	4.19518	5.48114	0.00412024	0.630381	3.34654	2.83461	2.49261	4.06702	4.36699	4.35823	2.86747	4.1907	4.18413	3.5937	3.29497	3.62707	2.42339	2.1842
NM_001134831	AHI1	0.673145	1.36376	0.904925	1.17188	0.920972	7.58711e-08	2.0882	2.1859	0.298537	1.31814	0.7707	1.08354	0.0589846	0.528694	0.170845	0.168839	2.35384e-09	3.93577e-09	4.24464e-09	0.733601	1.1153	1.77225	2.90453	3.45212	1.8216	2.84819	0.193156	1.07877	1.21735	1.50658	0.37034	1.93266	0.829541	0.000936164	1.18481	2.04757	2.40992	2.0646	1.84762	2.90443	1.96645	1.00884	1.41233	1.66724	1.19624	2.16631	1.32573	1.74419
NM_001134832	AHI1	0.915047	0.115181	0.344466	1.88401	3.72557	9.54384e-19	0.222053	2.38037	3.31663	4.25119	0.593561	5.33951	0.0331435	0.28543	0.117123	0.295652	12.4859	4.4072e-303	2.9142e-202	0.505936	0.819513	2.865	1.02348	1.5199	1.1719	1.51926	0.0280792	0.45476	0.217952	0.0856034	0.409933	0.256452	6.1423e-72	0.262792	0.143143	0.0789729	0.658614	0.772683	0.247187	1.23727	0.211093	0.215311	0.126822	0.340374	0.369605	0.339495	0.450468	0.596567
NM_017651	AHI1	0.00870547	0.0245645	0.00533985	0.00357326	0.000174286	0.000784081	0.00217119	0.0275315	0.000288832	0.330177	1.87749	0.000562451	0.268948	0.0928125	1.39511e-05	0.382131	0.00012359	0.00298173	0.00187155	0.268595	0.000467772	0.00292144	0.00295631	0.0187012	0.000898837	0.000920719	0.369967	0.902932	0.408167	0.306549	0.00128128	0.00251651	7.81365e-05	0.273884	0.00125742	0.0118203	0.00133217	0.145582	0.00313901	0.00428809	0.211509	0.000812012	0.00156568	0.0167467	0.00102435	0.171998	0.0150817	0.000933841
NM_001620	AHNAK	8.81529	7.54871	22.1901	19.5062	17.4153	0.827185	0.721917	39.7955	65.3794	58.4899	46.3656	47.7711	185.064	207.658	157.15	220.235	244.76	32.1381	31.3987	103.807	79.1653	56.3971	50.0914	56.3993	43.5595	49.1065	44.1451	46.9629	41.0195	57.3292	54.0429	88.5153	2.84928	3.0133	41.5883	56.6589	52.5167	56.7483	62.316	50.7036	117.743	142.304	110.399	151.17	128.455	140.149	152.103	117.894
NM_024060	AHNAK	0.137814	2.02257e-08	0.229429	0.246028	0.224045	0	0.251154	1.68861	4.9057	6.36658	3.97973	5.30857	4.12056	4.15634	5.20807	6.19908	26.8793	6.41778	7.98749	1.3581	1.63397	0.808502	0.63992	0.405396	0.784502	0.510854	0.781825	0.620311	0.407829	0.375166	0.269997	0.775957	2.44863	1.59607	0.573317	0.572811	0.617067	0.648644	0.693609	0.359473	1.02344	1.24912	0.754254	1.25306	1.73115	1.3136	0.944544	0.696326
NM_138420	AHNAK2	0.0881954	0.0566389	0.350596	0.168848	0.140121	0.961788	0.900904	4.14811	3.69202	3.34299	5.8828	4.81975	0.0425951	0.119939	0.00908877	0.0253099	2.15368	0.116486	0.0987043	0.0820786	0.0734711	0.37587	0.646834	0.49742	0.322581	0.296055	1.68648	0.465044	0.443924	0.610216	0.588312	2.23131	0.0132449	0	0.575731	0.637097	0.315095	0.496662	0.402954	0.317718	3.90211	2.63905	3.09883	4.29818	1.35449	3.85487	6.72467	4.38603
NM_001621	AHR	3.57338	3.2406	7.65755	6.46834	12.6437	0.381813	0.455397	8.75491	5.20625	6.00153	1.98167	3.84888	19.5931	21.9641	6.4172	9.41908	10.7278	2.5372	2.72853	6.90846	5.47515	9.25645	8.48135	9.3933	9.13136	8.69498	14.4113	15.5635	18.042	16.6964	17.2137	24.9735	1.98808	1.31312	13.3147	17.8051	18.3597	18.3089	20.208	15.8364	9.95424	6.76377	13.0325	6.83994	7.29965	13.1458	13.2477	17.4267
NM_001242412	AHRR	1.5746	1.54986	1.38076	1.04522	0.852335	0.665124	0.677376	5.81442	2.11042	1.14037	2.91253	2.13904	0.17053	0.197082	0.184984	0.237509	0.215765	1.26282e-15	0.180441	0.123038	0.0815984	0.467238	0.934295	0.839655	1.87694	2.0869	1.64949	1.71149	1.46771	1.56179	1.86218	1.36458	0.170738	0.250969	2.61426	2.91618	1.56686	0.964754	1.20162	1.32675	2.76836	1.06035	0.873396	1.2888	1.48191	1.02547	1.88556	1.38329
NM_012111	AHSA1	63.8765	76.8036	73.0696	86.2217	73.3919	53.4766	51.4385	101.597	58.8463	81.054	73.7667	117.971	44.1015	41.8167	47.9315	39.1912	51.1997	73.7382	77.4296	68.6857	66.9905	37.007	39.6422	41.6357	36.6408	33.5789	49.3173	38.3319	39.164	34.2616	41.5721	32.5383	82.6584	76.5611	41.1191	34.6261	30.1477	35.4343	35.1465	32.8488	42.1901	43.5645	40.5386	42.4663	38.833	40.6764	44.7791	48.2825
NM_152392	AHSA2	35.208	29.6945	23.1228	18.9781	26.3953	20.3852	18.7605	13.3116	15.8776	14.7588	14.8209	14.3795	37.4429	40.6575	40.3265	46.5545	22.0046	16.8659	18.0868	17.1193	14.172	25.8603	24.0014	16.2493	28.2009	24.8349	12.2632	18.7759	19.7272	24.9655	22.619	25.2983	14.3405	13.9225	30.1889	36.0121	31.089	31.0618	34.1679	39.6993	24.6232	11.2557	29.9136	24.8154	24.6125	21.5636	10.8545	10.8786
NM_001622	AHSG	0.404367	11.1005	106.812	250.331	0.0893204	3.93482	4.81993	0	0	0	0.00561	0	0	0	0	0.0388365	0.993407	1.69333	6.7233	0.0176169	0.02444	8.0634	0.518192	7.31291	10.002	0.194847	20.6125	0.18068	0.240673	0.0685231	0.242292	6.64599	11027	10853.5	0.0108365	0.01687	1.39018	0.0134463	0.0647992	0	0	1.21659	0.388373	0.0176808	6.84715	0.0379312	0	0.149839
NM_016633	AHSP	14.6187	10.3758	42.9539	26.6059	13.1168	8.35162	9.15206	0.280322	1.67202	0.176447	0.354506	0.0757481	0	0.211084	0	0.212674	117.807	149.371	135.165	12.091	16.4766	3.32611	7.80527	5.59764	11.4135	1.5754	15.0377	2.59592	1.45176	1.55748	1.97214	12.7349	11584.7	12221.7	8.32584	4.91344	8.06434	3.71878	8.97097	3.38124	10.1182	4.93435	4.95312	6.33958	36.6371	5.76708	8.32232	24.5069
NM_020661	AICDA	0.0109406	0	0.0156277	0	0.00584	0	0	0	0.0180604	0.0325504	0.0103647	0	0	0.0202386	0.0175465	0.0201185	0.0963376	0.206803	0.105153	0.0416012	0.0111976	0.185105	0.23815	0.188248	0.155011	0.146665	0.0159769	0.664564	0.69074	0.299431	0.528022	0.0496889	0.146165	0	0.0216791	0.0077639	0.0140978	0.019301	0.0327507	0.0200666	0.134472	0.160399	0.185341	0.199239	0.269701	0.117085	0.0943732	0.0530702
NM_022831	AIDA	11.8057	15.9093	12.7727	17.0906	9.0614	10.1544	11.1788	7.95671	12.4764	17.4963	13.7186	12.3293	21.8748	19.1662	18.521	15.5388	5.82688	9.84416	8.2013	18.3915	17.7621	9.74925	9.63587	10.5204	8.92597	9.78329	9.8566	11.4999	10.9643	9.97778	10.2145	12.7119	21.4288	23.7334	11.8908	11.7754	11.6133	15.238	12.6522	13.3914	13.0313	15.0495	12.8701	15.2295	13.6226	15.7517	13.4794	15.7746
NM_001623	AIF1	6.32137	1.87236	6.472	6.08208	6.17384	3.17278	2.57974	0.705592	0.700945	1.05793	0.550269	0.26708	64.3904	40.6094	5.65382	8.76831	8.51758	1.76502	1.66418	6.45761	4.6948	22.5333	15.8271	19.9082	15.1758	14.7093	18.4439	22.2371	23.5537	13.3479	15.646	15.6581	20.9842	28.6881	7.61945	4.49288	4.96056	6.76877	5.60165	4.56328	7.68701	8.9561	6.37061	11.7932	10.7367	4.44241	9.17442	10.5743
NM_004847	AIF1	0.208087	0.164366	0.0635042	0.0340258	0.121778	5.68256e-18	6.00406e-94	0.0370653	0.0839215	0.026244	0.224351	0.0245621	1.225	0.466181	1.02651	0.309955	0.20402	1.52048e-40	0.232637	0.276742	0.12338	1.5705	0.886854	0.718975	0.990037	1.24265	0.550791	0.658417	0.699971	0.665301	0.598893	0.513191	0.340799	0.1738	0.0615374	0.12333	0.195137	0.252184	0.151729	0.196671	0.385403	0.112118	0.160323	0.391891	0.253771	0.0769675	0.568131	0.454965
NM_032955	AIF1	3.09346	1.58494	4.71498	1.05853	0.417321	0.64613	0.000392917	12.621	18.9393	15.9628	13.3758	7.36845	33.5175	17.5977	46.9113	22.0269	1.17895e-06	0.000127448	1.54221	0.913071	0.0731519	9.86624	4.33596	6.96854	5.61727	6.41589	7.98562	9.95844	9.41196	12.7024	8.02244	7.34124	29.2239	20.3966	3.38879	3.3415	3.55686	3.35491	3.20999	2.11272	3.38238	4.56208	3.91176	3.70744	6.7937e-05	4.46513	7.6369	4.45867
NM_001185095	AIF1L	0.41206	1.3872e-17	6.11219e-15	4.93403e-21	2.16839e-06	0.442581	1.18825e-06	3.5531e-08	8.16331e-09	3.48522e-12	0.0652252	2.85965e-08	6.33177e-21	2.59399e-10	4.33811e-06	3.59126e-07	8.05829e-10	5.02333e-11	1.37441e-09	3.83299e-15	1.93556e-16	1.1194	0.473093	1.5474	0.508058	0.701932	0.324748	1.90941e-13	5.83602e-14	0.307518	9.00916e-17	0.370519	9.05321e-08	1.10058e-14	2.76991e-13	8.95057e-14	5.77458e-19	0.246489	5.7567e-17	0.356504	3.32699e-10	7.45678e-15	3.76932e-15	5.46748e-11	4.9677e-15	0.677728	7.67377e-15	3.18536e-18
NM_001185096	AIF1L	0.00253706	0.000563831	3.41233e-05	0.00388666	3.575e-08	0.000111869	5.39071e-05	8.87697e-06	2.36369e-05	2.02749e-05	2.73726e-05	3.87804e-06	2.18315e-16	7.97238e-19	7.18103e-30	0.10004	5.87798e-09	8.46235e-11	0.546848	2.44059e-17	4.7468e-14	0.00218522	0.00279024	0.00122041	0.00698687	0.00184373	5.92439e-06	0.158687	0.00261022	0.0189641	0.00812368	0.491632	3.77815e-24	0.695131	0.00105776	0.682091	0.00402355	0.000106919	7.49582e-05	0.000282155	3.07359e-12	4.5795e-18	6.39199e-15	0.000233765	8.84229e-14	6.39207e-12	2.14819e-06	1.42423e-09
NM_031426	AIF1L	21.0583	28.0856	17.6538	27.8609	8.22167	37.0203	34.7288	15.7936	4.79882	8.67869	27.8408	6.31075	0.0899841	0.608293	0.0307923	0.000100308	9.14153	21.9765	21.1133	14.4196	27.7595	148.583	101.758	115.26	129.103	122.305	8.09621	2.27959	2.37472	8.24143	4.75502	7.48129	0.619679	0.00067465	15.2415	15.1729	16.2971	18.8274	16.6941	17.2744	14.6583	11.6996	16.478	11.825	14.1256	15.031	18.1032	13.7167
NM_001130846	AIFM1	0.45705	0.347278	0.0896141	0.0359715	0.450523	8.4347e-20	0.479819	0.129926	0.0831304	0.124752	0.240557	0.0558214	0.240801	0.234514	0.520483	0.181409	0.93602	0.328863	0.484417	0.283958	0.0649948	0.299882	0.294218	0.244437	0.30223	0.50314	0.16572	0.27024	0.198048	0.741265	0.314924	0.564922	3.47583e-21	0.309645	0.269553	0.25145	0.201087	0.580173	0.248123	0.325633	0.224121	0.08478	0.360204	0.262726	0.264672	0.0994766	0.066074	0.043774
NM_004208	AIFM1	39.5542	39.5402	34.7665	45.5997	25.4822	8.17109	9.39184	12.108	2.17306	1.74925	9.44828	2.76938	14.3685	14.1462	14.3025	13.3666	23.4962	16.1136	16.3033	28.353	31.9473	23.1417	21.8147	23.6451	22.5906	23.1019	11.5582	20.8827	23.4992	17.0743	17.675	9.93068	33.3641	36.6168	7.94559	7.78661	7.44134	8.52215	7.57055	7.53062	8.37214	7.63698	7.66259	9.72393	7.25198	9.1089	9.98039	10.0387
NM_145812	AIFM1	2.16459e-13	2.25134e-14	4.80631e-10	0.185792	0.314869	2.29769	0.751337	4.83536e-07	8.74215e-10	9.44899e-06	2.7488e-07	5.29035e-09	1.19311e-06	0.123306	1.1786e-06	1.72613e-06	2.25452	0.00015313	5.25142e-05	1.31331e-10	0.232629	3.55243e-05	0.261375	0.364885	0.330912	0.129619	0.341246	2.46926e-11	0.359783	8.72985e-12	0.214577	0.487361	5.99146e-05	4.04381e-05	0.0855215	1.02888e-09	8.72124e-08	0.129513	7.65079e-07	0.566947	1.78763	3.10792	1.2952	0.774403	1.81707	2.27121	0.358806	0.9327
NM_145813	AIFM1	1.12086	0.0021984	0.957379	0.388192	9.84356e-10	7.13134e-05	0.000554769	6.77042e-06	0.00018624	0.761077	4.95801e-06	2.95373e-05	3.28927e-06	9.26289e-06	6.24209e-06	6.24585e-06	10.3126	15.3904	18.5813	0.508755	0.00011455	2.92103	0.799048	0.000180505	0.444524	0.00282286	4.71915	0.31664	0.000488882	2.48807	1.07627	0.000140954	5.93954	8.48317	1.59454	0.320416	0.139813	2.58003e-07	0.394917	5.67585e-06	1.45058	2.4077e-05	1.29	0.000219261	1.73407	1.18905	0.0175768	0.421607
NM_001198696	AIFM2	6.22196	0.12181	0.0527161	0.0389178	1.60366	0.204347	0.0321561	0.000362519	0.0493156	0.165645	0.0372135	0.000301734	0.00355191	2.30936	1.59767	0.0067391	1.19637	2.45429	0.00126989	0.170776	0.0942459	0.00379372	0.0414962	0.0545201	0.050121	0.311698	1.71739	0.0752473	0.0628339	0.0582186	0.0634969	0.0605244	0.00587132	7.38943	0.0529353	0.0550463	0.0432268	0.0469764	0.1479	2.49603	0.0763842	0.318626	0.11856	0.0491904	0.120418	0.155732	0.0961837	0.0988574
NM_032797	AIFM2	12.3313	19.6815	20.621	18.8838	11.6622	2.29751	3.08908	3.03827	2.27114	1.0392	2.42955	1.94263	2.06584	0.105038	1.1207	3.31144	3.12059	2.5245	5.72973	3.47745	4.02419	2.44486	1.94242	1.76301	2.55135	1.81571	0.00664693	1.83546	1.52284	1.95574	1.52234	0.994065	8.39415	0.00225635	2.61541	2.64275	2.06506	1.86313	1.93851	0.0135214	1.74678	0.765653	0.999527	1.38829	1.37957	1.37287	1.44641	1.59748
NM_001018060	AIFM3	0.000504202	0.000557282	0.000557101	0.838955	0.000477865	2.70636e-05	0.00312416	0.000431748	0.000759241	0.25668	0.0830631	0.174848	0.509737	0.629435	0.12245	0.0145773	0.00176737	0.00880054	0.0127245	0.000511828	0.00040729	1.24686e-08	0.102789	0.000784416	0.00021628	0.219375	2.03657	0.000386	0.0163174	0.000104255	0.111054	0.00726311	1.50207	0.020695	0.000213408	0.000714214	0.00010267	0.1673	0.00043423	0.153507	0.000315191	0.000863034	0.000612469	0.000284871	0.000758919	0.00453884	7.70437e-16	0.000840064
NM_001146288	AIFM3	1.08695e-10	7.33779e-10	1.31886e-11	7.50131e-11	1.15155e-13	2.0499e-07	5.7425e-28	1.43618e-09	1.84258e-09	3.56073e-12	2.75764e-05	1.57383e-07	1.64337e-05	0.000426877	7.93766e-05	0.243674	3.28318e-08	1.59934e-07	1.1888e-07	4.38951e-09	1.38494e-07	5.06331e-05	2.0232e-12	5.81906e-12	1.15661e-08	2.7875e-09	0.849971	1.05561	0.266136	5.81381e-07	0.133464	1.23679	0.00100488	4.86304e-10	0.142223	8.38293e-11	1.60326e-07	3.31757e-09	6.27633e-10	5.8828e-10	3.98153e-08	2.55419e-07	1.05368e-07	1.01592e-08	1.26192e-07	5.55965e-09	6.98943e-05	6.62441e-09
NM_016108	AIG1	13.6277	13.5977	10.2382	17.0143	13.4305	18.1947	16.6165	6.29468	7.2029	15.3333	11.1815	6.24402	7.73636	8.62566	6.01767	6.12785	12.5898	18.6598	15.9798	24.4199	18.8877	37.5738	37.6651	33.8403	36.5921	36.4964	32.4954	83.2489	83.558	54.3239	78.6733	31.19	82.4483	64.4961	12.0249	11.1307	11.3556	13.7035	12.0299	14.9759	16.9302	18.8179	17.9006	17.0592	18.2691	17.7383	14.0259	15.0214
NM_001624	AIM1	0.561077	0.505705	0.511003	0.515575	0.739046	0.0160846	0.0292353	26.7406	2.42251	1.1514	8.5021	3.06675	26.5064	24.3948	24.8874	18.8108	2.4267	0.812384	0.404954	1.69627	0.810432	9.30793	8.92331	11.1429	8.54048	9.72396	7.75889	15.3135	15.9034	11.896	13.9158	12.8087	0.995229	0.567311	3.19671	3.88295	4.8405	5.48404	5.37571	3.68533	1.11585	1.01964	1.65242	1.37253	1.48822	1.15991	3.34628	1.31892
NM_001039775	AIM1L	0.00710371	0	0.0209507	0	0.00931366	0.0228584	0	0	0.10898	0.00762464	0.0104836	0.0328528	0.379655	0.496912	0.243463	0.515896	0.137512	0	0	0	0	0.129132	0.115955	0.0942307	0.0777064	0.132025	2.8151	1.19006	2.82621	3.16523	1.78348	1.58744	0.0990673	0.198691	0.154308	0.145605	0.165683	0.0797801	0.261919	0.265397	0	0	0.00916467	0	0	0	0.656952	0.00839335
NM_004833	AIM2	0.0187898	0.0190716	0.0658334	0.028279	0.0177291	1.99078	2.28242	0.505323	0.093124	0	0.0408085	0.0161335	3.30479	2.97433	2.30559	1.2796	0	0	0	0.0138624	0	0.0531563	0.0120581	0.0163292	0.0328729	0.0197786	0.23436	0.344286	0.608955	0.293266	0.243028	0.32889	0.641215	0	0.0776116	0.0264438	0.0721684	0.108838	0.0421544	0.0342025	0.0997263	0	0.0864091	0.0516736	0.13096	0.143212	0.0615923	0.109899
NM_001142415	AIMP1	11.3723	15.3569	13.9935	18.7706	1.11745	2.25372e-05	2.36976	1.65656e-05	1.7732e-08	0.000126726	1.7762	0.00010528	1.09021	1.77098	1.43736	2.31316	0.0117956	0.0776548	0.0115484	11.0673	11.3719	11.3388	10.586	12.9962	9.49609	10.2854	13.0061	11.4339	14.9285	9.24386	11.8634	8.80316	2.21408e-08	0.956645	8.5623	8.11643	7.42867	10.3344	7.16979	10.3227	12.8746	12.2372	8.74445	14.0442	12.6125	10.8537	15.4526	15.0567
NM_001142416	AIMP1	5.53391	4.93055	2.68306	0.99276	14.5822	12.8496	10.9794	15.7436	20.7554	13.9091	25.3647	22.528	22.5525	23.2137	21.7555	17.3637	8.74841	10.208	9.48713	5.49355	7.98036	4.87613	4.783	2.64357	5.32298	5.19446	1.07953	5.19186	3.62968	6.19913	5.6032	6.70886	15.3973	13.619	4.6899	4.05703	4.76556	2.57297	5.10296	4.46264	4.78804	3.96231	7.32506	3.31414	2.77894	6.57632	0.51902	0.759415
NM_004757	AIMP1	0.293696	0.362724	0.24992	0.194177	0.688618	0.499815	0.390084	0.396114	2.16135	2.27036	0.548733	3.42294	0.397661	0.596909	0.386661	0.923118	0.532321	0.820376	5.04095e-55	0.300224	0.0991752	0.440566	0.433568	0.444765	0.106797	0.199007	0.212041	0.376205	0.27077	0.315102	0.722528	0.432166	3.81547e-47	4.22044e-36	0.260764	0.123112	0.314786	0.392509	0.599497	0.0832085	0.308398	0.358491	0.0999904	0.525495	0.510724	0.478985	0.361279	0.222172
NM_006303	AIMP2	13.0569	20.0405	20.2001	17.5113	30.2839	15.6258	16.1367	26.8997	7.8784	5.97213	18.7649	14.2333	7.70313	6.86982	8.40381	6.74854	20.0357	36.8489	33.7751	23.3354	39.1662	9.95137	12.3436	11.1757	11.6304	9.98791	13.3224	10.7717	12.5854	9.72247	14.0322	9.88053	16.6541	14.095	10.7543	7.12193	7.03937	5.72757	7.26972	5.98024	28.2293	19.8005	19.8712	24.999	20.9736	23.8585	23.179	22.7053
NM_003977	AIP	20.9671	16.0451	25.1036	20.8241	26.1546	44.8346	47.2152	32.8822	50.9749	69.8794	46.935	46.422	77.5207	83.867	89.812	77.0284	65.236	113.497	122.219	29.7725	25.2923	23.9974	24.7406	26.1576	28.3292	20.0768	38.7468	20.5259	22.4802	22.1535	20.71	22.412	46.3155	48.0107	30.8619	24.1059	25.5305	25.1267	22.9736	23.4091	30.4567	30.0147	23.0195	29.2905	27.3823	28.8274	27.5638	27.7239
NM_000383	AIRE	0.0190549	0	0.0284851	0.0173596	0.013437	0.128798	0.218403	0.256096	0.486844	0.128655	0.484804	0.18833	0.318881	0.488087	0.00836449	0.0502349	0.217119	0.261194	0	0.0772994	0.0216773	0.287647	0.455249	0.268201	0.34791	0.128594	0.10319	6.4336	3.38372	5.32925	2.00933	0.166321	0.271896	0.136181	0.0742994	0.0863538	0.057405	0.0113505	0.0389688	0.0157754	0.0179603	0	0	0.013417	0.125025	0	0.0485271	0
NM_001042478	AJAP1	0.0224496	0	0.142709	1.2258e-07	0.0654962	1.3322e-05	0.310506	0.940584	2.17418	1.61354	0.287501	1.75354	0.0916571	0.0195965	0	1.75759e-07	3.49126e-07	0.309356	3.06156e-06	3.76168e-06	1.38099e-07	0.329059	0.192554	0.0832281	0.556498	0.0299168	0.088125	0.144916	5.33082e-05	0.148879	0.0668669	0.0753794	0	0	0.0414859	7.3252e-06	1.78645e-07	8.10748e-08	0.0262188	7.87263e-06	0.0923362	0.000147773	0.157025	0.126849	0.0729042	0.271906	4.98351e-06	0.11029
NM_018836	AJAP1	4.0644e-07	0	0.148377	0.040689	0.224112	1.09843	0.766187	1.82739	2.25394	1.80925	0.911896	1.82041	0.0651898	0.0477515	0.00680928	0.0237987	0.260668	2.11654e-06	0.189822	0.189076	0.130121	0.691423	0.703658	0.649943	1.26834	0.333342	0.490026	0.342807	0.534746	0.370516	0.327676	0.522854	0	0	0.0490043	0.128444	0.0508368	0.216763	0.0525991	0.107061	0.449693	0.2573	0.430145	0.788516	0.4114	0.336413	0.644671	0.648978
NM_032876	AJUBA	1.49001	1.1843	2.99544	1.99727	2.13991	6.78511	6.04559	5.17083	2.70422	2.882	4.4292	2.60041	0.883083	1.0908	0.425595	0.381552	4.38647	18.4022	17.6504	20.4944	22.2783	28.1825	25.3374	28.0065	27.8423	19.6561	7.33192	5.86729	10.5275	11.8317	9.57357	8.1122	5.09001	7.44293	11.7968	12.0351	12.1584	9.55297	11.5215	8.48272	24.3442	17.9293	19.6234	26.7145	17.8148	21.7681	27.57	23.5333
NM_198086	AJUBA	0.131193	0.312231	0.132451	0.578909	0.033816	0.341714	0.321553	0.142163	0.254478	0.212803	0.27194	0.0919098	1.17504e-06	8.22865e-07	1.1254e-06	3.51664e-06	0.480064	0.791658	1.40478	7.65808	6.02815	2.34312	1.72066	1.43144	1.91787	9.74116	0.607716	1.11904	0.628919	1.27375	1.18994	0.741396	2.7162	0.000752433	0.776146	1.18257	1.77414	3.03841	3.96396	3.31927	1.97807	3.85118	4.24684	1.17565	2.38466	1.40793	1.36976	1.20594
NM_000476	AK1	13.5364	12.5934	16.1779	13.649	16.4385	38.8126	37.8662	49.7549	60.9235	51.5657	86.2526	56.6994	5.54511	16.2725	7.55847	12.2922	77.8495	114.475	108.057	31.5327	29.8394	7.23677	8.16838	7.48997	7.85285	5.84814	12.1047	3.43995	3.19563	4.00341	3.08227	15.4819	78.0267	64.3654	26.9278	15.7341	11.5523	9.71496	13.8888	9.38644	307.968	312.149	230.215	279.544	244.505	240.015	244.711	224.292
NM_001199199	AK2	13.9616	7.93353	13.2737	9.57429	3.96036	6.82211	8.59952	2.12917	0.00207995	0.00514499	7.06663e-18	0.00494257	6.84304	11.41	8.66025	4.95055	11.3374	9.86915	10.4155	9.26029	8.81864	15.8282	9.48203	14.7687	11.6447	12.9737	11.6139	13.1131	11.6342	16.3114	7.67543	4.65721	18.3237	17.7634	12.417	13.5604	10.292	14.5317	14.0287	11.7102	7.55692	0.0569882	10.3989	4.62272	9.58003	5.77871	9.32952	10.8655
NM_001625	AK2	18.9432	21.7389	14.4655	20.0392	20.066	8.24391	9.37205	11.3109	58.6064	48.2557	19.2767	40.372	7.91056	5.40777	8.89024	5.81268	3.99276	10.8545	10.4912	14.1373	17.4531	19.7876	19.4599	18.3461	17.8453	17.3439	11.2287	25.9022	23.8887	18.3927	24.037	15.1767	10.3633	10.5139	11.2901	12.8482	12.8702	14.6136	12.8176	15.7085	7.64732	10.0684	11.5373	10.3225	6.9724	12.3154	7.32836	7.18839
NM_013411	AK2	0.0261332	8.15432	0.205108	6.1927	12.06	0.00228317	0.00294035	10.1351	17.1754	11.8812	11.4996	14.7277	19.2941	8.97388	15.0901	15.298	0.00313525	0.0459431	0.00795645	0.109462	1.88623	0.0606134	7.24125	0.434379	3.98122	5.12024	2.93887	6.23613	9.36692	0.446009	13.0328	7.89161	0.00555288	0.0849677	1.86521	0.0582156	3.41604	0.0537394	0.155769	2.58078	2.34799	8.75685	2.79761	4.64212	1.33543	4.50494	1.60692	1.79143
NM_001199852	AK3	0.000220487	0.0270957	6.62428e-23	1.00408e-09	1.70016	3.6447e-10	1.27643e-08	0.000100371	8.71314e-07	1.92458	0.875044	0.664918	0.0863265	0.16803	0.104279	0.249592	0.394219	0.264264	0.00111752	0.00108778	0.00146866	0.00090782	8.45316e-05	0.000186786	0.00183468	0.000271455	0.00120319	0.000596479	2.86602e-05	0.000784458	0.000327735	0.000557532	2.41239e-07	0.359752	0.000285244	0.000200401	0.000162147	0.000459514	0.000689692	7.34006e-05	0.000334069	2.24196e-09	1.01091e-16	0.000522433	2.82855e-12	4.88187e-07	0.000397961	2.51769e-07
NM_001199853	AK3	1.08187	11.8905	1.48315	2.80468	0.42532	5.84063e-05	5.20105e-05	5.19328e-08	2.29189e-05	3.31729e-05	3.61617e-05	2.39729e-05	1.36758e-05	1.17602e-05	3.61799e-05	1.75371e-05	2.0595e-06	0.00186453	1.0637e-06	5.71282	4.79662	3.65945e-12	0.877269	0.289163	1.71628e-14	4.76699e-06	4.61931e-07	6.45779e-10	0.000233232	8.68706e-12	2.182e-06	2.76632e-07	1.03605e-05	8.57563e-06	1.09748e-06	0.255693	7.45897e-06	8.9429e-07	0.336566	0.000109758	0.409928	0.062433	0.00081056	2.59655e-07	2.20963	0.0432678	0.000633083	0.00877704
NM_001199855	AK3	0.00122607	9.82582	11.3532	13.6673	1.407e-05	7.01981e-06	1.97734e-05	6.76326e-08	2.28788e-05	3.62715e-05	7.77688e-06	2.57784e-05	4.47848e-06	7.94053e-06	1.58506e-05	1.67208e-05	1.12735e-05	8.19731e-06	4.4565e-08	2.94136	2.2678	0.264824	1.42798e-05	0.285828	0.476684	0.242346	7.23962e-07	3.82499e-10	0.42405	0.25244	1.54515e-06	9.99636e-08	1.13121e-05	8.24749e-06	0.694103	0.265383	8.13412e-06	3.8147e-07	6.56743e-08	0.435077	1.10516e-05	1.24977	0.0850719	1.42335e-07	0.010818	0.373145	0.00240718	1.11545
NM_001199856	AK3	6.93322	7.19814	3.64419	5.98588	1.08805	2.8492	1.80764	0.528301	1.16189	1.89521	1.69792	1.51611	1.40699	1.87617	2.83933	2.27206	1.11813	3.81856e-06	6.91957e-09	4.90225	5.22793	11.5229	7.88347	7.69079	11.5703	17.2841	5.65699	7.36555	12.2593	11.6973	12.2863	8.74496	2.557e-06	2.34729e-06	5.10714	7.36614	5.75135	13.3349	10.2467	10.9641	2.41898	6.25496	7.41238	2.19205	5.9285	2.59076	2.60878	3.44695
NM_016282	AK3	54.1297	28.5641	37.0331	35.0146	50.528	9.69937	10.7921	4.29814	8.29719	7.16544	8.56902	6.94497	12.5864	11.1217	13.832	12.8057	11.7926	9.52413	9.87996	14.1923	22.6418	15.9033	17.2713	18.1813	12.7849	7.63306	13.9403	18.4865	15.3103	15.624	10.949	11.1682	21.8891	22.3777	10.1178	8.0148	13.3967	7.17708	7.66056	10.6016	14.846	8.62515	7.84674	13.0113	11.2963	13.8412	16.6563	10.4625
NM_001005353	AK4	0.208106	3.40443e-05	6.17156e-05	1.37264e-28	1.61434e-05	0.677096	0.000145533	3.00306	8.83859	6.8342	2.83899	7.48448	9.52231e-05	1.07865e-10	8.85619e-05	6.95371e-05	1.60038	0.00109432	2.3972	1.83228	7.02349e-30	0.219465	0.837289	1.26953	1.02772	0.763465	0.588471	0.236828	0.67584	0.166069	0.531889	0.202356	1.49408	2.43054	1.40668e-22	7.84922e-05	9.63085e-05	0.179055	0.19631	7.89242e-05	0.43493	4.25837e-24	1.00945	0.16089	0.37314	0.864944	1.26306e-20	0.294729
NM_013410	AK4	0.000780017	0.0929467	0.402829	0.0639277	0.0419759	0.454996	0.97301	2.00345	2.12998	1.54528	4.34979	2.39003	0.00722436	0.0862594	0.00940184	0.0132013	3.93259	3.55575	2.06149	10.5076	0.0185829	17.5231	14.8003	19.0225	15.8941	12.0792	5.0553	9.53124	6.71169	5.42878	15.71	4.73049	5.01006	8.04648	0.458786	0.202042	0.311296	0.0455879	0.177031	0.273059	2.25761	0.097561	0.07422	1.7128	2.67501	0.105112	0.0147674	0.04741
NM_203464	AK4	0.000884358	0.151219	0.471665	1.69506	0.0757938	0.823991	1.56394	0.701603	6.44509	5.4875	2.7217	4.4972	0.00860946	0.00994807	0.00748447	0.0081791	2.7892	7.82588	6.41033	22.6032	27.3226	5.16059	2.85999	0.00385045	2.99049	5.88409	2.79344	0.00868875	1.05463	0.00181509	0.812897	4.66562	2.72608	0.0304534	0.0234332	0.236733	0.321105	0.774471	0.182825	0.326735	0.00224478	3.19548	1.56389	1.58032	0.030327	2.91439	4.6269	2.77299
NM_174858	AK5	0.055051	0.0287094	0.381309	0.0282909	0.534325	5.33388	5.26292	0.22107	0.513494	1.38648	0.0513877	0.363021	9.83281	9.61954	5.65869	11.689	0.506782	0.114034	0.173962	0.0623338	0.0941674	0.486246	0.577507	0.615293	0.63131	0.605098	0.822876	1.36128	0.88948	0.955831	1.0106	0.898585	0	0	0.0825866	0.0459924	0.134802	0.155464	0.0676223	0.147811	1.96984	1.81797	2.50086	1.87416	2.60062	1.99054	1.62764	2.07899
NM_001015891	AK6	0.00294294	2.84401	4.15887	2.50308	3.87809	2.12427e-11	0.858523	3.21597	4.98195	7.40672	2.07333	6.97569	1.04179e-05	0.532693	0.530805	0.000239443	0.000405418	2.07302e-44	1.57367	3.00997	0.0429475	0.00985244	0.0149322	0.00310074	1.31859	0.252177	1.13325	0.0701615	2.24579	0.0370112	2.45676	1.54069	4.33594	2.75527	0.00835272	0.341099	0.112872	0.0295795	0.0320184	0.215522	0.00438984	0.0650886	0.239313	0.000335139	2.2171e-05	0.0846048	0.0159776	0.376296
NM_016283	AK6	25.381	37.3047	26.1761	33.7345	35.2832	18.0841	14.8759	32.6594	19.3987	11.5434	40.2845	26.0557	15.1176	12.3014	12.8781	12.67	7.39412	15.0061	11.9695	18.1643	20.6207	16.0124	15.5831	16.5112	14.3705	15.9098	15.6807	23.7575	19.4717	18.5175	18.1059	13.4277	23.974	31.0817	11.7579	11.3994	12.1026	13.965	12.2068	14.9551	15.3381	12.2441	14.332	15.0531	17.1402	16.4033	14.8828	14.6797
NM_152327	AK7	1.56757	3.83356	0.77093	1.83853	2.44719	0.304844	0.385861	0.0237538	0.0486796	0.041512	0.0874035	0.0356055	0.00983939	0.0494399	0.0427354	0.0435887	0.196235	0.107898	0.246987	0.18628	0.216145	1.164	0.866178	1.06587	1.33625	1.02261	0.533159	0.541366	0.450034	0.38451	0.315375	0.599256	4.76014	5.67181	1.09798	0.878681	0.315521	0.9559	1.41223	0.896996	0.0985841	0.0689984	0.1067	0.0634947	0.0813084	0.0521847	0.0825036	0.0896666
NM_152572	AK8	0.314484	0.467342	0.484199	0.459838	0.538309	0.188331	0.269199	0.0744779	0.194844	0.21655	0.115918	0.236202	0.00839944	0.048837	0.109625	0.071569	0.16087	0.244462	0.37527	0.18741	0.204301	1.23913	1.14983	1.34568	1.23214	1.2739	0.73904	0.436594	0.414471	0.489083	0.422455	0.263424	0.120863	0.121119	1.46281	1.29873	0.61552	0.943698	0.98814	1.12267	0.224735	0.243297	0.152259	0.2146	0.21217	0.262703	0.531818	0.233856
NM_001145128	AK9	0.0733827	0.149334	0.161186	0.102569	0.260026	0.566391	0.462669	0.158984	0.0294189	0.0537315	0.0944906	0.0587704	0.893998	0.809241	0.905354	0.837853	0.764348	0.144246	0.161769	0.525201	0.35162	0.993216	0.915396	0.982053	0.852423	0.889703	0.340895	0.479107	0.393838	0.435988	0.518109	0.587362	0.0626797	8.66472e-09	0.769133	0.862926	0.958408	1.26291	1.33586	1.22699	0.481385	0.459426	0.601169	0.395111	0.476896	0.372807	0.338123	0.372717
NM_145025	AK9	1.2919	1.23551	1.41787	1.10388	2.15137	5.53106	5.08606	0.652443	0.198186	0.454969	1.42899	0.465454	1.26492	1.22732	1.58765	1.53555	5.3394	1.53368	1.22322	4.66047	4.05643	2.27457	2.02393	1.89073	1.66645	2.32864	1.61104	3.16274	2.81893	1.91952	1.91213	2.18019	2.10289	1.77168	1.97633	1.76316	2.0014	2.63532	2.11457	2.83787	1.91846	2.18615	1.55303	1.64707	1.60253	2.05015	1.6964	2.32016
NM_001242902	AKAP1	1.86691	1.55062	0.490862	0.519428	0.455905	0.00226378	0.00202729	0.125963	0.323531	4.73969e-05	0.196307	0.189713	0.31574	1.07418	0.273154	0.214782	14.7639	0.00985205	0.00456055	5.55858	2.37703	1.5537	0.93895	0.412908	0.000910164	0.601204	7.83285	6.0338	6.48479	6.91279	3.88103	5.97528	0.00331948	4.29585	0.79418	1.20833	1.33018	1.28333	1.60001	1.25306	4.45089	8.31759	2.7619	2.52581	3.75766	1.14776	1.30544	2.65515
NM_001242903	AKAP1	0.298232	0.241399	0.517309	0.0841243	0.435805	6.71756e-23	1.54345e-24	2.34877e-09	0.170969	1.57117e-11	0.0388881	1.50554e-07	0.541724	0.270531	0.236758	0.516115	5.63762	8.30509e-28	2.21626e-24	0.987468	0.350111	0.346662	0.163961	0.346231	0.117038	5.0007e-15	1.95035	2.50409	1.99973	1.44883	1.4229	2.24613	3.02299e-17	0.83862	0.367489	0.361959	0.377129	0.058868	0.211314	0.420912	0.676922	0.282688	1.16444	0.458198	0.466405	0.687662	0.590031	0.597076
NM_003488	AKAP1	5.33657	6.00314	7.75449	7.90209	5.04661	10.2793	11.215	5.25877	4.90813	4.11758	5.95664	4.26233	10.1161	11.3177	7.81063	7.59277	46.6146	29.852	31.3436	37.5097	33.2308	11.4112	12.6107	12.6631	12.7542	12.8305	29.6726	33.3396	31.0802	26.8327	36.7131	33.7152	11.5156	7.06713	18.9897	17.6927	14.7222	16.403	18.0124	18.3204	49.9431	46.5476	43.9141	41.3258	35.7297	41.5453	43.4735	36.5263
NM_007202	AKAP10	14.8345	14.8462	10.0018	13.0111	16.5229	6.18408	7.72474	7.90973	16.1	10.2764	12.0553	13.8394	16.1068	19.679	15.7921	19.2054	7.56476	4.87282	4.88739	7.37749	6.92689	8.32509	7.64205	8.12136	7.94739	8.54683	6.03123	8.54127	8.08437	8.16832	7.97874	8.11259	5.84927	6.57756	7.97503	8.2274	8.9746	9.60076	8.49571	9.64562	8.38235	8.93704	8.72119	8.12607	7.92218	9.15161	8.07477	7.82768
NM_016248	AKAP11	24.9274	17.7289	18.8201	19.8895	18.26	8.97318	8.54079	7.71144	3.93405	3.53027	7.24058	4.94766	24.6931	21.0613	20.8601	18.1927	10.2097	2.86369	2.64426	10.1046	10.6223	16.5594	15.0438	15.9126	13.8811	15.5794	5.94118	16.5129	15.3809	15.1131	15.4272	14.1849	1.56766	1.83778	12.6442	16.6644	17.9182	17.7181	16.8359	17.3233	14.6556	15.1352	14.566	14.2282	13.5493	14.5697	13.9845	12.0531
NM_005100	AKAP12	2.35071	2.44329	7.31459	4.82282	7.24139	13.1956	16.298	11.3355	34.7603	20.8729	4.35701	30.6088	7.13818e-05	0.53586	8.82303e-05	0.214392	63.8468	8.14598	2.74084	11.1179	5.80719	29.7181	21.3822	23.4773	23.1995	21.4525	24.9298	11.6908	9.38822	15.1917	12.2329	18.4553	0.774736	0.681508	7.85651	9.96635	10.2126	12.9675	9.77532	8.26207	24.9291	19.9805	15.6037	30.1941	32.3925	26.0881	14.547	25.8213
NM_144497	AKAP12	8.83611	8.37977	17.7631	18.171	7.45035	5.52267	3.0169	2.0673	10.1943	3.18903	1.17032	8.02322	0.064404	0.952649	0.0658463	0.00198618	30.9729	10.5872	14.8967	16.9725	14.1936	19.274	15.9421	15.7966	17.1877	21.4788	18.023	9.70761	8.6531	10.8806	10.9251	28.3837	8.01538	7.5899	17.0974	18.4167	24.1312	27.6292	20.4382	26.2632	31.2236	40.5739	29.6516	37.4365	25.6191	32.1982	30.0214	41.6264
NM_001270546	AKAP13	14.0598	10.8125	8.87898	12.0776	6.8766	8.91375	9.17178	4.79778	18.3718	25.3371	7.80955	12.8356	38.6312	37.2597	47.1009	48.6917	6.58348	25.0489	24.8613	18.9972	16.06	7.65628	7.87193	7.27094	8.17633	8.91502	15.4338	9.57739	8.61948	10.3928	8.20947	12.5009	2.49579	2.34339	11.3071	8.91281	10.2019	9.9742	8.22724	9.72121	12.8559	14.4683	13.7096	12.5115	11.4045	15.6541	11.3543	12.365
NM_006738	AKAP13	0.739986	0.501055	0.00317728	0.00209773	1.61632	0.0013995	0.0757677	0.380047	0.583134	0.127052	0.139677	2.14339e-05	3.88737	2.62123	3.42559	2.56262	61.0331	0.000104705	0.000654106	8.29134	8.60404	1.42333	1.76181	0.0046833	0.602418	0.00222769	0.00222605	4.65187	1.57974	2.54417	0.0966702	1.34946	0.105867	0.154159	0.686118	3.41126	1.37913	3.1949	0.00472517	0.00271968	0.535562	3.35645	2.08324	1.31327	2.58242	5.75391	3.17924	1.31304
NM_007200	AKAP13	2.08777	2.87656	4.61935	4.2191	8.62529	1.22583	1.08047	3.82588	3.4165	3.15998	1.72699	2.55943	13.3136	14.8646	9.95251	12.9081	142.618	2.43231	2.75173	17.704	14.3613	7.25968	7.82308	9.58915	6.7882	8.67444	1.82931	2.56212	6.22491	5.08912	8.24504	8.21964	0.108973	0.157843	4.13602	5.28806	8.65704	7.03352	9.22328	8.81884	6.99651	5.36222	5.20519	8.32079	3.49695	3.08525	4.56753	7.61743
NM_001008534	AKAP14	0	0	0	0	0	1.02687	4.48319e-06	8.8422e-07	0	7.15816e-07	7.82125e-07	0	3.30567e-08	0	2.8325e-07	0.0343146	0	0	0	3.2916e-07	0	0.105427	1.77376e-06	3.29645e-06	0.100022	0.181759	0.00461323	0	2.0677e-06	0.0929345	0.103334	1.92318e-06	0	0	4.55722e-05	0.355806	0.0152166	0.00454116	0.44262	0.0238405	0.115473	0	0	0	1.09584e-08	0	2.82528e-06	0
NM_001008535	AKAP14	0	0	0	0	0	1.45163e-05	0.536067	0.0357589	0	0.0783665	0.0467267	0	0.0885574	0	0.116716	0	0	0	0	0.0149305	0	9.27109e-05	0.159947	0.0601904	1.89086e-10	4.03956e-05	7.99821e-27	0	0.0690553	6.85471e-08	9.80118e-05	0.0790291	0	0	0.989768	0.238643	0.167988	1.04628	0.869896	0.903905	2.15267e-08	0	0	0	3.73593e-05	0	0.0963869	0
NM_178813	AKAP14	0.0406322	0	0	0	0	0.770581	0.260532	8.20922e-10	0	2.39836e-09	3.72999e-10	0.0313262	0.0271179	0	0.0312891	1.96914e-06	0	0	0	0.0538011	0	1.01136e-09	4.36312e-10	0.143316	2.27552e-06	1.58662e-10	0.128257	0.0431103	1.10726e-09	3.4332e-06	5.55395e-11	9.83318e-10	0	0	0.760784	0.423555	0.0933444	0.92105	0.652537	0.52192	3.45706e-06	0	0	0	0.113322	0	2.00844e-09	0
NM_005088	AKAP17A	14.5537	6.66858	9.47026	10.8685	3.98007	9.36215	9.8426	9.27965	25.2564	21.6592	6.10802	15.1492	7.70877	12.8001	8.60166	13.329	6.92459	11.9876	12.7033	8.53622	7.3139	7.4771	7.7853	8.54183	9.12663	9.38627	11.602	4.78579	7.71529	7.08116	4.18715	7.49854	10.7116	8.02344	9.02737	6.63571	8.15628	6.78497	5.92733	7.81651	8.02765	8.09366	6.70841	7.21762	6.65481	8.88765	7.28085	5.71319
NM_001004065	AKAP2	1.51776	0.552283	0.840083	1.00319	1.70344	0.00304225	1.2077	7.85932	34.9962	36.1691	4.75755	20.3643	4.18387	3.70027	0.663944	1.03945	2.91893	7.05975	7.40672	2.48907	3.942	3.52838	2.16341	2.28955	2.66769	2.00855	1.28155	3.21412	1.83669	3.75431	2.42976	1.41452	0.000567421	0.863527	3.24576	3.69164	4.55063	2.51706	3.33025	3.32516	2.28197	2.37313	2.15378	5.14945	2.85173	1.35169	2.60743	3.72779
NM_001136562	AKAP2	4.21379	3.53326	6.23925	6.657	0.552555	1.74251	2.47871	14.3231	57.4061	34.5941	25.3148	55.2201	1.63508	3.44397	3.81038	2.00577	5.06353	26.3746	26.14	61.5916	57.5356	11.6798	12.5483	11.8271	11.1149	11.9774	12.8874	18.3555	18.1225	16.9694	16.017	15.3746	3.71634	3.09596	16.8539	20.0187	18.7965	22.1271	19.3955	20.8397	23.9112	32.1654	22.3341	23.2581	30.1285	35.3188	28.0655	25.8009
NM_001198656	AKAP2	0.00127507	0.000137945	0.00027313	0.000625678	9.4264e-06	3.84556	1.36596	1.58588e-05	9.7888e-05	0.000115386	5.64016e-06	5.71632e-05	1.4275e-06	1.38704e-05	1.34158e-06	2.14538e-07	0.0970037	9.97175e-07	2.29477e-06	0.157916	0.0652265	0.000893485	0.000406218	0.000670456	0.00306787	1.05644e-05	0.000497536	0.00144563	0.389458	0.000372419	0.00067183	0.895604	1.80075e-08	0.000783966	2.28675e-05	0.000260541	0.000282855	0.128647	0.000282842	0.000131749	0.601421	0.422878	0.209768	1.36854	0.275021	0.61052	0.794981	0.797962
NM_001278309	AKAP3	0.00225584	0.391142	0.993172	0.605428	0.522073	0.00274915	0.00300679	0.271116	0.00258283	0.00242319	0.108986	0.00205276	0.408045	0.25018	0.385286	0.338518	0.00464486	0.0267244	0.00631536	0.00182212	0.171351	0.00195809	0.694439	0.00156194	0.519857	0.4842	0.559078	0.00202114	0.875117	0.572541	0.998231	1.03978	0.0253386	0.00498805	0.000986407	0.264399	0.00140163	0.44523	0.809187	0.00256117	0.00200362	0.00466134	0.386374	0.00181491	0.00327987	0.00361412	0.00263995	0.00247601
NM_006422	AKAP3	0.677321	0.000298653	0.000284604	0.135475	0.00781133	0.10046	0.211046	0.000492012	0.0663771	0.0582631	0.000112953	0.0800853	8.24548e-05	0.125433	0.0569044	9.43658e-05	0.443372	0.215734	0.0854203	0.173438	4.10123e-05	1.06762	0.0800276	1.09836	0.000292325	0.000251066	0.00051684	0.539286	0.0612582	3.89006e-05	0.00310869	0.000325752	0.219716	0.307656	0.182491	0.000207074	0.412045	0.400434	0.000599824	0.497957	0.0870227	0.337332	7.35121e-05	0.282783	0.15361	0.40713	0.110131	0.179188
NM_139289	AKAP4	0	0	0.00323695	0	0.0137917	0	0	0.00403577	0	0	0.00126856	0	0	0	0	0	0	0	0	0	0	0.0395905	0.0474701	0	0.0199586	0.0187504	0.0218793	0.0176821	0.0545276	0.0287571	0.0466719	0.0314934	0	0	0.0321813	0	0	0	0.00514981	0	0.477351	1.42787	0.0012709	0.062866	0.486493	0.781277	0.456263	0.290282
NM_004857	AKAP5	0.232694	0.292969	0.397515	0.414966	0.780378	1.63627	1.34266	0.144784	0.18326	0.228431	0.143422	0.18362	0.884403	0.523697	2.70448	2.90178	0.988242	0.290903	0.442092	0.778903	1.06486	2.22427	1.93051	2.18566	2.33478	2.77673	2.73992	2.40747	1.37458	1.48295	2.65307	3.04233	0.100134	0.130687	0.726299	0.840538	1.17022	1.17907	0.740286	0.913468	0.224817	0.206739	0.242943	0.316753	0.296387	0.313241	0.240884	0.230274
NM_004274	AKAP6	0.7166	0.844411	1.4592	0.700796	2.63428	10.3861	9.45233	0.487982	0.402542	0.30196	0.247855	0.170747	0.387327	0.816783	0.267319	0.320202	81.9739	7.13541	6.68066	32.2721	27.0644	0.551842	0.533172	0.480981	0.521702	0.651876	2.58965	2.494	2.55738	2.20193	3.44389	4.78823	0.0833051	0.0689556	1.17946	0.848693	1.1296	1.45561	1.09516	1.6692	25.2462	23.6753	19.6836	20.0686	19.4749	28.6518	20.1374	17.7487
NM_004842	AKAP7	27.8029	13.0849	10.0352	21.4732	15.9913	22.6447	27.9338	7.46196e-07	0.142238	0.000195107	0.0207492	1.56881e-06	2.83749	1.44378	2.31895	0.679317	0.182261	4.1439	3.41983	2.09559	1.61648	0.527332	0.106482	0.539604	0.473866	0.442056	37.6016	23.538	13.7228	8.59213	10.4085	32.0848	0.915634	1.99462e-05	2.83399	3.08316	2.64614	3.53425	4.12821	3.73717	1.43426	1.24198	0.978734	1.05111	0.450461	1.1078	1.14215	0.959406
NM_016377	AKAP7	17.0298	27.8478	16.4515	27.1202	19.771	4.5186	2.44893	1.3471	0.417824	1.04823	1.30681	0.645509	6.16527	7.00248	5.78136	8.51518	7.50521	1.21763	1.43062	5.66003	6.51183	3.02613	2.44982	3.3713	3.1127	3.76039	1.94945	3.57172	2.79761	3.08504	2.3273	2.66492	13.7747	14.0893	3.40269	3.06571	4.42112	3.35325	4.10284	4.27003	4.89421	8.13793	5.49634	5.66558	3.94913	6.38029	6.59112	5.46652
NM_138633	AKAP7	0.411462	0.000130272	0.862834	1.84468	0.693953	1.72492e-05	2.47549e-05	1.12164e-07	7.85116e-05	7.61544e-11	2.59282e-05	2.54285e-07	5.17784e-05	7.02169e-05	5.76432e-05	7.5029e-05	1.09942e-06	0.000931149	0.000137004	0.303565	0.000107828	0.376973	0.486195	9.71031e-05	7.19311e-05	6.24334e-05	10.2227	7.25154	6.35349	1.85846	5.32143	10.1778	1.20385e-05	1.0659e-06	6.02604e-05	0.288089	0.25372	0.694994	0.873107	0.357557	0.000127151	0.000279872	0.000140895	0.000103949	0.000174241	0.000197711	0.000137437	0.000131316
NM_005858	AKAP8	8.79281	8.5137	9.27577	7.04469	10.0348	13.792	13.7696	16.192	26.8899	19.7067	13.7607	28.7409	18.8903	21.815	18.0696	23.618	10.5837	10.7582	11.599	8.49378	9.30656	10.7193	10.7645	10.5058	12.0982	11.442	11.9903	12.8263	12.3255	13.4785	12.0663	11.4026	14.6222	13.6214	13.7359	13.5282	11.4638	10.9477	12.0055	12.5028	13.013	11.3508	12.2406	12.5654	12.3171	11.6722	11.1905	10.3284
NM_014371	AKAP8L	45.8256	31.1837	31.6985	30.2886	30.9573	91.1964	92.6341	35.3835	44.4672	39.7921	40.6819	40.6465	33.4019	45.4516	37.0393	49.9918	117.955	76.7294	85.7536	34.8803	28.2172	25.0394	26.393	26.6777	30.4377	26.3556	32.9841	27.4685	18.9023	24.6985	20.7912	21.3597	141.167	141.009	33.731	30.1981	31.1409	26.5401	25.7256	32.254	34.8049	35.4751	30.4306	30.9174	29.6171	32.1567	26.9735	26.9586
NM_005751	AKAP9	13.7377	8.65027	9.56635	16.7646	23.7999	8.72443	5.70215	5.4758	8.62861	5.97434	6.90588	8.66416	10.7714	12.0261	10.7665	12.2639	24.2239	3.47516	4.03983	8.61061	3.3306	10.44	6.91022	10.056	7.81241	8.17318	6.12318	16.7716	11.1385	11.0908	10.777	13.514	4.11237	0.00381528	4.79564	5.3116	7.50639	5.93603	6.915	9.52818	12.2576	13.7622	6.25027	7.71665	7.0918	14.6842	9.26343	10.7414
NM_147185	AKAP9	3.82214	2.51349	1.32218	0.437387	5.09376	1.28557	5.04091	0.000201642	0.000603693	0.00122391	0.00120257	0.00055548	3.79182	4.58805	5.32004	4.05259	10.9836	1.04462	0.00323341	0.068821	3.33376	0.173461	2.06149	0.0929295	0.214538	2.06806	0.305718	0.00481918	1.6042	2.14102	1.39846	0.157131	0.00080827	4.40327	0.643148	0.372971	2.35626	5.00496	2.58835	1.97019	2.51585	1.08884	6.25334	5.94258	4.48478	0.0850748	5.40265	2.32354
NM_001206646	AKIP1	9.91401	12.8825	7.99609	10.5698	5.08989	0.0191567	3.7412	0.243627	0.00249072	1.78231	2.32536	1.85732	4.74954	2.56861	2.38535	0.596742	1.93227	5.48026	10.9363	5.29132	3.74265	2.56187	2.0463	2.0339	3.39984	2.11409	3.05411	2.9603	3.00157	3.59687	2.74295	1.25203	10.1663	12.7794	3.73086	1.59286	2.06179	3.83566	3.50618	4.04837	3.33188	6.52756	3.34418	1.11663	6.17773	5.81445	2.71781	2.88109
NM_001206647	AKIP1	1.62277	0.55898	0.458134	0.000463511	1.26405	1.87984	0.00010684	0.0206028	2.26099e-09	8.03887e-11	1.51909e-11	1.27964e-23	2.66848e-10	7.7775e-45	5.52972e-21	4.06995e-34	0.145334	2.78137	5.85804e-05	0.000200114	0.00488588	0.000486849	0.17112	0.586118	0.322866	6.66449e-05	5.09124e-05	0.00505463	0.23586	0.00108391	0.0137141	0.0010726	4.76655e-05	2.08737e-12	0.0732931	0.00848324	0.234155	6.10133e-05	0.0745529	0.100508	0.858504	0.378371	0.588347	1.41741	0.127265	0.00173319	1.97828	1.93868
NM_001206648	AKIP1	2.40967	2.40644	3.15717	0.000408299	2.2886	8.33538e-05	1.09185	1.32361	0.39408	0.102879	0.960095	0.00015697	3.42888e-10	3.00277e-43	1.06249e-24	7.77374e-24	0.0779125	1.73202	6.25813e-07	0.000119477	0.00194249	0.000721095	0.57084	1.12471	1.00996	1.919e-05	2.12419e-05	0.00563981	0.609415	0.000819297	0.0172018	0.000238304	0.779753	7.49732e-20	0.364208	0.00434821	0.848253	7.3347e-05	0.481771	0.723569	0.695079	1.22769	0.440874	2.09243	0.368847	0.00315735	2.72608	1.26906
NM_020642	AKIP1	5.92698	3.49087	1.31867	5.38578	4.44653	5.1854e-06	0.511025	0.0420905	0.387913	0.0016066	1.68852	8.14722e-18	2.72143	4.42252	2.53778	3.0838	2.24703	3.30528	7.17084	2.91005	4.90933	1.06597	0.83455	1.04107	1.26077	1.97532	2.3445	1.88141	0.941739	2.41635	1.59986	2.35231	5.2133	3.40294	0.764079	1.82258	0.606084	1.09931	0.659952	0.651495	3.57401	1.88234	3.65927	0.897151	2.02084	1.67603	2.0273	3.85382
NM_001136275	AKIRIN1	6.3266	7.17874	4.09296	0.137419	6.76053	0.000106705	1.65943	6.96549	7.46439	2.81187	0.626802	1.28794	8.64179	1.42823	5.20661e-05	1.91842	4.19493e-05	0.00350293	8.44428	0.584861	0.00597919	2.51639	0.863018	0.00372765	2.07102	0.0913493	0.0701804	0.199601	0.0155774	0.00237687	0.00542354	0.036351	0.000156048	0.000353546	0.773376	1.14802	0.0991855	1.35284	0.00190845	0.00572279	0.539331	0.00166263	0.0133812	0.313017	0.00210323	0.723415	1.86147	1.60393
NM_024595	AKIRIN1	28.4771	37.2625	28.7786	40.968	27.8691	24.247	22.1022	33.475	29.6843	34.7751	31.4848	33.2943	51.3412	49.7039	41.477	44.373	30.547	23.9146	14.8057	33.1079	39.3159	28.5929	29.955	30.7815	26.9169	32.4688	20.9238	24.3802	21.3675	26.6608	22.8774	20.3569	27.1695	26.0579	22.5037	22.5782	21.2293	20.8913	21.831	18.5587	18.1717	13.1259	16.9201	17.7721	16.6734	18.0921	17.8901	19.5979
NM_018064	AKIRIN2	36.5035	35.8915	27.7258	38.8906	11.9091	72.0597	68.8683	28.6418	64.9559	61.163	30.405	54.7298	29.4065	31.8797	26.522	33.3218	12.7082	22.4113	21.2735	22.22	22.2839	24.7976	24.8034	23.6677	22.838	22.6219	20.9009	28.3494	24.0392	21.486	24.0025	18.9919	32.711	31.5161	24.0162	21.991	22.6352	23.7583	24.0241	20.5936	22.2988	20.6616	21.4516	20.0604	18.7727	20.6883	22.1571	24.8176
NM_030767	AKNA	2.90759	2.22096	3.28146	2.49557	1.4642	5.81439	6.01385	1.90843	3.23487	3.39452	3.97065	2.94662	93.1142	87.0446	121.286	137.487	2.39829	3.21812	3.198	1.43987	1.1635	2.84933	3.38729	3.51537	3.17159	2.70201	8.19295	4.84315	4.94142	4.39023	4.99213	8.38378	2.4953	1.99119	9.21322	8.95828	9.68711	9.01901	9.42184	7.19188	3.52831	3.22349	3.00817	4.21779	3.7474	3.23952	3.49081	3.97517
NM_001202413	AKR1A1	20.4244	32.0107	25.0179	33.0947	26.4373	28.9974	35.223	11.4183	21.4707	29.1417	24.8311	13.7565	16.7307	20.6488	16.9312	11.8326	28.9813	65.0617	62.2295	30.9439	27.4798	47.3421	46.8617	47.695	46.058	48.0245	55.2252	52.1467	58.5245	57.3855	55.4032	32.6253	68.6069	71.6575	21.9945	17.5823	18.1439	25.4762	19.8806	19.1022	17.8841	12.9131	15.1054	20.1964	20.6761	16.5506	15.0065	28.1867
NM_001202414	AKR1A1	3.69055	5.73476	4.96133	4.10131	5.13055	4.22938	0.00638566	8.14653	2.3111	4.6173	7.90369	4.95439	5.48974	0.630638	5.21554	5.74898	1.62532	0.00535369	8.51411	6.68896	7.0041	8.64574	8.97941	4.97332	12.1902	13.5841	13.4281	11.2611	14.0645	5.89099	7.67195	8.74564	12.987	7.60995	6.00576	6.2128	5.34644	4.02025	6.65409	3.01087	4.6671	2.77789	6.34926	6.27692	6.52838	5.523	3.79477	6.62775
NM_006066	AKR1A1	1.85621	1.73839	1.95285	1.38308	1.80604	6.10265	12.6937	0.0105042	0.570243	0.267261	1.91098	0.00776636	4.13384	5.94027	3.15701	0.00677672	0.293121	10.1161	0.00169901	2.30069	2.67404	4.08914	4.2046	7.1424	5.67035	4.08642	4.57617	5.67709	5.91323	9.95254	10.264	3.91093	0.081018	0.0275618	3.46123	3.68038	2.6833	1.31792	3.03106	2.23433	2.34324	2.6024	3.59825	2.40532	1.33815	3.47091	3.04338	1.14252
NM_153326	AKR1A1	8.44813	7.69057	8.1739	9.78326	17.5723	28.863	19.425	7.25146	4.54735	7.3209	8.26404	6.32282	5.05806	1.92976	6.02486	8.66024	4.03718	9.47339	13.9165	8.81909	9.43938	18.6118	18.2697	13.7707	18.3686	12.2389	15.8606	22.0974	20.3305	10.9642	12.0556	12.7749	20.7723	24.7485	11.5459	9.26177	8.05969	6.88969	7.76335	12.1078	7.57857	10.8637	7.40529	6.495	3.27064	9.26202	11.358	3.99993
NM_001628	AKR1B1	163.142	360.435	145.998	185.038	93.9299	60.2598	57.5607	19.8341	17.2175	13.8787	20.8404	8.35047	29.2956	33.4624	43.4567	37.097	48.3654	120.632	121.683	46.3128	72.9096	21.8464	32.2411	26.4306	29.3399	29.1806	24.3684	11.0536	11.088	12.1022	11.9848	18.6479	28.4696	29.9181	25.1874	19.532	19.5047	21.6693	19.6729	19.9908	55.6013	54.7908	49.8148	54.1663	50.9707	52.1542	48.7106	62.6882
NM_020299	AKR1B10	0	0.0807504	0.0406978	0.043976	0.137751	0	0	0.115706	0.0152463	0	0.00499888	0	0	0	0	0	0.221867	0	0	0.0140831	0.0193094	0	0.0108859	0.0146297	0.0214834	0.0202534	0.0605444	1.79121	5.59074	9.79472	0.438176	0.0329766	0.400397	0.135439	0.0187885	0.0661766	0	0.0325199	0.0134279	0	0.0585749	0.31918	0.0664473	0.141948	0.053867	0.144569	0.0418858	0.135887
NM_001080538	AKR1B15	0	0	0	0	0	0	0	0.0174082	0.0298098	0	0.0202841	0.0162615	0	0	0	0	0	0	0	0.0142547	0	0	0	0	0.0109821	0.0205548	0.0309188	0.260622	0.721931	1.50679	0.0822925	0.0168187	0	0	0.028654	0.0135299	0.0119034	0	0	0	0.120645	0.245801	0.248129	0.127875	0.247637	0.148279	0.0851803	0.0991618
NM_001353	AKR1C1	0.396372	0.794811	2.59862	4.13455	2.19447	30.9031	33.5666	27.5819	19.0551	7.52437	55.3978	19.5721	0.778031	1.97043	0.63112	1.15807	5.48493	5.23607	7.04657	6.58404	3.39174	4.54742	3.41479	4.04749	4.56444	3.60174	7.51277	4.20272	4.22694	3.91801	5.24846	8.7299	324.436	332.367	1.94389	1.89091	1.80667	1.91813	1.41934	2.40756	3.25087	3.40962	5.0214	4.13323	3.27659	4.46435	4.81344	3.74532
NM_001135241	AKR1C2	9.07231e-41	0.176662	0.384265	0.519465	0.273918	1.67338	0.732086	1.46589	1.91754	1.32781	5.57816	3.79192	0.0715419	0.0450902	0.0175725	7.91344e-165	1.84081	9.35192e-158	1.64373e-156	1.09523	0.297428	0.385123	0.43707	0.455432	0.660124	0.436657	0.780151	0.558597	0.285576	0.29957	0.66893	1.6688	1.07847e-104	0.850246	0.639553	0.557196	0.335237	0.682856	0.202414	0.837414	1.12963	1.55085	1.07709	0.631793	0.974401	1.20282	1.81627	0.887683
NM_205845	AKR1C2	0.182536	0.411904	1.08066	1.18399	0.419862	2.97797	2.73277	3.4416	2.41254	1.15764	10.5266	4.44414	0.5208	0.598439	0.499205	0.689761	0.752321	0.852474	0.923661	1.77844	1.0444	2.31517	1.9167	1.71754	2.61388	1.70107	2.99699	1.73666	1.54401	1.39906	1.65552	3.0131	19.2685	20.3157	1.19568	1.25919	0.828608	1.04291	0.971265	1.29582	1.34956	1.44057	2.25148	1.82897	1.20939	1.85573	2.64498	1.81814
NM_001253908	AKR1C3	2.94117e-06	0.152482	0.88894	1.42876	0.000110055	0.000164323	0.00154031	2.82502	3.33832	0.115113	9.54354	4.83567	3.62529e-06	0.744219	0.547822	1.64942	0.876751	1.11673	1.67538	0.322881	0.320253	3.26261e-05	0.365771	0.518866	0.157027	0.242329	0.974938	1.44982e-05	5.73867e-05	1.16105e-05	0.208499	0.877328	46.5398	52.0489	0.202129	0.170483	0.354924	7.37316e-05	0.100299	0.489158	0.920856	0.69996	0.524465	1.18259	1.22021	1.3076	0.0018886	0.818129
NM_003739	AKR1C3	0.101373	0.143154	0.000148404	0.144973	0.563638	2.20859	2.24409	1.39201	0.000722107	1.35659	1.77556	0.000705144	3.26298	3.40354	10.4252	15.2791	1.00744	0.00316183	0.00241243	2.10756	0.74053	12.8651	10.8737	11.7183	11.7658	11.5468	1.8154	2.28687	2.15424	1.73537	2.50871	2.21226	27.9803	13.2753	0.654184	0.458821	0.207785	0.783693	0.465963	0.314271	4.65981e-05	7.03653e-05	0.709237	7.9653e-05	0.00191234	0.000207496	1.10364	0.00202411
NM_001818	AKR1C4	0	0.0254592	0.189664	0.205106	0.0318104	0	0	0.764636	0.502545	0.303999	2.77332	1.05662	0.119492	0.161426	0.0500583	0.234861	0.0254327	0	0	0.526503	0.224851	1.27243	0.814383	0.874241	0.91208	0.816741	0.525165	0.537126	0.390619	0.407705	0.361192	0.747795	0.953155	0.195271	0.110866	0.189714	0.136915	0.196677	0.142261	0.387265	0.274711	0.151661	0.19579	0.23144	0.308187	0.371232	0.473902	0.243834
NM_001190906	AKR1D1	0.0322604	1.23708e-09	0.0751917	0.408253	0.00440247	0	0	0.0149834	0.00863045	0	0	0.0258519	0	0	0	0	0	0	0.0519105	0	0	0.0201074	0.0141718	1.30655e-14	0.0124468	0.017067	0.421938	0.0984049	0.750012	0.00429816	1.52595	0.00282661	3.84469e-09	1.31195e-05	0.00499919	0	0	0.0125864	0.016307	0.00984054	0.0110275	0.0204701	0.00981762	0.0303158	0.00989091	0	0	0
NM_001190907	AKR1D1	0.000383038	0.109271	6.3001e-05	0.00028723	0.0948134	0.0478944	0	0.000225837	0.000239561	0	0	0.00122929	0	0	0	0	0	0	0.001262	0	0	0.00036223	0.000151566	0.0562145	0.000439504	0.000285468	0.87105	0.230582	1.1937	0.193049	0.755496	0.173789	0.000325823	0.000842138	0.00056007	0	0	0.000215318	0.000247648	0.000290491	0.000244701	0.00115732	0.00208681	0.000196408	0.00440043	0	0	0
NM_005989	AKR1D1	1.24681e-08	6.92776e-05	0.13895	4.01204e-11	7.88778e-06	0.000374679	0	2.85704e-08	4.36474e-07	0	0	1.13231e-08	0	0	0	0	0	0	5.38766e-06	0	0	4.47533e-08	6.38619e-08	6.39425e-05	1.42503e-08	4.56259e-09	0.551168	3.66244	2.60993	0.224251	6.04982	2.5613	16.103	17.9769	1.70129e-07	0	0	2.53638e-08	5.63052e-08	4.54457e-07	2.43864e-07	3.29803e-07	1.60534e-06	4.74292e-08	2.03334e-05	0	0	0
NM_001040177	AKR1E2	0.198222	0.183859	0.435948	0.410556	0.649008	1.15539	9.30419e-38	0.457148	4.32219e-08	0.467431	0.258353	5.46664e-10	0.373099	0.11799	0.000153542	0.298592	0.25241	5.20844e-09	1.12847e-10	1.16072	0.000564598	0.770071	0.622821	0.000153572	0.16717	1.06872	1.83954e-07	0.00351125	0.00011708	0.656865	2.01247e-06	1.53762	6.14627e-09	2.60057e-20	0.754686	0.0136703	0.92803	0.197354	0.693609	1.06205e-06	0.837061	0.000125557	0.766477	0.0184468	0.000865113	0.25957	0.937194	0.812994
NM_001271021	AKR1E2	0.0732022	0.0367008	8.82292e-20	1.17556e-16	5.41006e-19	0.00121527	1.97556e-42	0.0216252	0.0280435	0.311009	0.148072	0.118136	0.585042	1.19451	9.49562e-06	0.0317292	4.89206	1.30756	7.2482e-11	0.0691511	0.309967	0.240273	0.480922	3.61459e-05	0.013672	9.81241e-10	2.10151e-14	7.44612e-19	5.68473e-13	0.14394	1.09679e-05	5.12485e-09	1.14984	0.00282047	0.190174	0.478691	0.273739	0.933982	0.00303118	0.628416	0.0214333	4.45162e-13	4.84791e-09	0.34272	0.037629	0.949081	0.153331	1.90486e-10
NM_001271025	AKR1E2	0.097511	6.60812e-27	3.53316e-43	5.58701e-27	0.150985	0.648077	2.45938e-31	0.109671	5.03235e-11	1.68289e-05	0.228012	9.90996e-05	0.214585	0.696937	1.32622e-10	0.417226	0.656223	4.34476e-08	0.00108381	1.53004e-05	0.00578263	3.89425e-16	6.48921e-10	0.000656989	0.6042	2.28638e-20	0.0493398	0.10954	1.58995e-26	1.8711e-09	0.319245	2.5156e-07	2.17904	2.89456e-17	1.42886e-13	0.110096	2.06177e-39	1.81809e-05	3.0512e-20	0.000406949	0.0696529	2.39496e-09	2.64023e-21	0.122515	3.35919e-26	2.09526e-13	0.000983956	2.20346e-49
NM_003689	AKR7A2	14.8428	15.1634	15.3796	14.55	17.5906	6.59549	8.55256	8.57764	10.3712	8.232	15.5098	9.02354	9.03644	8.90427	9.29128	9.21877	7.13079	16.934	15.0142	11.9413	11.3349	20.5224	22.8942	20.2612	20.3725	16.124	20.415	24.0047	18.6029	21.171	17.4721	17.0183	16.0871	19.7167	16.8453	14.466	16.2297	13.8771	15.3406	13.8704	15.3394	15.0928	12.8685	14.5611	12.9667	12.4185	12.3404	13.6462
NM_012067	AKR7A3	1.86041	1.90783	1.59039	0.955734	0.380934	0.475864	0.30754	0.538921	0.606996	0.752011	0.472515	0.857077	0.263175	0.324264	0.418186	0.485804	0.97492	0.966386	0.920614	0.907905	0.750247	2.25597	2.21544	1.93425	2.57583	2.19738	2.01557	3.60552	3.2693	2.93754	3.21594	1.67058	0	0.498109	2.09489	1.91926	2.04382	1.42882	1.81822	1.50835	2.06818	1.64065	2.65068	1.97026	1.55225	1.59826	1.24398	1.75015
NM_001014431	AKT1	36.9302	30.1323	38.8662	29.565	29.2823	114.808	95.0026	88.2594	56.4512	72.0071	94.5061	57.8233	52.0274	51.8774	69.4932	67.2426	93.1136	110.212	110.027	53.3628	60.9088	35.1208	40.2032	35.3603	39.2592	31.5911	59.7563	35.9569	42.1705	39.3389	34.8018	39.1383	50.7855	53.9462	80.44	70.0041	52.2935	44.547	54.6666	39.6442	101.677	91.1292	86.0629	91.0324	74.8359	81.2373	92.6296	99.1197
NM_001014432	AKT1	0.000526095	0.000415832	0.000774003	0.000416256	0.806715	0.00279645	11.8085	6.96425	10.1733	7.18919	9.37581	10.983	1.19478	3.40434	2.22274	4.66711	5.71495	0.00632915	1.90725	1.54016	0.0494126	0.00273857	0.00398779	0.00183958	0.000497454	0.00113892	0.000689468	0.000825263	0.000886296	0.00107259	0.000184682	0.023851	5.93938	4.43799	0.00100993	0.00138929	0.0538504	0.000271312	0.00106238	0.000609927	0.00146643	5.09424	0.0142778	0.0156964	0.00164178	0.00504738	0.233302	0.0751925
NM_005163	AKT1	5.88957	3.62761	4.50733	3.91573	2.75816	18.7064	24.8731	11.6818	19.0479	11.756	19.2647	16.4346	6.44449	9.18008	7.68711	12.9912	4.4465	10.8429	7.48827	5.4248	7.48547	5.18606	5.77607	6.57022	6.92609	5.38996	8.13906	9.02339	8.02975	8.48886	8.49299	8.75553	9.41455	9.84247	14.9838	16.1121	11.4315	6.48434	12.4627	10.8353	22.8273	13.7727	19.3147	23.577	11.2494	15.2521	13.9382	15.7881
NM_001098632	AKT1S1	7.97892	12.2293	10.1598	8.59124	0.757943	3.26502	2.27146	13.4694	11.3539	3.98679	5.41805	6.95851	0.00676134	1.35926	0.59556	0.801083	3.91366e-05	9.40294	5.76451	2.30923	0.496604	3.96573	4.45707	2.52821	4.20566	3.49551	1.24895	0.00383527	2.04635	5.92766	2.53176	4.56784	6.67026	7.96677	2.2893	4.49895	3.06891	2.81733	4.2456	1.84987	5.7221	2.70493	4.89942	5.56067	7.71417	6.23842	8.44934	7.78641
NM_001098633	AKT1S1	26.4042	8.04246	23.8324	7.46856	0.6557	13.1067	12.6914	14.254	14.1481	10.246	18.3691	21.9657	3.01594	4.56752	1.90614	0.680106	0.086246	28.1116	14.0216	4.59016	11.8545	4.60658	9.14148	7.31232	8.77024	3.57706e-07	18.9886	7.48511	5.67234	8.37876	9.94498	6.11685	32.9953	30.1973	12.8055	4.96488	3.27251	3.51138	3.6138	4.78433	16.3295	3.06244	10.5922	13.143	4.54846	6.26808	6.77454	12.4461
NM_001278159	AKT1S1	2.89166	4.56499	4.29987	2.202	0.947242	1.37748	1.17968	3.8754	11.9494	7.05222	0.947384	7.63962	1.22125	1.50532	1.86008	3.43059	0.11403	5.27895e-31	3.08795e-31	1.29528	0.674829	1.65872	0.84523	1.72537	1.85439	1.62705	1.61337	1.53556	1.83314	1.73644	0.982181	1.58228	1.25128	1.17631e-88	1.7476	2.15775	2.30724	1.98198	1.81903	1.98106	0.731853	1.44218	2.28324	1.82582	2.74399	1.0495	1.12478	1.50722
NM_001278160	AKT1S1	0.00400017	7.13755e-05	2.17494	8.9367e-06	0.0812966	0.0386377	0.0029636	7.09981	8.11463	7.19175	14.3072	13.6718	0.827898	0.910361	0.955156	0.629752	0.22087	38.3312	56.486	3.98674	0.157088	3.42214	1.5933	2.22301	2.98697	4.15777	4.41857	8.94663	10.1411	3.64666	5.46282	1.97157	1.87907	0.122758	5.78429	5.43248	6.66516	0.753468	3.39285	0.016336	1.33127e-11	7.29121	0.00693773	2.50782	3.93995	6.00097	4.16973	0.000893662
NM_032375	AKT1S1	23.8549	22.0612	18.9319	20.7242	9.03835	7.37709	6.99538	33.742	26.7205	23.8232	17.7099	31.1016	4.00077	3.45784	3.25999	5.478	6.87638	8.00138	8.78716	9.06028	8.32498	6.77385	7.24791	8.55962	6.76659	6.93492	8.37323	4.8587	5.68263	4.76472	5.5332	6.05476	13.5855	16.6014	7.94663	8.79277	8.01929	8.53008	6.48057	5.96426	11.6161	16.2454	10.1821	9.31831	10.8381	9.64174	10.0668	12.0285
NM_001243027	AKT2	0.114085	3.84927	2.27457	0.564498	2.04759e-05	0.000147472	0.000109959	3.49968e-05	7.98898e-05	0.000123103	6.48316e-05	7.12158e-05	2.49943e-05	3.77049e-05	0.0768836	2.50448e-05	1.64411e-05	0.000836047	0.000656358	2.28847	0.421147	0.0309734	0.0297699	0.00884574	6.78592	0.0232092	0.163827	0.0042934	0.012574	2.03952	6.06568	0.0131228	0.000239076	0.00028226	0.759316	1.39426	0.0288137	0.0520631	0.00961065	0.173627	0.0264642	1.22197	0.0123094	0.444051	8.8834	0.0399275	0.0204835	4.83037
NM_001243028	AKT2	4.19423e-09	2.74372e-05	0.94256	2.39089e-08	2.84749	3.80841	8.82549	4.59184	7.05103	5.95428	6.1233	4.92929	3.35959	2.37569	1.79901	2.77767	2.91928e-06	7.42401	10.201	0.000247451	6.65359e-06	3.28794e-08	6.41599e-12	0.00268673	0.00517379	5.58828e-12	1.39049	0.041049	1.45169	0.00196159	0.00276235	6.31054e-10	1.66319e-06	1.96448	9.70208e-09	6.97325e-06	4.00753e-08	4.82507e-09	1.25305e-07	1.14816e-18	0.00018816	0.0353127	6.85112e-05	4.95101e-06	0.00900271	1.56265e-07	2.13232e-06	0.00232794
NM_001626	AKT2	49.7393	25.32	32.5454	30.3851	20.478	27.0357	22.1792	23.8179	24.7347	26.8488	26.455	21.9559	25.7296	27.7594	29.2991	32.593	13.0464	26.0329	24.4467	17.6039	19.4255	30.829	28.5673	29.1848	21.0825	22.176	22.3488	17.7939	15.2174	16.3514	11.9885	22.1488	37.5098	37.6244	28.3253	24.1688	25.7202	21.2463	22.7617	21.7499	53.4742	47.6755	47.6173	50.2254	37.5961	40.7458	40.7847	35.2165
NM_001206729	AKT3	4.08839e-05	1.76331e-05	0.28431	0.440754	2.02	0.34928	1.23268e-05	2.11617	6.53257	3.92115	0.492829	5.82435	2.64822	5.27265	3.2186	4.5417	69.1518	0.29849	1.89767e-06	2.69594e-05	0.122149	1.07804e-05	0.232079	0.14297	0.116578	0.0617449	2.49753e-07	1.44698e-05	0.108699	0.210659	0.318616	0.138008	0.369533	5.56435e-06	2.92798e-07	0.102838	0.075306	0.151018	0.251359	0.19741	2.63377e-06	0.000126714	4.97908e-06	5.86057e-06	0.273297	0.139217	8.75857e-06	0.183094
NM_005465	AKT3	7.66456	5.51153	7.5471	7.38236	7.44346	56.0597	59.8157	10.4418	14.9191	12.0712	25.695	14.438	14.1394	11.0819	13.786	12.8953	17.2496	6.15446	5.21052	14.3218	11.803	6.94575	7.72354	7.01931	6.56854	7.58273	7.49595	5.5907	5.2013	6.11043	6.32485	8.72508	0.806144	0.948178	6.25608	6.97698	8.96033	9.87314	8.0745	10.0677	10.3098	11.879	9.6888	11.7148	12.7248	12.3458	9.85872	10.7023
NM_181690	AKT3	0.206809	0.0910104	0.148887	3.92566e-06	0.176019	4.82046e-06	1.57785e-08	0.074206	0.132946	0.149359	0.0235367	0.12659	1.01079e-05	0.240169	0.110233	0.855313	0.215099	1.84593e-06	1.21271e-08	1.05972e-10	2.33791e-06	0.211854	0.123156	0.268724	0.176839	0.231712	0.0453614	0.20129	0.111506	0.242711	0.267675	0.424071	2.91875e-06	1.04062e-07	0.141203	0.190319	0.23175	0.336253	0.569044	0.303737	0.292957	7.57379e-11	0.35611	0.0679309	0.25126	0.283586	1.38215e-09	4.45784e-06
NM_001012398	AKTIP	0.000999298	1.27495	0.000841873	0.000764744	0.13294	0.934553	3.53605e-05	0.560803	1.04159	0.00141618	0.521649	0.00111221	0.857676	7.36664e-05	1.74201	1.54619	1.10118	7.56747e-05	0.000224828	0.969249	2.68225	1.23586	0.000637651	0.982565	2.28916	0.000500819	0.842246	1.31082	0.000823323	0.000776119	0.000953815	0.000903941	0.000242457	0.000125093	0.579749	0.000737176	0.000858938	0.690758	0.000741925	0.000931876	1.39049	2.62158	2.80883	1.20532	0.00137564	2.06956	1.35907	1.17316
NM_022476	AKTIP	7.97373	7.26286	6.76295	7.40294	4.52834	6.50458	6.045	1.41822	0.000103907	1.33262	1.91039	0.963485	11.9543	11.7241	12.9902	9.60804	5.29187	5.30482	5.94648	14.1704	8.70062	7.87714	7.58775	6.63833	5.77982	8.88959	5.45248	5.45581	5.64162	6.87424	5.48051	7.09393	1.8515	1.29345	8.1532	8.33579	8.88473	7.99674	8.86139	8.9772	13.9416	16.7692	10.9598	12.88	17.7314	12.415	12.5351	10.9224
NM_000031	ALAD	37.1723	41.6796	34.4452	48.7448	21.041	16.094	17.026	6.50541	3.35062	7.23113	3.89579	2.82752	17.8539	17.9462	16.5574	15.9441	7.91531	8.47841	9.82147	10.6509	10.9917	12.9971	13.7062	14.7837	15.3935	14.0962	17.7452	17.4616	13.9359	14.1066	16.0339	17.2539	427.668	405.968	12.6764	13.1781	13.2096	14.8824	14.2701	15.3521	10.4884	12.609	11.958	10.8078	12.6869	10.6506	12.7229	11.9903
NM_000688	ALAS1	68.5072	61.9383	28.4473	46.5094	35.4285	5.16855	6.0632	6.02639	5.92761	6.81482	5.26286	4.67142	2.04763	2.53238	1.6709	2.79299	4.44395	5.36206e-05	4.70181e-05	2.87231	3.06711	2.01099	1.54302	1.54196	1.276	1.17982	2.02482	3.06531	3.3607	2.40828	3.3083	2.53287	6.86031e-05	0.760142	2.40473	1.92578	2.86718	1.62186	2.26501	1.63063	3.66124	2.00614	1.51158	2.12327	3.67084	2.01583	2.63695	2.5245
NM_199166	ALAS1	257.979	228.489	117.592	322.23	80.4038	15.2195	15.0238	18.3713	14.8006	11.7129	21.3653	14.0031	11.3977	11.351	10.4236	10.6945	51.7928	21.9639	22.3867	32.9861	31.8882	16.8967	13.6554	14.5562	14.3835	13.912	13.9081	16.3595	20.234	15.5044	17.5663	10.7207	12.0761	15.3506	13.6435	14.6867	11.5978	11.669	13.403	9.82754	14.1462	16.2124	15.4399	13.4013	13.3846	14.7727	14.5166	16.3314
NM_000032	ALAS2	7.52456	5.33895	22.105	11.6808	11.4747	4.29323	5.37514	0.0528907	0.425132	0.448043	0.248302	0	5.26739e-06	0.561772	2.05552e-07	0.454609	53.4135	76.3058	75.5062	10.5276	23.0021	2.27278	5.89096	4.34729	6.0807	1.15016	10.6171	1.47534	0.790946	1.29582	1.80822	7.97845	1698.38	1635.27	8.6993	5.62714	10.1107	4.07189	16.5117	3.80241	14.0153	2.27909	5.48415	7.65208	65.2371	5.48314	7.70266	39.8484
NM_001037967	ALAS2	6.26806	5.03522	7.36178	6.20939	8.43367	2.86228	2.17046	0.384467	1.77606	0.00118781	0.00264829	0	0.0474557	0.116385	0.0720166	0.0672722	17.1139	63.1756	64.4075	2.10302	7.40506	1.71519	3.92058	4.14528	2.06757	0.982625	8.7423	1.27573	1.1394	1.21873	1.34796	0.909148	1159.88	1234.17	7.14648	2.9745	4.66683	1.62841	3.16517	0.0089554	4.09584	3.11224	2.69332	4.00196	32.5333	3.17871	6.43898	29.7959
NM_001037968	ALAS2	0.286896	4.05644e-05	1.7287	1.18254	2.14995	8.32903e-05	4.19008e-05	1.24595e-05	0.227399	7.16068e-12	7.60283e-15	0	1.9704e-05	0.126605	2.34921e-05	0.213373	7.17828	2.2147	6.80767	0.675301	0.922608	3.39985e-05	0.480532	0.426913	0.344901	2.38234e-05	0.222801	0.272502	0.415604	2.1578e-05	0.728959	0.461939	222.091	223.597	0.69473	0.762971	0.358725	0.165638	1.55026	0.6385	0.541744	0.000105532	5.82526e-05	0.219584	3.39142	0.978689	0.992261	2.50834
NM_000477	ALB	3.17987	106.87	753.11	1673.66	1.48531	36.2582	38.079	0.106271	0.0293538	0.0477859	0.0765254	0.12204	0.107507	0.0921095	0.150745	0.0381645	13.156	12.418	39.9518	0.0679108	0.131397	57.8991	3.82932	69.5122	89.2288	0.500921	171.099	0.440224	1.30286	0.383153	0.902127	60.2478	62870	62587.9	0.779901	0.71616	13.853	0.411052	1.97178	0.606891	0.138134	15.7043	3.56558	0.0802571	38.9294	0.0198404	0.0555903	0.827568
NM_001243280	ALCAM	15.1756	6.54547	25.3755	29.4287	5.80397	0.652553	1.96733	2.88429	3.83109e-05	8.13493e-05	3.01594e-05	3.45128e-05	0.510411	1.47167	0.756644	0.242276	0.629645	0.0893255	6.68448	28.3946	25.5909	35.232	25.7094	30.5023	25.9868	31.2196	12.8115	14.9261	11.8565	15.1374	12.7889	13.3691	0.000269859	1.64397	28.7323	29.3746	22.228	34.2969	41.621	34.7597	2.01988	5.89627	4.68467	4.0165	4.35409	3.22122	17.8326	4.03916
NM_001243281	ALCAM	4.06192e-140	0.0924223	0.129983	0.225505	1.551	0.411257	0.115552	0.297088	0.635309	0.308371	1.18216	0.511738	0.12906	0.166772	0.0374697	0.0488661	1.28819	0	0	0.330335	0.205201	0.18218	0.187303	0.116596	0.10645	0.102481	0.0277226	0.0328173	0.0224873	0.0255569	0.0967967	1.62699e-103	0.126966	0.132896	0.0118066	0.0640516	0.108394	0.0791851	0.095432	0.276475	0.0684456	7.7595e-148	0.0622506	0.0315552	0.0747522	3.87985e-129	0.0320194	0.0343981
NM_001243283	ALCAM	0.0851078	4.38824e-311	0.219479	0.222481	1.84157	6.47408e-25	1.0132e-32	0.055487	0.369887	0.19006	0.274751	0.118347	0.0187128	0.0191882	0.0761287	0.0753266	2.32056	0	0.0832392	0.177197	0.105256	0.10959	0.177719	0.132186	0.164988	0.186669	0.0167124	0.179818	0.0643836	0.073074	0.0547341	0.0276388	5.12264e-187	0.214972	0.0614814	0.0823843	0.188656	0.274377	0.148732	0.118741	6.26106e-240	0	0	0.0268037	0.0332561	0.0413031	0.0283615	4.30067e-241
NM_001627	ALCAM	1.36226	4.31539	4.2022	5.4484	23.3928	4.10066	3.63654	19.654	4.61246	3.28383	6.4009	2.17481	4.44902	2.53051	1.60444	1.95105	19.1393	7.06936	0.0039037	7.59254	3.25823	4.11135	5.31223	5.93482	5.32595	3.89113	1.5961	0.694053	4.04202	5.62428	3.15338	2.26282	7.14168	5.27861	3.47501	4.77454	5.80137	7.29965	4.21797	5.42703	2.76745	0.0010666	0.000660495	0.532217	0.731687	1.23855	1.24999	1.05218
NM_001145396	ALDH16A1	0.010211	0.078781	0.00100835	0.000312468	0.250645	0.0138668	9.76946e-05	0.588246	3.52392e-05	0.000102855	0.0293473	7.59664e-05	1.19225	1.97544	0.664972	1.36879	0.000842397	0.000828521	1.83087	0.440864	0.774041	0.0117649	0.000867141	0.366835	0.00399733	0.0971336	0.00213732	1.64751	1.55276	0.00209308	0.0266599	0.00651864	4.11915	0.000345024	0.00230104	0.00173964	0.102776	3.49	1.17585	1.07091	0.00601726	0.0213001	0.302458	0.145117	0.00156594	2.87011	0.245673	1.2291
NM_153329	ALDH16A1	14.1033	6.39923	9.96556	7.022	7.10923	9.73413	9.45043	12.7872	4.56527	6.89927	5.76973	3.04736	24.1913	20.4629	24.7977	22.5839	5.28699	18.6821	18.0034	2.9629	4.16219	10.261	12.2946	8.80668	12.2975	9.38845	12.7996	12.1557	14.1074	15.405	15.3095	8.9661	39.0227	40.1903	11.9874	9.8475	8.98236	3.87757	4.40845	5.35547	7.75734	6.41629	5.42354	9.4884	8.77757	4.64269	7.9446	6.57497
NM_001017423	ALDH18A1	6.00973	12.495	7.66173	9.34784	3.36541	1.88377	4.65984	8.88867	8.18712	6.91933	8.96615	11.2302	4.06564	4.13173	3.17086	2.979	2.55278	0.00108365	0.0190231	6.08212	8.90338	23.8439	21.6957	11.9097	16.564	8.49853	70.8815	63.13	47.7743	45.5126	64.7633	57.9088	4.75092	3.08036	23.3435	23.5073	9.26083	19.9558	11.7904	19.7594	20.207	20.7608	12.2539	12.2117	15.6204	24.4147	23.8336	29.1903
NM_002860	ALDH18A1	6.03908	0.0345058	8.13236	5.4645	12.2042	14.6345	15.5263	45.0869	67.9952	59.6454	43.6817	76.345	14.9448	13.5177	18.0407	14.7341	10.7675	11.661	11.0522	5.62607	5.17821	0.239787	5.33268	11.8953	8.86167	16.8685	13.2536	25.3498	22.7665	30.0395	22.0333	19.3466	12.7988	14.1457	0.0248212	0.0394645	9.25052	0.023414	10.1681	0.833886	0.0416358	0.0953169	8.33844	10.6619	9.07056	0.0416699	0.0543955	0.0542206
NM_000689	ALDH1A1	92.7394	79.2618	11.8068	51.0443	88.5126	0	0.401353	1.34117	0.313922	0.146613	0.11766	0.0625111	2.63963	1.70538	0.309211	0.393673	7.74035	2.01787	1.53702	2.34921	1.78262	72.6886	84.6833	77.5909	76.7504	76.3256	132.133	76.4619	64.3414	59.4088	91.0964	82.4009	165.95	157.887	6.66187	6.92414	7.85678	15.0276	12.6273	14.5104	18.1967	25.1332	15.3766	13.7738	15.9609	16.137	9.83842	13.0376
NM_001206897	ALDH1A2	0.551855	0.270403	0.391115	0.213093	1.14207	4.63206e-08	1.18393e-06	2.35615e-05	1.05185e-07	0.152407	0.0425994	2.00322e-08	0	1.26944e-07	1.12734e-06	1.24856e-08	0.33675	5.38466e-20	3.0616e-14	1.61669e-36	8.57842e-23	0.511432	0.169214	2.30141e-14	0.15495	8.9332e-13	0.197429	2.27967e-06	5.07129e-08	1.1214e-21	9.36866e-08	9.69992e-23	3.1362e-06	0.000366738	5.95449e-11	0.170466	7.85134e-15	0.163228	1.22194e-15	1.04874e-28	2.02769e-11	1.3724e-19	2.79446e-14	1.57306e-15	1.28382e-06	4.29797e-15	4.24246e-22	6.21725e-24
NM_003888	ALDH1A2	27.9797	8.88396	35.4715	31.9101	101.239	1.5778e-06	0.000267583	0.0500693	8.53076e-06	5.53379e-07	0.146982	8.01483e-05	0	4.05861e-06	4.17126e-07	6.62664e-05	5.8103	7.24773	10.9142	9.23404	7.64658	26.2194	35.3757	27.6498	34.4816	14.6519	0.460585	1.13398	1.54947	3.8693	0.935124	0.0689045	6.01037e-05	0.64623	3.78242	7.67164	4.88207	5.50853	6.82886	4.93478	2.19208	2.53784	3.64646	4.03002	3.57563	3.73319	4.86444	0.010401
NM_170696	ALDH1A2	0.00419147	16.2569	3.11938	13.4553	1.03083	8.02753e-05	0.0967053	4.79694e-06	1.67903e-08	3.11116e-05	1.08263e-05	0.0774578	0	1.65423e-07	1.61781e-06	0.0329965	0.00228591	3.38268	0.000960338	0.091368	1.12483	4.983	1.21663	8.94674	0.0639499	10.0347	0.856486	0.00030203	0.00044348	0.00852448	0.532927	2.05659	1.24457e-23	1.18295e-38	1.97166	0.000672132	1.0993	0.966926	1.34299	0.0229673	0.482416	0.023925	0.965897	0.417671	2.38967	0.0067216	0.2345	2.83688
NM_170697	ALDH1A2	31.249	53.5777	43.2465	71.0931	7.61254	0.116892	1.64184e-26	0.342545	0.413089	1.10528e-09	0.0527239	1.34388e-31	0	0.202526	0.00499429	1.01015e-12	3.32943	0.0152431	0.000436523	13.8078	18.558	36.2416	43.1149	43.4833	39.2147	49.2072	2.68929	0.855484	1.77435	3.38331	3.00841	3.3751	0.503696	0.0672968	8.24635	7.30632	6.4367	10.6292	10.9884	10.8164	2.75885	5.44167	8.18876	2.89844	5.13	5.01504	7.20383	6.82875
NM_000693	ALDH1A3	0.174622	0.635695	1.229	0.458039	0.574379	0	0	11.0742	7.6235	7.2398	10.0076	7.60381	0	0.19685	0	0.056809	1.60912	0.457035	0.835776	0.808335	0.429538	1.13937	3.56637	1.61993	1.93946	2.16941	4.52826	17.7501	23.4614	21.709	14.3935	3.72245	0.245852	0.439467	0.581014	0.138093	0.213317	0.358838	0.334289	0.161885	11.3238	9.40704	11.6806	14.3308	9.35912	13.9562	7.29563	17.4925
NM_000692	ALDH1B1	17.7067	45.5354	36.5074	37.6299	20.806	6.72993	6.43935	9.02365	6.47001	4.56222	9.67536	14.872	3.56787	3.21987	3.63275	3.51863	5.41719	6.57343	5.8631	11.4607	16.165	15.1752	18.9379	18.3818	19.0225	17.1234	37.5409	93.1811	82.6442	61.5099	113.807	35.3858	12.9798	11.7774	9.53152	8.71083	8.0359	7.41309	9.55269	8.6867	15.343	14.3082	13.1359	14.2235	13.8455	17.5031	17.6254	16.1624
NM_001270364	ALDH1L1	0.103499	5.23732e-10	0.706523	1.18236	6.51303e-06	2.92799e-05	0.161419	2.47372e-15	0.101961	0.000214279	0.04851	0.186634	0	5.00878e-06	0	0	0.26826	9.17399e-15	2.63758e-05	1.77395	0.414612	8.42545	7.70014	6.76955	4.31662	3.92901	1.33732	13.6474	9.96451	3.28888	4.93462	2.50678	0.000730044	0.00175553	0.066501	1.25298e-07	0.0896951	6.77381e-06	0.000179942	1.83311e-05	2.89185e-05	4.90108e-05	4.92937e-13	5.61754e-26	2.24344e-14	2.7801e-10	1.54987e-05	1.34728e-05
NM_001270365	ALDH1L1	8.5775e-21	7.3956e-06	3.41807e-08	0.235872	7.66731e-10	0.213725	3.43643e-22	0.0462209	0.0255092	0.0555545	6.5862e-23	0.0618183	0	0.00668505	0	0	1.59225e-174	0.664432	0.580937	0.053209	0.000131153	2.00549	1.85279	0.272297	2.00728	2.27594	1.39498	3.00102	2.13744	0.284985	5.62403	3.85362e-05	6.96658	3.11962	0.00848805	1.4282e-06	2.92363e-13	0.228553	4.50129e-07	2.57811e-16	6.8287e-09	6.22949e-33	0.0932915	0.0743321	0.132304	0.0416574	0.160802	0.111662
NM_012190	ALDH1L1	0.000200931	1.02479e-05	0.000164074	2.99862e-06	1.15831e-06	8.82621e-06	0.0044871	9.5527e-18	0.000608714	0.237112	7.58416e-05	0.00026962	0	2.54795e-06	0	0	15.7217	1.1879e-14	2.53267e-05	0.325245	2.06917e-08	6.10912	4.6273	7.75485	7.45293	6.82012	0.000691121	7.81816	13.6562	7.97285	10.6051	0.508003	27.5995	31.2117	3.3025e-10	8.05238e-06	5.8521e-05	6.90858e-07	0.166179	1.33933e-06	6.70101e-07	4.39847e-06	4.325e-16	1.73663e-15	7.74027e-18	2.10354e-12	1.40587e-06	1.70346e-06
NM_001034173	ALDH1L2	0.00074865	0.000635605	0.556074	0.184573	0.307065	1.99212	2.50432	5.83144	2.68523	4.23893	10.9251	2.24482	0.000205741	0.173228	0.0157224	0.000674849	1.80222	0.00453751	0.00281219	0.336699	0.380323	0.000496754	0.202289	0.371058	0.000279788	0.244144	0.000593385	0.563593	0.679257	0.408371	0.504574	0.95374	0.070372	0.0240911	1.01338	0.998022	1.07555	1.10743	1.53049	0.95666	0.517404	3.03848	3.31834	2.10684	1.34325	4.23512	2.83366	3.01783
NM_000690	ALDH2	143.787	78.5572	108.304	105.299	82.6919	43.9549	40.9729	20.8891	27.1662	27.8694	51.034	24.497	15.6484	8.7593	1.51294	2.11976	64.5644	59.4035	59.0343	47.4557	30.7331	27.5667	27.482	26.267	28.3979	15.5573	53.2941	47.7906	64.8748	46.4293	39.7643	37.4512	177.633	168.521	31.6655	24.028	25.4712	14.6335	17.9191	20.7024	13.5729	13.6543	9.49658	12.1347	9.79366	12.9825	12.0054	11.6636
NM_001204889	ALDH2	19.6427	66.2264	24.5126	65.6734	1.12893	3.86099e-05	1.36253	1.63389e-05	1.11086	3.69315e-05	2.67736	3.30579e-05	1.90443e-05	0.477566	7.99259e-06	4.96192e-05	6.42939e-06	0.000942527	0.000790297	22.6613	31.0682	6.1133	6.19937	7.97186	6.39047	12.3074	6.90836	15.5391	3.74438	1.75977	7.00389	4.51285	0.000169746	0.000955897	4.27883	10.5118	8.62764	15.2363	12.3827	10.5014	0.256616	1.90769	5.20445	2.03442	4.94515	3.22367	6.84032	5.6357
NM_000691	ALDH3A1	0.010507	0.0073634	0.00490996	0.00251267	0.00162013	0.379666	0.326238	0.0178622	0.00616208	0.0189818	0.0873298	0.011857	0.00139392	0.0149172	0	0	0.139849	0.157116	0.353951	0.0158677	0.0221084	0.0037075	0.00423289	0.00592086	0.00749508	0.00874074	0.00030723	0.00919422	0.00396973	0.0344743	0.00541026	0.00365591	0.143267	0.157604	0.00619834	0.0153042	0.0112176	0.0309905	0.102683	0.0534225	0.00135751	0	0.0108428	0.0317352	0.00219731	0.0041602	0.0016851	0.00262681
NM_001135167	ALDH3A1	0.0849978	0.272498	0.222965	0.096094	0.0603525	0.00759227	0.00415956	0.056797	0.0116257	0.0278401	1.84757e-05	0.00871173	0.0095202	0.0111892	0	0	0.155771	0.00419822	0.0199485	0.0729119	0.0275791	0.3613	0.706836	0.538114	0.276431	0.407057	0.000890055	0.561693	0.693365	0.433606	0.368324	0.0422796	0.520291	0.171044	0.27589	0.192718	0.14517	0.155958	0.118541	0.0614331	0.094117	0	0.141862	0.0394212	0.183176	0.0775433	0.141403	0.0518763
NM_001135168	ALDH3A1	2.447e-16	9.41194e-19	1.70663e-23	1.4072e-13	6.65526e-16	5.75872e-14	1.72912e-12	1.38111e-13	1.15315e-05	2.37248e-05	1.2191e-10	2.52812e-05	6.77084e-12	5.99623e-06	0	0	0.000460382	5.88039e-11	6.75688e-13	1.79242e-14	3.18466e-05	4.39133e-23	1.36233e-35	1.78645e-32	0.176702	6.2919e-30	0.395486	4.15636e-35	3.58896e-31	0.200246	1.69927e-27	0.230816	1.47991e-10	0.000403769	2.38162e-31	1.68145e-26	5.30408e-26	2.75752e-24	1.38176e-05	2.06896e-05	2.17834e-13	0	5.69774e-18	1.06862e-05	1.02304e-12	6.81329e-11	1.36208e-12	2.55568e-11
NM_000382	ALDH3A2	175.72	348.335	209.737	299.617	291.231	14.3073	12.9567	14.8047	5.57555	6.05278	20.1603	9.35446	11.1878	12.2794	9.3781	11.0082	14.8808	10.9197	10.594	19.934	19.5472	25.266	25.1621	25.7333	24.5788	26.4088	16.8172	28.4331	29.7981	21.0036	26.4656	19.4227	18.8584	18.6992	13.5635	14.4044	13.6394	15.9338	13.3599	19.1208	13.0984	13.578	12.2277	12.5468	16.0964	14.1743	12.4644	13.6966
NM_001031806	ALDH3A2	15.4564	32.4035	9.31424	14.1823	12.6964	0.756635	2.07489	2.35709	0.59497	0.453725	2.33747	0.623708	1.3044	1.04031	0.845923	1.29743	1.6962	1.95678	2.41614	4.2342	5.33181	4.00883	2.96459	2.43002	2.97622	2.66409	3.69078	5.828	4.24121	5.90776	5.47881	2.49555	1.98417	4.67194e-05	2.04011	2.08196	2.67563	3.81911	2.77344	2.89896	1.70509	2.0787	3.47192	2.56294	3.33306	3.4896	2.82333	1.75687
NM_000694	ALDH3B1	5.69022e-05	7.22702e-05	0.231004	5.30959e-05	0.200014	0.000188742	0.000104651	0.938605	0.926983	0.900788	1.29877	7.55594e-05	4.05879	2.8154	0.458979	0.550326	4.27236	0.000346844	1.06023e-10	0.000333448	0.577241	0.245316	0.299365	0.820212	0.530583	0.180169	2.9039	4.47948	8.64507	6.10002	5.11656	2.38567	2.44621	3.6215	4.14406	3.14061	1.71559	2.08639	5.38863	1.69361	1.62719	1.68823	0.146926	1.00851	1.56793	0.000875637	1.56224	1.25374
NM_001030010	ALDH3B1	0.863877	0.51101	0.429367	0.478918	0.333045	0.102793	0.131829	8.72124e-06	0.12254	2.87734e-09	0.799009	0.816072	1.30669	8.9736e-05	2.21864e-09	0.179605	1.74251	3.11541	0.0341217	2.29436	3.66836	1.22003	0.509593	0.420798	0.907424	0.62625	6.0836	8.98355	7.78653	6.80548	8.45118	3.62187	7.01167	2.83066	4.87319	4.35562	3.52989	4.36054	1.9895	3.63448	5.21495	1.63712	4.45435	2.56765	2.46423	3.69198	1.97888	0.443315
NM_001161473	ALDH3B1	2.38626e-06	4.13081e-06	0.000555475	2.33544e-06	0.000143197	3.02252e-05	5.44125e-05	0.000216047	1.11678e-05	0.000182159	3.9347e-05	3.29498e-06	2.74277e-05	4.14513e-05	0.000309317	1.3583e-06	0.000388068	0.000246617	3.39449	1.13707	2.16733	0.000518315	6.30884e-05	0.000454482	0.000362566	0.000402331	0.000354319	0.000299507	0.000289888	0.435755	0.000344661	0.426875	0.00054414	6.11026e-06	0.000158139	0.000282087	0.000156279	0.000175343	0.000318641	0.000335788	1.32563	2.45442	0.675023	1.91391	1.4816	0.847702	1.23452	2.13425
NM_000695	ALDH3B2	4.54901e-05	0	0	0	1.56352e-05	0	0	2.44665e-05	4.2465e-05	0	7.15511e-06	5.105e-05	0	2.87784e-05	1.61349e-05	0	0.000144789	0	0	3.5845e-05	4.62071e-05	0.952212	0.595201	1.19337	0.9296	0.770722	4.83802e-05	3.22276e-05	3.23634e-05	2.85303e-05	3.28096e-05	3.29316e-05	0	0	0.458279	0.630449	0.166678	0.438035	0.502051	0.560096	3.92211e-05	0.000113907	6.02578e-05	3.05037e-05	6.68702e-05	0.0922998	4.07127	5.35451e-05
NM_001031615	ALDH3B2	0.028542	0	0	0	0.00519158	0	0	0.0278477	0.0116012	0	0.0582222	0.0132593	0	0.0324775	0.0139683	0	0.0513948	0	0	0.0688923	0.22511	0.166953	0.348509	0.45733	0.111924	0.56844	0.248167	0.577333	0.443557	0.443116	0.420953	0.179891	0	0	0.553083	0.000556286	0.438175	0.126744	0.14626	0.00039831	0.271692	0.134352	0.0538989	0.18555	0.153538	4.17227e-06	3.60305	0.114987
NM_001161504	ALDH4A1	5.0774	4.10577	3.73878	3.07162	3.64887e-05	7.28992e-05	0.00015541	3.10508e-05	0.00325921	0.000799575	7.99243e-05	0.210173	2.20795e-05	0.23375	3.00831e-05	6.00175e-05	0.00016999	4.42732	0.00243776	5.28113	11.1627	4.17804	5.59962	4.77644	3.61362	5.93545	0.0171322	0.453688	0.394235	1.25531	0.453176	0.553046	0.0085991	0.00194697	3.17058	1.72612	0.703615	2.96827	2.03118	3.58241	1.87802	4.06467	1.6921	2.72326	2.5924	0.573038	1.75199	3.10802
NM_003748	ALDH4A1	10.0749	5.47625	8.13643	11.3328	6.38249	5.95001	6.05822	2.99879	1.07491	0.799413	1.35047	0.83987	1.29843	0.96666	1.45215	1.37118	7.9371	38.1154	41.5672	19.0695	15.5857	32.8804	28.1149	35.2386	31.0243	18.0847	6.71124	0.63059	1.18183	2.01282	1.43443	3.64705	97.365	91.6844	7.21167	7.51204	8.44734	5.84291	7.45573	3.60553	6.88624	6.81943	8.21867	6.53178	7.41383	7.47539	9.12657	5.15405
NM_170726	ALDH4A1	2.65712e-30	7.76079e-41	1.41563e-34	7.2281e-83	2.50356e-24	2.82511e-11	4.08344e-18	1.36418e-23	7.86927e-101	2.34569e-54	3.86066e-71	9.05536e-10	1.22466e-21	1.1987e-17	3.55077e-33	2.72942e-31	8.01678	0.512576	0.761575	1.68589e-101	3.14655e-36	9.93379e-54	3.38279e-48	4.16918e-42	4.14045e-55	2.68984e-79	2.13277e-180	2.95297e-14	4.34417e-30	4.84794e-28	9.7927e-51	6.48995e-22	0.460172	1.6134	2.12732e-37	1.30364e-35	2.60934e-95	2.36586e-39	4.71536e-39	8.02391e-12	4.58408e-49	9.12147e-16	2.445e-99	7.33645e-28	3.62772e-41	1.88025e-121	6.11458e-94	4.95682e-42
NM_001080	ALDH5A1	7.47188	6.8978	8.81598	9.1302	4.78002	7.3847	7.90638	0.862422	0.229129	0.308462	0.80019	0.248068	7.17619	4.42109	7.57803	4.87365	5.03452	2.65612	2.52867	7.34302	7.5896	12.219	13.0666	12.2446	13.6909	12.1093	8.21716	17.563	16.8165	15.2764	16.1538	9.66266	9.66398	10.6832	3.88747	4.47193	4.5759	5.75582	5.88326	4.92704	5.42877	6.77774	6.44416	5.10707	5.86654	6.19358	5.9212	5.71349
NM_170740	ALDH5A1	0.00107562	0.000893483	0.000719419	0.000748951	0.197585	0.000213338	0.000677109	2.44267e-05	0.000810364	1.20996e-05	3.41437e-05	0.000715494	5.69692e-05	9.52385e-05	6.45288e-05	7.32404e-05	0.00017136	6.42778e-05	0.000670257	0.000755353	0.00090711	0.00091105	0.00137852	0.00148439	0.000577939	0.000464383	0.578452	0.0012459	0.000767816	0.000731053	1.89275	1.11497	0.000587705	0.000143549	0.000463641	0.000616604	0.532439	0.000790234	0.000657731	0.000742038	0.0010735	0.00213672	0.00110121	0.000658598	0.0012932	0.0261746	0.000894433	0.000906786
NM_001278593	ALDH6A1	0.0141879	1.52374	3.2447	0.012047	3.17713e-05	0.000190779	9.85918e-05	0.000164281	0.000133683	0.0553184	4.05042e-05	0.000592366	0.000138564	0.00022575	0.000106942	0.000162683	0.000178024	0.00067602	0.0383929	0.0213185	1.08053	4.55318	11.6821	0.646962	0.0529071	0.834576	0.00263677	4.067	0.0145179	0.00386774	3.33093	0.00399857	0.000395129	0.00063452	1.25847	0.0641142	1.91644	0.687726	1.44025	0.00501224	1.31967	1.32644	1.74785	2.30364	2.15896	5.16131	3.38807	0.0169834
NM_001278594	ALDH6A1	0.174007	0.183598	0.121616	0.132902	0.284366	0.697138	0.540539	7.03322e-13	0.590333	0.439802	0.203615	0.0811698	0.540846	0.48728	0.213142	1.12177	0.27581	0.873865	1.85904e-25	1.17683	0.355144	1.54271	1.23449	1.65125	0.700486	2.31803	0.392721	1.20514	0.260544	1.2106	0.887887	0.893634	1.33971	0.77958	0.50873	0.848214	1.31719	1.91473	0.634431	1.84299	0.349044	1.56707e-14	0.776739	1.07322	1.94874	0.267181	0.549862	0.345494
NM_005589	ALDH6A1	8.36049	5.0422	5.89534	13.1004	9.67183	6.28886	5.6437	2.14024	1.97326	1.37383	4.96681	2.85516	4.49019	4.34426	3.59853	3.56998	33.545	5.90838	7.09711	31.2749	24.5014	32.4795	22.9626	35.6001	31.8	36.2589	3.62274	6.93546	14.3934	10.5682	11.8933	5.20285	23.834	24.7744	4.28556	5.49154	4.84714	8.42314	6.94556	7.48726	4.59382	4.48565	4.89246	2.17119	2.1231	0.809809	2.74013	5.26753
NM_001201377	ALDH7A1	11.0069	9.22302	9.54501	12.7879	6.11365	12.9731	13.2536	2.67654	2.47923	3.85654	4.22549	1.50788	0.222124	0.367836	0.170189	0.087358	5.62975	10.2209	9.32091	16.7205	19.4512	13.7091	15.6726	13.3762	13.9203	16.869	8.46698	9.46829	9.12818	10.7572	9.60147	10.4973	13.692	14.3943	11.4576	11.421	14.0573	13.889	14.7932	13.4618	9.43216	10.169	10.8745	9.92402	10.7902	9.95126	9.47773	9.56978
NM_001193480	ALDH8A1	1.51993e-08	0.083308	0.439021	0.000847893	6.50065e-05	0.340669	3.76754e-05	0.0214645	0.030088	0.0736428	3.39507e-05	4.48068e-07	0.000260864	2.43969e-05	0.0569465	1.11794e-05	0.237281	0.00111193	0.00244462	0.165094	2.44983e-05	5.15548	3.88328	3.33157	3.6243	4.86826	0.20195	0.0896682	0.000751903	0.000293818	0.000796472	0.449995	0.0248854	3.02611	0.291582	0.161249	0.0520967	1.76567e-07	0.743954	0.0207056	0.197208	0.00037944	1.76823	0.000184165	0.209072	8.67061e-11	2.99711e-06	0.212237
NM_022568	ALDH8A1	3.01105e-05	0.273037	0.143736	0.789854	0.629284	6.9132e-05	0.517694	0.128273	0.254149	0.12583	0.0345835	6.08889e-06	0.268424	0.299809	0.178598	0.428697	2.83195e-05	9.23414e-09	4.99103e-13	0.0877626	4.84715e-06	4.12253	2.75036	4.75891	6.58418	1.86071	0.29123	0.255768	2.69868e-17	0.262286	0.283666	0.169597	15.8768	11.8844	0.000461154	0.000193394	0.054565	0.407727	9.29231e-13	0.163418	0.181219	7.64067e-09	3.18097e-08	0.144936	0.326303	2.99823e-05	1.75043e-05	0.000520027
NM_170771	ALDH8A1	0.386153	0.154909	0.000132072	0.32786	0.15832	0.346052	0.471724	0.0449169	0.336936	0.257744	0.205027	0.544642	0.216838	0.80455	0.316041	0.394735	9.94715e-19	0.263421	0.333571	0.0634354	0.282855	6.19953	3.3585	1.17751	4.11639	5.53656	0.0135541	0.125127	0.154595	0.809258	0.00838028	6.1929e-05	8.23263	11.8033	0.113982	0.207703	0.321871	0.00211625	0.000331352	1.0457e-12	0.458697	1.31877	0.000156261	0.100626	1.13146	0.284196	0.427732	0.282828
NM_000696	ALDH9A1	105.638	88.6153	98.5675	122.051	91.9873	23.0022	22.7604	21.1234	20.1765	21.4592	25.3738	19.845	38.6719	35.0954	40.2591	35.1975	21.1588	15.2802	15.3854	41.3353	39.8984	43.1686	37.8311	30.4063	38.2236	34.4968	23.0395	28.5742	32.919	34.1968	33.9773	28.796	36.1798	34.5878	38.5928	36.9135	39.2659	48.4149	38.6531	38.962	25.5543	23.51	22.3823	24.2929	22.2456	23.9427	27.4685	29.7531
NM_000034	ALDOA	0.721643	0.812005	1.2594	0.645487	1.72289	6.84378	7.81648	4.86995	12.3712	13.9409	12.9548	12.7957	22.1907	15.4075	18.9059	15.3452	28.1585	13.6566	10.9309	7.93551	7.4019	2.3126	2.06528	2.45655	2.50897	2.19862	2.89106	1.41005	1.43253	1.32892	1.75525	2.05582	4.09825	5.24127	3.12541	2.34096	2.74612	3.10969	2.84592	3.12006	8.77202	9.48859	8.15082	7.37822	9.20581	7.28852	9.02822	9.58042
NM_001127617	ALDOA	0.639478	0.45762	1.53131	2.93502	3.70177	0.431832	0.408426	5.96477	36.2839	30.8537	15.854	20.2109	0.0743924	5.26425	0.349226	8.23459	20.3172	18.8918	13.1955	4.29186	3.00474	0.286391	4.12616	1.9797	2.27257	2.35912	2.12485	0.986994	2.52067e-05	0.229882	0.521776	5.1116	3.79086e-05	0.996346	4.83637	0.250549	1.38169	1.16316	0.411303	1.10641	150.053	201.251	149.165	148.793	210.023	149.538	147.227	122.35
[truncated: 31,246 more rows]
[truncated: 63 more columns]

## Sheet: SPM
Refseq id	Gene name	Adrenal gland	Brain	Cartilage	CD4 primary cells	CD8 primary cells	Heart	Kidney	Large intestine	Liver	Lung	Muscle	Ovary PGCs	Placenta	Renal cortex	Renal pelvis	Small intestine	Spinal cord	Spleen	Stomach	Testis PGCs	Thymus	DPM
[truncated: 32,159 more rows]

## Sheet: Cartilage-selective genes
Refseq id	Gene name	Gene ID	Adrenal gland	Adrenal gland	Adrenal gland	Adrenal gland	Adrenal gland	Brain	Brain	Cartilage	Cartilage	Cartilage	Cartilage	Cartilage	CD4 primary cells	CD4 primary cells	CD8 primary cells	CD8 primary cells	Heart	Heart	Heart	Heart	Heart	Kidney	Kidney	Kidney	Kidney	Kidney	Large intestine	Large intestine	Large intestine	Large intestine	Large intestine	Large intestine	Liver	Liver	Lung	Lung	Lung	Lung	Lung	Lung	Muscle	Muscle	Muscle	Muscle	Muscle	Muscle	Muscle
[truncated: 403 more rows]
[truncated: 64 more columns]

[truncated: 8 more sheets: Human skeletal disorders, MGI-growth_size_body, MGI-skeleton, MGI-craniofacial, MGI-lmbs_digits_tail, MGI-all phenotypes, MGI-unknown phenotype, MGI-no bone phenotype]
