# Supplementary material for: Genes uniquely expressed in human growth plate chondrocytes uncover a distinct regulatory network
Source: BMC Genomics. 2017 Dec 20;18:983. doi: 10.1186/s12864-017-4378-y (PMC5738906; doi:10.1186/s12864-017-4378-y)
Supplement: Supplementary file 4 — Supplementary Dataset S3. Data comparison between microarray and RNA-seq platforms. (XLSX 8 kb) [file 12864_2017_4378_MOESM4_ESM.xlsx]

## Sheet: Sheet1
Microarray probes	161
Unique genes	150
Genes with SPM>0.9	63 (42%)
Genes with 0.7<SPM<0.9	25 (16.7%)
Not selectively expressed (SPM<0.7)	57 (38%)
Not on RNAs-seq gene list	5 (3%)
