# Supplementary material for: Genes uniquely expressed in human growth plate chondrocytes uncover a distinct regulatory network
Source: BMC Genomics. 2017 Dec 20;18:983. doi: 10.1186/s12864-017-4378-y (PMC5738906; doi:10.1186/s12864-017-4378-y)
Supplement: Supplementary file 5 — Supplementary Dataset S4. Cartilage-selective transcription factors and motif analysis. (XLSX 26 kb) [file 12864_2017_4378_MOESM5_ESM.xlsx]

## Sheet: Cartilage-selective TFs
GeneID	Symbol	Synonyms	dbXrefs	chromosome	map_location	description
467	ATF3	-	MIM:603148|HGNC:HGNC:785|Ensembl:ENSG00000162772|Vega:OTTHUMG00000036747	1	1q32.3	activating transcription factor 3
604	BCL6	BCL5|BCL6A|LAZ3|ZBTB27|ZNF51	MIM:109565|HGNC:HGNC:1001|Ensembl:ENSG00000113916|Vega:OTTHUMG00000156441	3	3q27.3	B-cell CLL/lymphoma 6
8553	BHLHE40	BHLHB2|Clast5|DEC1|HLHB2|SHARP-2|SHARP2|STRA13|Stra14	MIM:604256|HGNC:HGNC:1046|Ensembl:ENSG00000134107|Vega:OTTHUMG00000119035	3	3p26.1	basic helix-loop-helix family member e40
1052	CEBPD	C/EBP-delta|CELF|CRP3|NF-IL6-beta	MIM:116898|HGNC:HGNC:1835|Ensembl:ENSG00000221869|Vega:OTTHUMG00000162290	8	8q11.21	CCAAT/enhancer binding protein delta
64764	CREB3L2	BBF2H7	MIM:608834|HGNC:HGNC:23720|Ensembl:ENSG00000182158|Vega:OTTHUMG00000155744	7	7q33	cAMP responsive element binding protein 3 like 2
1959	EGR2	AT591|CMT1D|CMT4E|KROX20	MIM:129010|HGNC:HGNC:3239|Ensembl:ENSG00000122877|Vega:OTTHUMG00000018308	10	10q21.3	early growth response 2
1960	EGR3	EGR-3|PILOT	MIM:602419|HGNC:HGNC:3240|Ensembl:ENSG00000179388|Vega:OTTHUMG00000097825	8	8p21.3	early growth response 3
1961	EGR4	NGFI-C|NGFIC|PAT133	MIM:128992|HGNC:HGNC:3241|Ensembl:ENSG00000135625|Vega:OTTHUMG00000129774	2	2p13.2	early growth response 4
2078	ERG	erg-3|p55	MIM:165080|HGNC:HGNC:3446|Ensembl:ENSG00000157554|Vega:OTTHUMG00000090767	21	21q22.2	ERG, ETS transcription factor
2114	ETS2	ETS2IT1	MIM:164740|HGNC:HGNC:3489|Ensembl:ENSG00000157557|Vega:OTTHUMG00000090769	21	21q22.2	ETS proto-oncogene 2, transcription factor
8061	FOSL1	FRA|FRA1|fra-1	MIM:136515|HGNC:HGNC:13718|Ensembl:ENSG00000175592|Vega:OTTHUMG00000166715	11	11q13.1	FOS like 1, AP-1 transcription factor subunit
169792	GLIS3	NDH|ZNF515	MIM:610192|HGNC:HGNC:28510|Ensembl:ENSG00000107249|Vega:OTTHUMG00000019463	9	9p24.2	GLIS family zinc finger 3
145258	GSC	SAMS	MIM:138890|HGNC:HGNC:4612|Ensembl:ENSG00000133937|Vega:OTTHUMG00000170864	14	14q32.13	goosecoid homeobox
3159	HMGA1	HMG-R|HMGA1A|HMGIY	MIM:600701|HGNC:HGNC:5010|Ensembl:ENSG00000137309|Vega:OTTHUMG00000014539	6	6p21.31	high mobility group AT-hook 1
8091	HMGA2	BABL|HMGI-C|HMGIC|LIPO|STQTL9	MIM:600698|HGNC:HGNC:5009|Ensembl:ENSG00000149948|Vega:OTTHUMG00000168936	12	12q14.3	high mobility group AT-hook 2
51176	LEF1	LEF-1|TCF10|TCF1ALPHA|TCF7L3	MIM:153245|HGNC:HGNC:6551|Ensembl:ENSG00000138795|Vega:OTTHUMG00000131809	4	4q25	lymphoid enhancer binding factor 1
23764	MAFF	U-MAF|hMafF	MIM:604877|HGNC:HGNC:6780|Ensembl:ENSG00000185022|Vega:OTTHUMG00000151163	22	22q13.1	MAF bZIP transcription factor F
4772	NFATC1	NF-ATC|NF-ATc1.2|NFAT2|NFATc	MIM:600489|HGNC:HGNC:7775|Ensembl:ENSG00000131196|Vega:OTTHUMG00000132897	18	18q23	nuclear factor of activated T-cells 1
4773	NFATC2	NFAT1|NFATP	MIM:600490|HGNC:HGNC:7776|Ensembl:ENSG00000101096|Vega:OTTHUMG00000032747	20	20q13.2	nuclear factor of activated T-cells 2
4824	NKX3-1	BAPX2|NKX3|NKX3.1|NKX3A	MIM:602041|HGNC:HGNC:7838|Ensembl:ENSG00000167034|Vega:OTTHUMG00000097851	8	8p21.2	NK3 homeobox 1
9572	NR1D1	EAR1|THRA1|THRAL|ear-1|hRev	MIM:602408|HGNC:HGNC:7962|Ensembl:ENSG00000126368|Vega:OTTHUMG00000133327	17	17q21.1	nuclear receptor subfamily 1 group D member 1
4929	NR4A2	HZF-3|NOT|NURR1|RNR1|TINUR	MIM:601828|HGNC:HGNC:7981|Ensembl:ENSG00000153234|Vega:OTTHUMG00000131950	2	2q24.1	nuclear receptor subfamily 4 group A member 2
5325	PLAGL1	LOT1|ZAC|ZAC1	MIM:603044|HGNC:HGNC:9046|Ensembl:ENSG00000118495|Vega:OTTHUMG00000015738	6	6q24.2	PLAG1 like zinc finger 1
5467	PPARD	FAAR|NR1C2|NUC1|NUCI|NUCII|PPARB	MIM:600409|HGNC:HGNC:9235|Ensembl:ENSG00000112033|Vega:OTTHUMG00000014567	6	6p21.31	peroxisome proliferator activated receptor delta
51450	PRRX2	PMX2|PRX2	MIM:604675|HGNC:HGNC:21338|Ensembl:ENSG00000167157|Vega:OTTHUMG00000020790	9	9q34.11	paired related homeobox 2
5916	RARG	NR1B3|RARC	MIM:180190|HGNC:HGNC:9866|Ensembl:ENSG00000172819|Vega:OTTHUMG00000048077	12	12q13.13	retinoic acid receptor gamma
5971	RELB	I-REL|IREL|REL-B	MIM:604758|HGNC:HGNC:9956|Ensembl:ENSG00000104856|Vega:OTTHUMG00000162116	19	19q13.32	RELB proto-oncogene, NF-kB subunit
6473	SHOX	GCFX|PHOG|SHOXY|SS	MIM:312865|MIM:400020|HGNC:HGNC:10853|Ensembl:ENSG00000185960|Vega:OTTHUMG00000021053	X|Y	Xp22.33 and Yp11.2	short stature homeobox
4092	SMAD7	CRCS3|MADH7|MADH8	MIM:602932|HGNC:HGNC:6773|Ensembl:ENSG00000101665|Vega:OTTHUMG00000132655	18	18q21.1	SMAD family member 7
6615	SNAI1	SLUGH2|SNA|SNAH|SNAIL|SNAIL1|dJ710H13.1	MIM:604238|HGNC:HGNC:11128|Ensembl:ENSG00000124216|Vega:OTTHUMG00000033048	20	20q13.13	snail family transcriptional repressor 1
6591	SNAI2	SLUG|SLUGH|SLUGH1|SNAIL2|WS2D	MIM:602150|HGNC:HGNC:11094|Ensembl:ENSG00000019549|Vega:OTTHUMG00000149912	8	8q11.21	snail family transcriptional repressor 2
6662	SOX9	CMD1|CMPD1|SRA1|SRXX2|SRXY10	MIM:608160|HGNC:HGNC:11204|Ensembl:ENSG00000125398|Vega:OTTHUMG00000166300	17	17q24.3	SRY-box 9
121340	SP7	OI11|OI12|OSX|osterix	MIM:606633|HGNC:HGNC:17321|Ensembl:ENSG00000170374|Vega:OTTHUMG00000170031	12	12q13.13	Sp7 transcription factor
84627	ZNF469	BCS|BCS1	MIM:612078|HGNC:HGNC:23216|Ensembl:ENSG00000225614|Vega:OTTHUMG00000173151	16	16q24.2	zinc finger protein 469

## Sheet: SeqPos output
Clusters	Collapsed_id	Factor	DNA binding domain	Hits	Cutoff	Zscore	-10*log(pval)	Similarity to top	Mean_position
1	denovo11		None	234	8.134	-18.297	690.776		-0.287
	denovo10		None	284	5.763	-17.576	690.776	0.879	-0.25
2	denovo1		None	309	3.348	-17.958	690.776		-0.244
3	denovo0		None	258	7.018	-17.079	690.776		-0.256
	denovo2		None	262	6.978	-11.985	690.776	0.843	-0.186
4	denovo12		None	267	6.17	-16.231	690.776		-0.24
5	denovo3		None	247	6.853	-16.194	690.776		-0.25
	denovo4		None	267	7.029	-12.187	690.776	0.896	-0.187
6	denovo20		None	301	6.419	-15.867	690.776		-0.221
	UP00021	Zfp281	BetaBetaAlpha-zinc finger Family	279	6.471	-4.706	135.816	0.815	-0.085
7	denovo19		None	259	5.439	-15.577	690.776		-0.235
	denovo23		None	266	4.092	-15.388	690.776	0.831	-0.23
	UP00065	Zfp161	BetaBetaAlpha-zinc finger Family	245	5.712	-9.116	446.957	0.815	-0.152
8	denovo9		None	296	5.945	-14.483	690.776		-0.206
9	MS00090	HINFP1	BetaBetaAlpha-zinc finger Family	299	-3.085	-14.447	690.776		-0.204
10	MC00221	Tbx3	Transcription Factor T-Domain	254	6.292	-14.414	690.776		-0.222
	M01742	Zscan10	BetaBetaAlpha-zinc finger Family	325	2.724	-10.097	542.135	0.805	-0.144
11	denovo8		None	265	7.071	-14.264	690.776		-0.215
12	denovo6		None	225	7.354	-13.718	690.776		-0.226
	denovo5		None	220	7.486	-13.627	690.776	0.972	-0.227
13	denovo25		None	305	6.778	-13.69	690.776		-0.193
14	denovo7		None	267	6.745	-13.468	690.776		-0.204
15	M01783	SP2	BetaBetaAlpha-zinc finger Family	200	7.256	-12.784	690.776		-0.226
	MC00510	E2f3	Transcription Factor Family	288	5.529	-12.775	690.776	0.83	-0.187
16	MC00376	ZBTB7A	BetaBetaAlpha-zinc finger Family	313	5.433	-12.52	690.776		-0.176
17	M00695	TEAD2	Homeodomain Family	259	6.848	-12.238	690.776		-0.19
18	UP00088	PLAGL1	BetaBetaAlpha-zinc finger Family	286	5.053	-11.881	690.776		-0.176
19	MC00320	EGR1	BetaBetaAlpha-zinc finger Family	346	2.745	-11.863	690.776		-0.16
	MC00319	EGR2	BetaBetaAlpha-zinc finger Family	317	5.792	-11.473	690.776	0.943	-0.162
	MC00430	Egr2	BetaBetaAlpha-zinc finger Family	300	6.038	-8.671	406.889	0.944	-0.132
	MS00567	EGR3	BetaBetaAlpha-zinc finger Family	300	3.831	-8.523	393.938	0.932	-0.13
	MS00789	Egr3	BetaBetaAlpha-zinc finger Family	320	2.234	-6.821	261.216	0.912	-0.105
	MS00678	EGR4	BetaBetaAlpha-zinc finger Family	312	5.348	-6.115	214.493	0.869	-0.098
20	MS00079	HINFP1	BetaBetaAlpha-zinc finger Family	330	-5.533	-11.527	690.776		-0.16
21	M01175	ZBTB7B	BetaBetaAlpha-zinc finger Family	322	6.406	-10.744	610.155		-0.152
	M00649	MAZ	BetaBetaAlpha-zinc finger Family	343	5.036	-6.959	270.911	0.952	-0.103
22	M01118	WT1	BetaBetaAlpha-zinc finger Family	313	5.641	-10.566	591.003		-0.152
23	MC00328	Zfx	BetaBetaAlpha-zinc finger Family	235	7.434	-10.336	566.775		-0.173
24	MS00035	GLIS2	BetaBetaAlpha-zinc finger Family	349	1.274	-10.092	541.594		-0.139
	MS00024	GLIS1	BetaBetaAlpha-zinc finger Family	348	-3.663	-5.256	164.271	0.878	-0.083
25	MS00146	KLF16	BetaBetaAlpha-zinc finger Family	349	2.932	-10.081	540.508		-0.138
	UP00093	Klf7	BetaBetaAlpha-zinc finger Family	292	6.278	-8.698	409.186	0.94	-0.134
	MS00212	SP1	BetaBetaAlpha-zinc finger Family	239	7.494	-8.008	350.798	0.966	-0.139
	MS00223	SP3	BetaBetaAlpha-zinc finger Family	346	4.736	-6.386	231.847	0.971	-0.096
	MC00109	Klf4	BetaBetaAlpha-zinc finger Family	348	2.909	-2.976	65.301	0.884	-0.057
26	UP00003	E2F3	Transcription Factor Family	288	4.012	-10.019	534.212		-0.152
	UP00001	E2F2	Transcription Factor Family	289	4.359	-8.921	429.115	0.99	-0.138
27	M01122	ZNF219	BetaBetaAlpha-zinc finger Family	313	5.529	-10.017	534.064		-0.146
	M00491	PATZ1	BetaBetaAlpha-zinc finger Family,AT-hook Domain Family	337	4.76	-6.816	260.842	0.844	-0.103
28	MC00254	E2F6	Transcription Factor Family	274	5.82	-9.762	508.54		-0.152
29	MC00158	E2f4	Transcription Factor Family	288	5.469	-9.728	505.224		-0.148
	MC00182	E2F1	Transcription Factor Family	291	5.457	-9.361	469.787	0.998	-0.143
	M00736	E2F1::TFDP1	Transcription Factor Family	326	4.928	-6.848	263.084	0.908	-0.105
	M00737	E2F1::TFDP2	Transcription Factor Family	254	5.203	-5.629	185.181	0.902	-0.102
30	M01104	Ovol2	BetaBetaAlpha-zinc finger Family	323	5.715	-9.355	469.269		-0.135
31	UP00102	ZIC1	BetaBetaAlpha-zinc finger Family	348	2.499	-9.321	466.02		-0.13
	UP00057	ZIC2	BetaBetaAlpha-zinc finger Family	314	4.707	-8.85	422.744	0.944	-0.131
	UP00006	Zic3	BetaBetaAlpha-zinc finger Family	310	4.896	-7.778	332.332	0.949	-0.119
32	MS00227	TFAP2A	Helix-Loop-Helix Family	335	4.311	-8.931	429.977		-0.128
	MS00241	Tcfap2a	Helix-Loop-Helix Family	342	3.99	-8.672	406.962	0.975	-0.123
	MS00230	TFAP2B	Helix-Loop-Helix Family	346	3.057	-7.927	344.264	0.981	-0.114
33	MS00346	ZIC3	BetaBetaAlpha-zinc finger Family	326	3.452	-8.883	425.732		-0.129
	MS00357	ZIC4	BetaBetaAlpha-zinc finger Family	317	4.819	-8.536	395.102	0.991	-0.127
	MS00523	Zic3	BetaBetaAlpha-zinc finger Family	321	3.173	-7.451	307.002	0.993	-0.113
	MS00334	ZIC1	BetaBetaAlpha-zinc finger Family	316	3.056	-7.072	279.01	0.969	-0.109
34	MC00427	ETV1	Ets Domain Family	319	5.847	-8.658	405.714		-0.128
	M00341	GABPB1	Ets Domain Family	348	3.584	-6.956	270.74	0.861	-0.103
	MC00367	GABPA	Ets Domain Family	346	3.715	-5.577	182.174	0.878	-0.087
	MC00206	ELK1	Ets Domain Family	329	4.294	-4.432	122.745	0.885	-0.075
	MS00021	ETV6	Ets Domain Family	335	5.167	-4.226	113.39	0.827	-0.072
	MC00457	ELF1	Ets Domain Family	241	5.864	-3.137	70.67	0.863	-0.07
	MC00160	ETV3	Ets Domain Family	325	5.634	-2.945	64.284	0.851	-0.058
	MC00168	ERG	Ets Domain Family	329	5.018	-2.864	61.706	0.891	-0.057
35	MC00502	HMGN1	High Mobility Group (Box) Family	231	5.928	-8.325	377.067		-0.146
36	MS00239	Tcfap2a	Helix-Loop-Helix Family	341	4.33	-8.144	361.933		-0.117
	MS00228	TFAP2B	Helix-Loop-Helix Family	341	4.615	-6.621	247.489	0.988	-0.1
	UP00010	Tcfap2b	Helix-Loop-Helix Family	347	2.989	-5.989	206.689	0.936	-0.091
37	MS00235	SP4	BetaBetaAlpha-zinc finger Family	263	4.45	-8.068	355.672		-0.133
	MS00135	KLF14	BetaBetaAlpha-zinc finger Family	324	4.474	-7.094	280.566	0.937	-0.108
	MS00246	SP8	BetaBetaAlpha-zinc finger Family	347	4.534	-5.324	167.944	0.888	-0.084
	MS00124	KLF13	BetaBetaAlpha-zinc finger Family	202	4.255	-4.697	135.386	0.893	-0.1
	MS00157	Klf12	BetaBetaAlpha-zinc finger Family	317	4.314	-2.942	64.177	0.866	-0.059
38	MA0014	PAX5	Homeodomain Family	341	5.105	-7.929	344.394		-0.115
39	MC00299	BRCA1	Ring finger domain family	291	5.101	-7.735	328.933		-0.122
	MC00418	ZBTB33	BetaBetaAlpha-zinc finger Family	281	5.368	-5.629	185.219	0.981	-0.097
40	M01714	KLF15	BetaBetaAlpha-zinc finger Family	336	5.579	-7.64	321.51		-0.112
41	MC00391	ZNF143	BetaBetaAlpha-zinc finger Family	323	5.002	-7.465	308.116		-0.113
42	MC00183	Snai1	BetaBetaAlpha-zinc finger Family	329	5.2	-7.315	296.787		-0.11
	MC00174	REST	BetaBetaAlpha-zinc finger Family	265	5.786	-2.982	65.496	0.91	-0.065
43	M00143	PAX5	Homeodomain Family	294	4.102	-7.286	294.652		-0.116
44	M00665	SP3	BetaBetaAlpha-zinc finger Family	300	5.414	-7.282	294.364		-0.115
45	MS00229	TFAP2B	Helix-Loop-Helix Family	291	5.897	-7.174	286.398		-0.115
	MS00240	Tcfap2a	Helix-Loop-Helix Family	271	6.306	-6.6	246.108	0.989	-0.112
	MC00530	TFAP2A	Helix-Loop-Helix Family	345	3.941	-6.167	217.785	0.835	-0.094
	UP00028	Tcfap2e	Helix-Loop-Helix Family	347	4.053	-5.915	202.164	0.923	-0.091
	UP00087	Tcfap2c	Helix-Loop-Helix Family	349	2.883	-5.85	198.216	0.851	-0.09
	MC00374	TFAP2C	Helix-Loop-Helix Family	344	4.572	-2.455	49.568	0.884	-0.051
46	M01100	ZBTB7A	BetaBetaAlpha-zinc finger Family	295	5.934	-6.726	254.645		-0.108
47	M01002	DEAF1	Sand Domain Family	273	3.702	-6.519	240.667		-0.11
48	MS00258	HEY1	Helix-Loop-Helix Family	335	4.205	-6.064	211.325		-0.094
	MS00260	HEY2	Helix-Loop-Helix Family	337	4.444	-5.517	178.782	0.978	-0.087
	MC00532	Mycn	Helix-Loop-Helix Family	321	5.532	-3.392	79.663	0.892	-0.064
	MC00373	Mxi1	Helix-Loop-Helix Family	270	6.342	-2.688	56.282	0.912	-0.06
	MC00461	Max	Helix-Loop-Helix Family	349	3.524	-2.667	55.66	0.877	-0.053
	MC00394	MYC	Helix-Loop-Helix Family	348	3.981	-2.525	51.524	0.89	-0.051
	MC00407	Myc	Helix-Loop-Helix Family	237	6.882	-2.39	47.776	0.892	-0.06
49	M00483	ATF6	Leucine Zipper Family	158	6.99	-5.931	203.147		-0.135
	MS00304	CREB3L1	Leucine Zipper Family	339	3.107	-4.475	124.774	0.819	-0.075
	MS00308	CREB3	Leucine Zipper Family	31	9.802	-3.733	92.647	0.869	-0.212
	MS00342	XBP1	Leucine Zipper Family	294	4.671	-2.832	60.683	0.876	-0.059
50	M01241	GTF2IRD1	GTF2I Domain Family	328	4.809	-5.815	196.141		-0.092
51	MA0163	PLAG1	BetaBetaAlpha-zinc finger Family	146	6.942	-5.68	188.174		-0.135
52	M00644	UBP1	CP2 Transcription Factor Domain Family	348	4.197	-5.624	184.898		-0.087
	MC00265	Tcf3	Helix-Loop-Helix Family	63	8.711	-3.594	87.219	0.879	-0.147
	MC00305	Sox6	High Mobility Group (Box) Family	35	9.149	-2.338	46.349	0.892	-0.146
	MC00414	Atoh1	Helix-Loop-Helix Family	236	7.92	-1.893	35.342	0.828	-0.053
	M00712	MYOG	Helix-Loop-Helix Family	285	7.496	-1.835	34.041	0.873	-0.048
53	MC00523	E2F4	Transcription Factor Family	234	5.925	-5.565	181.505		-0.105
54	MC00128	CTCF	BetaBetaAlpha-zinc finger Family	335	3.645	-5.27	165.018		-0.085
	MC00187	Ctcf	BetaBetaAlpha-zinc finger Family	344	2.404	-3.535	84.982	0.966	-0.063
55	M00179	ATF2	Leucine Zipper Family	21	11.249	-5.2	161.223		-0.332
	M00694	E4F1	Helix-Loop-Helix Family	78	8	-3.309	76.659	0.851	-0.125
56	MC00193	RELA	Rel Homology Region Family	342	4.011	-5.147	158.384		-0.082
	MA0101	REL	Rel Homology Region Family	229	6.679	-4.413	121.85	0.95	-0.09
	MC00135	Rela	Rel Homology Region Family	150	7.287	-3.655	89.586	0.802	-0.097
57	MC00192	ZNF263	BetaBetaAlpha-zinc finger Family	346	4.103	-4.956	148.402		-0.08
58	MS00173	RUNX2	Runt Domain Family	98	7.025	-4.891	145.062		-0.147
59	M00514	ATF4	Leucine Zipper Family	328	5.145	-4.699	135.463		-0.079
60	M01733	MZF1	BetaBetaAlpha-zinc finger Family	221	7.234	-4.645	132.848		-0.095
61	MA0145	Tcfcp2l1	CP2 Transcription Factor Domain Family	307	5.976	-4.433	122.806		-0.078
	M01592	TFCP2L1	Grainyhead	139	7.191	-3.625	88.422	0.906	-0.1
	MC00518	Tfcp2	CP2 Transcription Factor Domain Family	212	6.34	-2.545	52.086	0.886	-0.065
62	MC00163	Creb1	Leucine Zipper Family	30	10.436	-4.316	117.445		-0.241
	M00041	ATF2::JUN	Leucine zipper Family	21	11.237	-3.838	96.901	0.909	-0.262
63	M01009	HES1	Helix-Loop-Helix Family	333	5.265	-4.263	115.058		-0.073
64	MS00301	ZBTB7A	BetaBetaAlpha-zinc finger Family	269	6.295	-4.138	109.513		-0.079
	MS00312	ZBTB7B	BetaBetaAlpha-zinc finger Family	298	5.505	-3.929	100.634	0.955	-0.073
	MS00323	ZBTB7C	BetaBetaAlpha-zinc finger Family	97	8.159	-2.366	47.113	0.971	-0.091
65	MS00727	ZBTB49	BetaBetaAlpha-zinc finger Family	270	2.032	-4.085	107.235		-0.079
66	MC00364	NFYA	NF-Y CCAAT-Binding Protein Family	30	10.013	-4.015	104.217		-0.228
	MC00113	SP1	BetaBetaAlpha-zinc finger Family	56	9.15	-3.074	68.518	0.997	-0.139
	MC00191	Nfya	NF-Y CCAAT-Binding Protein Family	73	8.682	-2.613	54.079	0.995	-0.111
67	M01177	SREBF2	Helix-Loop-Helix Family	197	6.66	-3.986	103.022		-0.09
68	MA0131	HINFP	BetaBetaAlpha-zinc finger Family	346	3.079	-3.956	101.745		-0.068
69	MA0067	PAX2	Homeodomain Family	160	7.161	-3.829	96.519		-0.097
70	MC00262	ARNT	Helix-Loop-Helix Family	261	6.789	-3.781	94.557		-0.076
	MC00316	HIF1A	Helix-Loop-Helix Family	344	4.748	-3.276	75.485	0.986	-0.06
	MC00224	EPAS1	Helix-Loop-Helix Family	271	7.077	-1.972	37.162	0.988	-0.051
71	M00332	FOXN1	Forkhead Domain Family	251	6.617	-3.681	90.604		-0.076
72	denovo22		None	322	3.707	-3.666	90.013		-0.067
	denovo24		None	295	4.588	-2.944	64.255	0.85	-0.061
73	MS00311	Creb3l2	Leucine Zipper Family	276	4.073	-3.625	88.427		-0.072
74	UP00084	Gmeb1	Sand Domain Family	346	4.203	-3.495	83.482		-0.063
	MS00721	GMEB2	Sand Domain Family	349	3.377	-2.52	51.395	0.854	-0.051
75	M01243	MTF1	BetaBetaAlpha-zinc finger Family	302	5.865	-3.435	81.248		-0.066
76	MS00027	FLI1	Ets Domain Family	289	3.113	-3.411	80.354		-0.067
77	MS00445	ZNF740	BetaBetaAlpha-zinc finger Family	349	2.516	-3.365	78.673		-0.061
	MS00512	Zfp740	BetaBetaAlpha-zinc finger Family	347	4.822	-2.463	49.79	0.993	-0.051
78	MS00174	RUNX2	Runt Domain Family	263	4.316	-3.283	75.745		-0.069
79	MA0155	INSM1	BetaBetaAlpha-zinc finger Family	325	5.12	-3.155	71.279		-0.061
80	MS00534	CENPB	CENP-B box binding Family	109	6.835	-2.978	65.348		-0.099
81	M00373	PAX4	Homeodomain Family	108	8.214	-2.691	56.388		-0.093
82	M00139	AHR	Helix-Loop-Helix Family	337	1.91	-2.689	56.303		-0.054
83	M01288	NEUROD1	Helix-Loop-Helix Family	269	7.354	-2.536	51.852		-0.058
84	M00115	CNTN2::CREB1	Leucine zipper Family	36	5.889	-2.467	49.892		-0.149
85	UP00330	XBP1	Leucine Zipper Family	251	5.708	-2.45	49.428		-0.059
86	UP00056	RFX4	RFX Domain Family	54	8.443	-2.313	45.705		-0.118
87	M00706	GTF2I	GTF2I Domain Family	340	6.108	-2.263	44.393		-0.049
88	M01105	ZNF350	BetaBetaAlpha-zinc finger Family	291	3.961	-2.237	43.715		-0.052
89	MA0081	SPIB	Ets Domain Family	104	7.078	-2.18	42.25		-0.084
90	MS00118	PAX2	Homeodomain Family	108	5.697	-2.177	42.184		-0.082
91	M00467	ZNF423	BetaBetaAlpha-zinc finger Family	349	-1.79	-2.05	39.037		-0.046
92	MS00111	NFKB2	Rel Homology Region Family	21	8.532	-1.973	37.186		-0.165
93	MS00815	E2F1	Transcription Factor Family	344	2.12	-1.927	36.114		-0.045
94	MC00358	Ebf1	Helix-Loop-Helix Family	110	8.072	-1.869	34.809		-0.075
95	UP00038	Spdef	Ets Domain Family	248	5.856	-1.831	33.944		-0.051
96	MS00725	MTF1	BetaBetaAlpha-zinc finger Family	332	1.881	-1.813	33.555		-0.044
97	MC00398	FLI1	Ets Domain Family	346	-5.586	-1.765	32.498		-0.043
98	M00518	PPARG::RXRA	Hormone-nuclear Receptor Family	303	3.941	-1.762	32.428		-0.045
99	M00072	TFCP2	CP2 Transcription Factor Domain Family	310	5.807	-1.725	31.646		-0.044
