# Supplementary material for: Genes uniquely expressed in human growth plate chondrocytes uncover a distinct regulatory network
Source: BMC Genomics. 2017 Dec 20;18:983. doi: 10.1186/s12864-017-4378-y (PMC5738906; doi:10.1186/s12864-017-4378-y)
Supplement: Supplementary file 6 — Supplementary Dataset S5. GO analysis of cartilage-unique enhancers. (XLSX 1028 kb) [file 12864_2017_4378_MOESM6_ESM.xlsx]

## Sheet: Chondrocyte enhancers
Chromosome	Start	End
chr1	1199322	1202033
chr1	1440004	1441450
chr1	1500518	1504102
chr1	1616888	1618844
chr1	1671800	1672936
chr1	1695053	1696020
chr1	1718872	1720552
chr1	1730623	1731889
chr1	1737179	1739684
chr1	1754916	1756005
chr1	1757690	1759509
chr1	1764674	1766082
chr1	1771223	1773918
chr1	1777578	1779610
chr1	1783893	1786716
chr1	1788124	1791775
chr1	1793667	1795702
chr1	1814035	1815719
chr1	2182747	2184294
chr1	2201085	2204786
chr1	3222434	3224712
chr1	3420016	3421988
chr1	3651819	3654213
chr1	5988026	5990307
chr1	6076074	6077414
chr1	6351149	6352711
chr1	6372708	6374378
chr1	6598147	6601398
chr1	6604153	6607344
chr1	6646718	6648568
chr1	6712754	6714074
chr1	6855081	6856657
chr1	6860199	6863212
chr1	6910175	6911476
chr1	6956560	6959051
chr1	6961463	6963502
chr1	7050884	7051956
chr1	7391548	7393427
chr1	7460923	7463250
chr1	7609064	7610367
chr1	8069173	8071475
chr1	8099815	8102066
chr1	8135143	8139545
chr1	8143046	8144870
chr1	8154260	8158922
chr1	8253830	8255784
chr1	8297896	8299506
chr1	8515389	8517505
chr1	8522499	8524888
chr1	8542648	8544418
chr1	8556779	8558441
chr1	8576298	8579308
chr1	8599584	8602272
chr1	8614569	8616080
chr1	8619407	8621732
chr1	8685170	8687099
chr1	8777269	8778673
chr1	8798730	8802432
chr1	8856822	8858399
chr1	8882422	8883639
chr1	8917169	8927349
chr1	8962225	8966914
chr1	8989712	8991028
chr1	9202700	9204129
chr1	9222249	9227518
chr1	9383759	9385774
chr1	9431266	9432634
chr1	9444114	9445347
chr1	9461287	9462760
chr1	9621190	9622537
chr1	9630639	9631837
chr1	9825635	9828320
chr1	9952780	9954267
chr1	10105584	10107851
chr1	10114903	10118932
chr1	10166697	10170243
chr1	10181921	10184272
chr1	10311169	10315493
chr1	10317304	10318601
chr1	10340280	10341996
chr1	10345522	10347892
chr1	10354671	10356916
chr1	10367780	10369369
chr1	10436562	10438625
chr1	10439851	10442054
chr1	10474765	10476429
chr1	10543690	10545906
chr1	10635168	10636237
chr1	10658690	10660332
chr1	11111133	11112327
chr1	11138521	11141125
chr1	11168913	11170642
chr1	11193904	11195567
chr1	11198108	11199970
chr1	11202064	11205338
chr1	11216968	11220135
chr1	11227726	11230622
chr1	11233500	11241657
chr1	11267438	11269101
chr1	11341145	11343045
chr1	11346342	11347795
chr1	11880902	11883089
chr1	12019918	12022334
chr1	12045227	12046612
chr1	12092105	12096277
chr1	12156996	12158077
chr1	12171760	12174829
chr1	12181272	12182458
chr1	12191826	12194117
chr1	12195855	12200425
chr1	12202761	12208199
chr1	12212559	12214377
chr1	12243787	12245262
chr1	12304267	12305828
chr1	12339784	12340822
chr1	12355920	12357634
chr1	12374273	12377632
chr1	12396197	12398992
chr1	12415474	12417829
chr1	12428251	12430489
chr1	12439908	12442772
chr1	12493100	12498247
chr1	12514094	12519009
chr1	12537449	12539252
chr1	12544437	12546195
chr1	12616079	12618029
chr1	12639566	12641694
chr1	12724856	12727076
chr1	13902674	13904909
chr1	13930639	13933967
chr1	14082560	14084653
chr1	14088964	14094492
chr1	14101118	14102588
chr1	14107665	14110403
chr1	14118167	14119834
chr1	14191019	14192016
chr1	14226364	14228554
chr1	14233429	14235582
chr1	14267637	14268928
chr1	14271727	14273912
chr1	14343504	14344962
chr1	14381154	14383262
chr1	14438943	14441230
chr1	14665936	14667362
chr1	14812259	14814332
chr1	14842838	14845226
chr1	14847180	14850156
chr1	14869030	14872141
chr1	14879450	14881481
chr1	15050697	15051796
chr1	15067904	15069766
chr1	15137114	15138443
chr1	15206259	15208221
chr1	15414139	15416435
chr1	15494160	15495886
chr1	15504723	15507269
chr1	15611160	15612169
chr1	15626023	15627712
chr1	15952712	15955528
chr1	15979914	15981420
chr1	16017368	16018943
chr1	16023023	16024566
chr1	16112388	16113790
chr1	16189151	16190461
chr1	16218430	16221278
chr1	16228755	16230586
chr1	16248770	16251878
chr1	16263623	16266641
chr1	16281700	16283481
chr1	16501669	16503923
chr1	16507516	16509473
chr1	16514091	16519228
chr1	16573205	16584045
chr1	16587051	16588406
chr1	16604837	16605603
chr1	16618452	16621629
chr1	16624977	16627159
chr1	16646705	16652002
chr1	16700064	16703286
chr1	16717893	16720576
chr1	16722346	16724296
chr1	17293077	17294775
chr1	17353471	17355796
chr1	17366530	17367839
chr1	17389658	17391012
chr1	17415238	17417133
chr1	17494072	17496264
chr1	17558646	17561403
chr1	17857454	17859329
chr1	17950641	17951929
chr1	17956045	17961171
chr1	18091204	18096522
chr1	18191712	18194176
chr1	18200380	18202985
chr1	18204413	18206435
chr1	19212086	19213693
chr1	19238872	19241506
chr1	19264148	19269699
chr1	19291548	19293338
chr1	19323266	19327866
chr1	19391109	19394137
chr1	19407689	19410408
chr1	19488895	19491524
chr1	19504502	19506732
chr1	19515161	19516749
chr1	19558030	19560443
chr1	19567016	19568488
chr1	19689785	19691063
chr1	19695367	19697232
chr1	19699210	19703953
chr1	19710134	19729643
chr1	19820535	19823924
chr1	19830723	19833107
chr1	19840131	19842231
chr1	19931832	19934984
chr1	19942694	19949719
chr1	19954757	19956934
chr1	19978350	19979425
chr1	20061429	20063333
chr1	20157002	20159066
chr1	20192395	20194385
chr1	20219537	20221796
chr1	20234813	20236940
chr1	20820323	20823606
chr1	20929182	20931658
chr1	20939183	20941550
chr1	21064460	21069786
chr1	21093463	21094883
chr1	21172596	21175319
chr1	21222968	21224638
chr1	21268020	21269632
chr1	21292831	21294646
chr1	21298659	21302076
chr1	21307957	21310304
chr1	21368833	21370808
chr1	21394725	21397414
chr1	21402155	21404162
chr1	21409490	21411515
chr1	21443212	21445237
chr1	21450475	21452069
chr1	21465745	21468591
chr1	21491362	21493139
chr1	21577841	21581644
chr1	21631084	21633232
chr1	21640582	21647006
chr1	21890281	21895583
chr1	21911352	21914147
chr1	21915852	21918041
chr1	22022551	22025777
chr1	22090420	22092409
chr1	22097659	22098730
chr1	22183628	22185659
chr1	22187470	22189441
chr1	22195598	22197351
chr1	22212392	22213821
chr1	22216646	22218008
chr1	22219835	22243021
chr1	22278959	22280787
chr1	22344911	22346716
chr1	22400748	22405311
chr1	22428577	22430463
chr1	22439971	22445000
chr1	22447376	22450892
chr1	22740080	22741802
chr1	22829621	22831576
chr1	23015749	23016762
chr1	23061506	23062852
chr1	23098118	23101486
chr1	23134241	23136485
chr1	23157624	23159785
chr1	23336572	23338085
chr1	23364240	23365885
chr1	23387413	23389285
chr1	23439917	23441646
chr1	23473953	23475503
chr1	23528181	23529807
chr1	23599632	23601017
chr1	23608481	23612765
chr1	23629785	23631684
chr1	23637747	23639499
chr1	23654390	23656840
chr1	23702811	23705706
chr1	23737503	23738933
chr1	23782393	23784329
chr1	23792176	23793232
chr1	23911195	23914353
chr1	24082267	24084154
chr1	24246136	24247816
chr1	24249828	24251533
chr1	24277506	24279324
chr1	24362436	24364086
chr1	24371808	24374515
chr1	24377251	24378792
chr1	24562696	24563680
chr1	24592714	24594412
chr1	24615285	24617827
chr1	24619765	24622516
chr1	24705656	24713134
chr1	24769018	24770656
chr1	24981972	24984642
chr1	24985673	24987486
chr1	24996828	25001014
chr1	25009089	25011020
chr1	25036014	25037310
chr1	25039308	25043013
chr1	25061719	25063348
chr1	25101312	25113448
chr1	25114667	25123416
chr1	25134960	25137492
chr1	25140106	25141971
chr1	25143678	25145115
chr1	25162161	25166030
chr1	25167706	25170092
chr1	25193691	25195846
chr1	25236850	25238865
chr1	25275526	25276854
chr1	25280206	25282530
chr1	25317965	25320138
chr1	25326930	25330985
chr1	25348516	25350614
chr1	25454017	25456448
chr1	25463050	25464989
chr1	25493402	25494914
chr1	25585893	25587665
chr1	25634848	25636774
chr1	25646587	25647971
chr1	25655701	25657795
chr1	25681909	25683777
chr1	25685880	25689186
chr1	25708890	25710444
chr1	25794872	25796297
chr1	25826748	25828637
chr1	25875077	25877244
chr1	25893923	25896418
chr1	26036646	26039245
chr1	26069632	26071247
chr1	26119737	26121934
chr1	26161151	26164725
chr1	26341562	26342866
chr1	26908658	26910369
chr1	27031558	27033922
chr1	27056422	27058200
chr1	27059502	27061773
chr1	27070288	27072011
chr1	27097080	27100474
chr1	27125564	27127025
chr1	27164737	27166539
chr1	27174291	27176994
chr1	27233417	27234564
chr1	27265803	27267877
chr1	27424548	27427403
chr1	27436948	27439825
chr1	27468416	27473787
chr1	27567351	27568775
chr1	27624589	27628500
chr1	27749968	27759219
chr1	27770263	27773676
chr1	27781233	27782750
chr1	27785804	27787234
chr1	27800019	27801116
chr1	27802243	27803864
chr1	27807788	27809899
chr1	27914357	27918397
chr1	28022597	28023928
chr1	28078395	28080999
chr1	28111620	28116718
chr1	28118800	28120651
chr1	28143184	28144738
chr1	28176136	28178304
chr1	28230453	28232423
chr1	28305382	28308263
chr1	28354563	28358814
chr1	28391848	28393009
chr1	28397763	28398818
chr1	28404832	28406674
chr1	28495023	28496429
chr1	28539517	28540903
chr1	28639623	28641188
chr1	28680174	28681594
chr1	28742720	28744947
chr1	28747494	28748889
chr1	28751646	28752771
chr1	28754938	28756441
chr1	28773812	28777538
chr1	28927765	28930448
chr1	28942070	28943213
chr1	28962122	28963369
chr1	29001642	29003105
chr1	29044855	29046305
chr1	29081039	29083457
chr1	29116883	29117862
chr1	29253822	29255409
chr1	29297950	29301733
chr1	29372978	29374230
chr1	29471382	29475364
chr1	29491539	29493985
chr1	29496711	29498743
chr1	29528097	29529871
chr1	29657357	29659070
chr1	30047674	30049803
chr1	30663208	30664659
chr1	30991013	30992086
chr1	30995027	30996547
chr1	31147531	31150055
chr1	31205074	31206664
chr1	31374463	31376631
chr1	31400908	31402804
chr1	31427967	31431224
chr1	31447981	31451484
chr1	31491890	31493279
chr1	31500062	31502841
chr1	31519725	31521048
chr1	31524191	31529235
chr1	31583795	31585038
chr1	31642773	31644551
chr1	31778263	31780495
chr1	31798709	31801289
chr1	31852155	31855111
chr1	31894816	31896147
chr1	31955338	31956889
chr1	32090809	32094269
chr1	32118126	32120351
chr1	32125385	32126891
chr1	32160720	32161918
chr1	32376043	32379066
chr1	32388856	32391226
chr1	32441298	32444385
chr1	32449825	32451440
chr1	32488165	32490062
chr1	32496475	32498833
chr1	32512963	32514820
chr1	32525508	32530072
chr1	32531734	32532937
chr1	32581432	32583204
chr1	32598393	32600113
chr1	32603707	32605516
chr1	32607240	32610441
chr1	32653901	32654860
chr1	32772555	32773969
chr1	33143010	33152726
chr1	33194609	33196387
chr1	33239966	33242302
chr1	33251432	33255518
chr1	33263170	33267553
chr1	33385123	33386407
chr1	33398955	33400216
chr1	33404108	33407113
chr1	33411517	33415966
chr1	33417861	33420854
chr1	33461859	33465325
chr1	33467945	33478632
chr1	33479790	33481771
chr1	33514571	33516740
chr1	33525663	33527859
chr1	33539272	33541150
chr1	33563459	33566428
chr1	33618484	33619789
chr1	33636092	33637342
chr1	33708147	33711146
chr1	33751702	33752832
chr1	33765851	33768069
chr1	33830401	33832236
chr1	33853869	33856306
chr1	33923358	33926857
chr1	34227680	34229200
chr1	34342630	34343664
chr1	34358041	34360383
chr1	35512071	35514318
chr1	35645014	35650015
chr1	35789617	35791292
chr1	35799661	35801010
chr1	35835278	35836937
chr1	35933326	35938550
chr1	35962817	35964498
chr1	35978641	35980657
chr1	35997728	35999112
chr1	36070612	36072583
chr1	36309958	36311084
chr1	36316298	36318109
chr1	36634843	36642337
chr1	36648053	36649938
chr1	36652215	36654650
chr1	36664793	36666980
chr1	36696225	36698928
chr1	36700708	36706673
chr1	36709129	36723907
chr1	36727394	36728387
chr1	36744175	36757299
chr1	36760754	36768128
chr1	36807687	36810009
chr1	36830474	36832297
chr1	36833513	36835740
chr1	37930649	37932514
chr1	37964523	37965819
chr1	37999102	38000885
chr1	38002212	38003844
chr1	38039754	38044027
chr1	38282264	38284326
chr1	38288272	38289770
chr1	38310345	38312651
chr1	38315432	38317958
chr1	38330761	38332264
chr1	38357063	38359405
chr1	38391134	38392457
chr1	38423269	38425709
chr1	39497587	39498642
chr1	39541384	39542990
chr1	39580028	39584959
chr1	39592469	39599386
chr1	39607045	39609470
chr1	39629073	39632060
chr1	39633119	39634457
chr1	39648437	39652265
chr1	39695707	39698864
chr1	39701158	39706244
chr1	39717060	39719112
chr1	39723205	39725600
chr1	39758619	39761444
chr1	39767200	39768475
chr1	39834647	39837654
chr1	39852357	39867729
chr1	39885426	39887046
chr1	39896941	39898595
chr1	39899937	39902097
chr1	39912317	39913696
chr1	39915375	39918498
chr1	39990742	39994178
chr1	40090425	40092210
chr1	40117354	40119195
chr1	40224101	40226053
chr1	40241630	40243299
chr1	40287642	40288635
chr1	40311047	40313072
chr1	40314674	40316009
chr1	40331483	40334025
chr1	40392257	40394269
chr1	40480063	40481649
chr1	40521952	40527085
chr1	40531145	40534118
chr1	40538613	40544035
chr1	40706961	40708479
chr1	40730946	40734662
chr1	40763978	40767113
chr1	40897882	40899552
chr1	41048958	41050185
chr1	41168762	41169951
chr1	41201297	41202498
chr1	41203870	41206551
chr1	41341184	41344928
chr1	41362897	41365372
chr1	41366735	41369642
chr1	41379658	41382159
chr1	41432804	41435675
chr1	41468238	41470669
chr1	41472138	41473680
chr1	41509706	41512650
chr1	41518491	41519829
chr1	41539167	41540818
chr1	41562217	41563615
chr1	41566787	41569020
chr1	41616300	41622552
chr1	41727168	41730671
chr1	41883775	41885588
chr1	41909599	41911907
chr1	41919232	41922781
chr1	42002354	42004145
chr1	42073012	42074756
chr1	42082589	42085044
chr1	42094475	42095610
chr1	42104511	42105985
chr1	42120756	42122857
chr1	42135396	42137071
chr1	42154218	42156126
chr1	42184970	42186478
chr1	42267825	42270034
chr1	42321941	42323576
chr1	42341944	42343398
chr1	42345380	42349354
chr1	42644482	42646131
chr1	42651147	42653208
chr1	42691108	42693448
chr1	42776362	42777717
chr1	43267291	43268440
chr1	43341781	43342918
chr1	43431832	43434121
chr1	43759889	43762571
chr1	43900475	43902672
chr1	43937396	43939518
chr1	44005842	44007527
chr1	44013093	44014563
chr1	44087435	44088965
chr1	44136470	44140203
chr1	44152776	44155680
chr1	44194984	44196576
chr1	44241217	44243336
chr1	44246096	44248552
chr1	44251959	44253654
chr1	44333538	44334933
chr1	44504245	44505880
chr1	44577938	44579293
chr1	44790877	44795390
chr1	44796955	44798738
chr1	44812049	44814792
chr1	44854933	44856645
chr1	45186942	45188151
chr1	45313979	45315608
chr1	45326235	45327733
chr1	45433437	45434951
chr1	45686394	45688258
chr1	45708903	45710464
chr1	45711768	45713371
chr1	45731372	45733181
chr1	45738145	45739818
chr1	45813501	45815015
chr1	45840577	45842496
chr1	45972977	45974689
chr1	45975752	45978347
chr1	46029459	46030556
chr1	46067217	46068436
chr1	46119936	46121118
chr1	46134236	46136642
chr1	46185995	46189902
chr1	46234567	46235697
chr1	46261307	46262627
chr1	46312250	46313731
chr1	46322199	46323424
chr1	46328166	46330585
chr1	46346246	46347529
chr1	46393880	46396280
chr1	46419054	46421446
chr1	46549330	46551749
chr1	46648094	46650732
chr1	46752927	46756215
chr1	47037835	47040301
chr1	47042910	47045810
chr1	47107912	47110322
chr1	47763159	47764433
chr1	47813344	47818070
chr1	47839225	47841384
chr1	47844367	47845931
chr1	47852972	47854389
chr1	48020328	48021921
chr1	48034692	48036576
chr1	48121478	48123887
chr1	48314547	48316255
chr1	48340895	48343034
chr1	48359460	48361734
chr1	48370996	48372978
chr1	48383644	48385648
chr1	48398624	48402284
chr1	48405616	48408043
chr1	48415684	48417894
chr1	48428669	48430484
chr1	48517338	48519211
chr1	48534699	48536754
chr1	48540264	48544756
chr1	48579318	48581911
chr1	48666564	48669094
chr1	49012503	49013858
chr1	49226440	49227610
chr1	49296472	49298233
chr1	49317662	49319846
chr1	49324298	49325643
chr1	49567806	49569483
chr1	51214393	51215589
chr1	51257974	51259572
chr1	51294096	51295808
chr1	51306676	51308550
chr1	51528020	51529948
chr1	51779113	51780951
chr1	51843897	51845237
chr1	51898963	51900675
chr1	51909384	51911366
chr1	51938640	51939937
chr1	51947901	51949637
chr1	52023543	52025329
chr1	52032670	52034620
chr1	52048595	52050154
chr1	52089944	52091772
chr1	52102016	52104367
chr1	52136778	52139337
chr1	52249842	52252663
chr1	52256805	52260906
chr1	52276081	52277518
chr1	52316045	52318491
chr1	52410919	52412787
chr1	52434015	52436797
chr1	52470390	52474049
chr1	52624499	52625584
chr1	52733092	52735144
chr1	52815971	52817615
chr1	52890640	52893527
chr1	52983674	52986421
chr1	53133280	53139466
chr1	53149205	53151134
chr1	53420831	53421734
chr1	53490496	53492110
chr1	53512368	53516997
chr1	53679950	53681164
chr1	53884544	53886906
chr1	53977172	53979116
chr1	54015278	54016719
chr1	54090122	54092024
chr1	54162772	54164873
chr1	54236706	54237773
chr1	54384693	54386258
chr1	54402416	54404958
chr1	54421375	54423612
chr1	54501171	54503483
chr1	54511881	54513421
chr1	54600941	54602463
chr1	54692415	54695773
chr1	54738358	54747628
chr1	54751399	54757639
chr1	54850017	54851800
chr1	55034174	55036487
chr1	55044551	55045790
chr1	55241953	55244252
chr1	55314688	55317869
chr1	55321784	55323636
chr1	55326573	55328123
chr1	55329648	55331127
chr1	55369754	55371276
chr1	55399743	55401618
chr1	55420824	55421987
chr1	55481230	55483167
chr1	55518597	55519749
chr1	55545913	55548533
chr1	55556817	55558356
chr1	55560212	55561906
chr1	55605585	55608223
chr1	55635515	55637493
chr1	55660138	55662276
chr1	55695617	55697886
chr1	55709481	55711424
chr1	55775951	55777680
chr1	55827911	55830233
chr1	55908415	55912682
chr1	55955655	55957816
chr1	55996558	55998223
chr1	56007622	56009845
chr1	56011426	56013077
chr1	56075385	56079891
chr1	56096499	56103035
chr1	56159857	56163575
chr1	56181318	56187034
chr1	56188488	56191776
chr1	56277655	56280280
chr1	56298315	56300754
chr1	56363134	56364544
chr1	56416167	56418188
chr1	56439375	56441054
chr1	56445949	56447539
chr1	56525922	56527303
chr1	56533398	56535317
chr1	56538339	56540700
chr1	56560767	56566501
chr1	56604540	56606643
chr1	56611305	56613208
chr1	56667628	56668997
chr1	56686221	56687267
chr1	56720633	56722849
chr1	56966737	56969474
chr1	56971396	56974515
chr1	56975591	56978149
chr1	56981195	56986633
chr1	56989565	56996897
chr1	56998947	57000688
chr1	57004863	57007293
chr1	57008671	57010175
chr1	57012500	57015315
chr1	57027508	57033185
chr1	57153805	57155160
chr1	57271774	57273827
chr1	57939612	57940696
chr1	57954500	57956385
chr1	58849187	58851249
chr1	58877116	58879072
chr1	59057971	59059247
chr1	59062080	59064109
chr1	59082925	59085586
chr1	59129758	59131888
chr1	59187638	59189252
chr1	59192185	59194278
chr1	59197239	59198883
chr1	59227682	59231430
chr1	59288405	59290214
chr1	59344625	59349936
chr1	59351422	59353443
chr1	59397465	59399501
chr1	59433399	59435324
chr1	59506710	59510338
chr1	59536525	59538041
chr1	59563939	59565108
chr1	59570584	59572429
chr1	59581820	59584832
chr1	59586707	59595381
chr1	59626444	59631599
chr1	59726476	59728237
chr1	59736947	59739233
chr1	59820109	59822070
chr1	59873753	59875465
chr1	59898137	59901133
chr1	59910162	59913880
chr1	59918513	59922114
chr1	59946797	59950927
chr1	59952642	59953970
chr1	59963644	59966481
chr1	59970050	59973756
chr1	59981626	59988349
chr1	60014680	60016717
chr1	60061136	60063204
chr1	60065593	60068104
chr1	60069583	60072104
chr1	60103360	60105041
chr1	60135164	60141552
chr1	60143192	60145326
chr1	60164257	60175007
chr1	60185063	60186745
chr1	60194877	60200226
chr1	60203132	60205399
chr1	60214928	60220224
chr1	60231315	60234182
chr1	60432018	60433471
chr1	60597886	60600620
chr1	60618874	60620144
chr1	61037561	61040519
chr1	61435442	61437617
chr1	61454845	61457177
chr1	61622287	61624253
chr1	61655658	61657494
chr1	61751639	61754584
chr1	61766982	61769174
chr1	61824294	61825473
chr1	61853413	61855145
chr1	61858356	61860032
chr1	62001482	62003361
chr1	62033777	62036906
chr1	62157697	62158966
chr1	62304926	62306076
chr1	62309042	62310260
chr1	62533636	62535965
chr1	62822435	62823938
chr1	62976149	62977729
chr1	62981306	62983625
chr1	63050765	63056981
chr1	63086741	63090358
chr1	63141438	63143856
chr1	63186540	63187612
chr1	63340509	63341613
chr1	63473737	63475619
chr1	63594671	63596257
chr1	63720213	63722192
chr1	63726344	63728809
chr1	63900412	63901407
chr1	64038446	64040368
chr1	64066526	64067933
chr1	64110309	64112218
chr1	64134621	64136481
chr1	64157076	64158719
chr1	64278489	64281235
chr1	64291440	64293539
chr1	64341319	64342880
chr1	64349406	64351269
chr1	64357511	64360493
chr1	64363910	64365617
chr1	64393886	64395631
chr1	64433975	64435657
chr1	64448702	64451376
chr1	64465864	64467519
chr1	64503636	64510910
chr1	64528049	64529957
chr1	64537308	64540511
chr1	64552734	64554631
chr1	64557713	64561274
chr1	64576819	64578502
chr1	64597976	64600074
chr1	64615635	64617126
chr1	64626264	64630888
chr1	64632038	64634234
chr1	64636982	64639767
chr1	64643683	64645527
chr1	64676693	64678936
chr1	64688277	64690326
chr1	64693106	64694850
chr1	64696020	64697512
chr1	64941836	64943318
chr1	64962430	64963767
chr1	65089187	65091036
chr1	65156812	65157970
chr1	65299069	65302091
chr1	65307125	65308593
chr1	65357569	65360137
chr1	65375707	65378380
chr1	65380817	65384716
chr1	65385813	65390129
chr1	65420541	65423087
chr1	65475120	65476731
chr1	65544743	65546222
chr1	65660543	65662387
chr1	65712578	65714765
chr1	65808485	65810303
chr1	65837494	65839326
chr1	65900829	65902578
chr1	65905716	65907644
chr1	65933160	65938199
chr1	65942562	65944864
chr1	65954611	65957644
chr1	65970573	65972705
chr1	65974859	65977173
chr1	65978363	65980738
chr1	66068205	66072002
chr1	66183547	66184936
chr1	66242533	66243749
chr1	66285589	66288042
chr1	66309017	66313534
chr1	66315357	66317048
chr1	66334293	66337709
chr1	66345669	66348276
chr1	66361648	66363571
chr1	66413723	66415798
chr1	66420073	66422474
chr1	66425088	66426332
chr1	66443633	66445970
chr1	66556321	66557927
chr1	66597732	66604297
chr1	66645958	66649864
chr1	66681857	66683790
chr1	66694696	66698871
chr1	66702978	66704840
chr1	66720803	66723588
chr1	66726107	66729056
chr1	66743247	66745445
chr1	66747136	66750124
chr1	66751131	66752879
chr1	66780622	66784356
chr1	66824342	66826679
chr1	66829974	66833540
chr1	66849505	66851023
chr1	66864727	66866530
chr1	66899263	66905891
chr1	66914769	66916982
chr1	66929083	66933964
chr1	66942462	66945086
chr1	66953595	66957831
chr1	67007950	67010382
chr1	67018741	67020877
chr1	67036341	67038770
chr1	67050520	67051634
chr1	67063750	67065959
chr1	67070829	67072297
chr1	67083508	67085063
chr1	67149715	67152708
chr1	67155640	67157451
chr1	67188669	67193141
chr1	67197408	67199649
chr1	67274839	67276710
chr1	67405828	67414184
chr1	67464200	67468379
chr1	67478788	67480284
chr1	67482904	67488909
chr1	67502096	67510113
chr1	67525790	67527331
chr1	67608332	67609650
chr1	67721669	67723496
chr1	67813174	67814724
chr1	67820810	67822813
chr1	67855144	67857044
chr1	67933513	67934814
chr1	67999934	68001707
chr1	68029272	68030688
chr1	68035413	68037375
chr1	68048313	68050096
chr1	68051425	68053192
chr1	68055346	68057084
chr1	68091419	68093532
chr1	68118268	68119673
chr1	68175862	68178101
chr1	68186876	68193174
chr1	68223097	68227538
chr1	68235918	68237810
chr1	68241856	68243736
chr1	68251206	68252603
chr1	68279141	68282025
chr1	68303932	68307182
chr1	68315500	68316881
chr1	68326970	68328503
chr1	68348777	68350031
chr1	68353877	68356960
chr1	68404299	68406034
chr1	68434934	68437223
chr1	68448595	68450448
chr1	68452179	68454602
chr1	68480913	68483458
chr1	68605569	68609128
chr1	68674570	68676547
chr1	68779144	68781008
chr1	69263441	69265415
chr1	69381515	69383155
chr1	69554475	69555907
chr1	69886536	69887716
chr1	70503349	70504545
chr1	70536976	70538832
chr1	70605669	70609175
chr1	70785050	70786431
chr1	70923243	70924836
chr1	71339420	71341208
chr1	71999260	72000594
chr1	72026621	72027928
chr1	72030238	72031556
chr1	72103558	72106449
chr1	72122544	72124026
chr1	72648412	72650881
chr1	72695620	72697090
chr1	72903387	72906057
chr1	73625739	73628820
chr1	74645883	74647263
chr1	75117481	75119740
chr1	75178167	75182091
chr1	76230821	76232645
chr1	76419912	76421333
chr1	76429761	76431519
chr1	76471572	76473266
chr1	76488922	76490665
chr1	77291084	77293421
chr1	77297600	77301947
chr1	77454847	77456345
chr1	77463967	77465564
chr1	77504420	77506506
chr1	77778267	77779227
chr1	77859782	77863142
chr1	77933582	77935537
chr1	77979433	77981756
chr1	78030110	78032395
chr1	78055479	78057810
chr1	78070330	78072350
chr1	78104137	78105381
chr1	78106512	78110642
chr1	78115535	78119564
chr1	78288995	78292072
chr1	78406011	78408515
chr1	78413233	78415799
chr1	78426473	78428363
chr1	78526739	78528246
chr1	78535350	78538606
chr1	78560271	78563640
chr1	78566258	78570833
chr1	78688289	78689945
chr1	78705735	78707470
chr1	78719611	78722275
chr1	78739786	78741754
chr1	78768284	78770435
chr1	78804500	78807315
chr1	78834320	78838184
chr1	78840895	78842985
chr1	78852910	78854658
chr1	78905191	78909156
chr1	78937410	78938855
chr1	78941139	78943187
chr1	79058851	79060178
chr1	79179836	79182349
chr1	79296569	79300451
chr1	79377519	79378751
chr1	79381688	79383074
chr1	79545032	79546543
chr1	79653490	79654640
chr1	79669769	79671901
chr1	79787930	79790384
chr1	80564140	80564978
chr1	80840305	80842342
chr1	81592020	81594115
chr1	82255195	82256503
chr1	82332348	82333784
chr1	82402486	82404335
chr1	82690708	82694182
chr1	83030680	83031987
chr1	83629830	83630778
chr1	84138306	84140093
chr1	84256666	84258939
chr1	84348080	84350019
chr1	84393190	84395560
chr1	84568060	84570134
chr1	84621130	84623230
chr1	84717931	84721101
chr1	84794560	84796939
chr1	84830284	84833900
chr1	84840306	84841748
chr1	84907732	84909157
chr1	84957765	84959560
chr1	84991225	84992546
chr1	85025770	85027543
chr1	85131114	85132306
chr1	85177175	85178862
chr1	85192113	85193943
chr1	85241402	85243413
chr1	85299564	85301371
chr1	85305617	85307559
chr1	85312369	85313672
chr1	85497704	85499563
chr1	85592944	85595492
chr1	85599959	85601692
chr1	85613688	85615942
chr1	85784968	85787287
chr1	85801925	85803129
chr1	85804742	85812535
chr1	85838259	85843516
chr1	85849605	85851798
chr1	85858378	85860848
chr1	85886217	85887497
chr1	85890728	85894697
chr1	85897312	85898526
chr1	85915997	85922067
chr1	85937268	85940544
chr1	85949055	85951079
chr1	85953926	85956982
chr1	85958778	85964517
chr1	85967828	85973059
chr1	86066777	86068617
chr1	86087933	86090481
chr1	86145696	86148237
chr1	86157339	86159419
chr1	86263946	86266118
chr1	86314871	86317041
chr1	86330615	86331887
chr1	86448058	86450080
chr1	86602371	86604613
chr1	86816972	86819253
chr1	86823077	86824163
chr1	86834581	86837545
chr1	86840362	86842456
chr1	86951844	86954059
chr1	87007071	87008309
chr1	87179277	87181604
chr1	87188823	87190628
chr1	87191661	87195223
chr1	87197362	87200542
chr1	87204834	87206534
chr1	87238826	87247578
chr1	87578132	87580242
chr1	87668927	87671124
chr1	87743881	87746530
chr1	88048824	88050899
chr1	88108925	88112063
chr1	88171200	88173180
chr1	88205824	88208193
chr1	88228974	88231772
chr1	88332847	88336062
chr1	88407176	88408903
chr1	88418793	88422992
chr1	88432840	88435161
chr1	88466375	88468245
chr1	88525117	88526989
chr1	88649108	88650604
chr1	88792319	88794842
chr1	88804366	88805380
chr1	88983888	88986228
chr1	89162798	89164460
chr1	89166780	89168000
chr1	89228322	89230234
chr1	89238991	89240368
chr1	89245116	89248105
chr1	89256449	89257682
chr1	89264523	89266245
chr1	89267721	89269603
chr1	89278790	89280250
chr1	89321562	89322850
chr1	89342777	89345165
chr1	89348236	89349895
chr1	90012196	90014499
chr1	90055068	90057371
chr1	90068729	90070994
chr1	90136810	90139351
chr1	90142651	90144028
chr1	90219474	90220644
chr1	90330947	90332806
chr1	90338822	90340470
chr1	90358947	90360837
chr1	90402899	90405620
chr1	90407627	90410880
chr1	90416802	90420306
chr1	90422112	90423954
chr1	90439856	90441882
chr1	90851638	90854049
chr1	90953098	90955168
chr1	91384609	91386458
chr1	91424759	91426371
chr1	91438899	91441183
chr1	92017802	92019784
chr1	92115473	92117902
chr1	92222683	92224746
chr1	92295344	92296935
chr1	92309493	92312064
chr1	92356001	92358528
chr1	92780334	92782135
chr1	93042233	93043759
chr1	93049083	93050212
chr1	93217473	93220630
chr1	93380913	93383120
chr1	93405330	93406588
chr1	93576399	93577910
chr1	93605258	93606711
chr1	93607905	93609283
chr1	93766003	93768171
chr1	93769400	93771694
chr1	93789611	93791698
chr1	93803329	93805261
chr1	93954671	93956452
chr1	93984194	93985487
chr1	94030440	94036562
chr1	94044114	94047219
chr1	94048790	94052025
chr1	94087384	94097160
chr1	94101166	94102521
chr1	94106601	94108472
chr1	94157662	94160372
chr1	94165678	94169194
chr1	94202748	94204972
chr1	94218883	94221161
chr1	94223754	94225695
chr1	94244959	94246422
chr1	94263433	94264976
chr1	94275663	94276596
chr1	94304427	94305907
chr1	94364684	94366273
chr1	94425335	94428030
chr1	94429259	94430963
chr1	94485612	94489408
chr1	94501655	94503329
chr1	94546618	94548627
chr1	94625653	94627395
chr1	94634305	94635878
chr1	94723425	94725771
chr1	94735429	94737519
chr1	94903400	94905633
chr1	94959602	94960769
chr1	95016118	95017594
chr1	95025124	95026289
chr1	95154899	95156587
chr1	95222756	95224575
chr1	95247989	95250611
chr1	95363255	95371416
chr1	95377426	95379974
chr1	95403733	95405355
chr1	95445599	95446942
chr1	95450626	95453073
chr1	95462591	95464093
chr1	95467860	95469174
chr1	95498539	95502512
chr1	95563061	95564609
chr1	95688217	95689390
chr1	95692325	95693837
chr1	96063011	96064416
chr1	96072314	96077906
chr1	96652458	96653669
chr1	96755535	96757874
chr1	96987391	96988704
chr1	97003390	97005038
chr1	97024564	97027102
chr1	97229850	97230851
chr1	97304976	97307189
chr1	97330390	97332743
chr1	97444241	97447086
chr1	97460480	97462310
chr1	97471021	97472777
chr1	97478583	97481399
chr1	97608693	97612036
chr1	97657453	97659407
chr1	97716502	97718843
chr1	97736854	97738576
chr1	97742442	97745168
chr1	97769084	97771038
chr1	97790162	97791893
chr1	97828973	97831382
chr1	97887958	97889597
chr1	97898059	97900819
chr1	97972913	97974424
chr1	98087318	98090352
chr1	98255843	98257764
chr1	98261789	98264081
chr1	98270466	98273024
chr1	98289724	98291094
chr1	98293076	98294209
chr1	98376531	98377774
chr1	98454078	98455695
chr1	98464069	98465887
chr1	98609851	98611065
chr1	98622467	98624553
chr1	98796341	98797898
chr1	99173003	99176885
chr1	99922199	99923708
chr1	99968218	99969948
chr1	100002884	100004897
chr1	100022583	100024588
chr1	100039017	100040517
chr1	100044364	100047227
chr1	100064373	100065817
chr1	100068750	100070383
chr1	100125043	100130111
chr1	100146774	100148803
chr1	100202431	100203685
chr1	100334467	100335803
chr1	100407800	100410652
chr1	100413298	100414314
chr1	100421455	100423723
chr1	100427986	100429104
chr1	100457812	100459476
chr1	100628945	100631077
chr1	100653283	100655595
chr1	100787746	100790001
chr1	100826010	100827451
chr1	100860973	100865504
chr1	100878618	100882543
chr1	100883700	100886126
chr1	100892609	100895085
chr1	101049678	101051921
chr1	101061783	101063945
chr1	101086419	101090274
chr1	101091496	101095213
chr1	101164744	101166690
chr1	101168325	101170664
chr1	101173872	101175510
chr1	101199090	101201533
chr1	101234921	101236422
chr1	101264150	101266461
chr1	101348396	101350697
chr1	101384876	101386389
chr1	101400279	101403430
chr1	101415305	101417368
chr1	101420085	101422964
chr1	101452962	101456278
chr1	101460231	101462200
chr1	101468085	101475354
chr1	101546479	101548839
chr1	101639944	101641972
chr1	101829820	101833342
chr1	101972386	101973721
chr1	102057597	102059675
chr1	103344153	103346552
chr1	103349153	103350501
chr1	103357165	103358690
chr1	103362325	103364113
chr1	103384445	103387818
chr1	103456749	103458980
chr1	103466638	103468185
chr1	103490291	103492807
chr1	103520797	103523673
chr1	103539555	103542767
chr1	103594277	103595988
chr1	103609358	103612946
chr1	103625058	103626422
chr1	103635753	103637535
chr1	103658334	103661587
chr1	103673749	103675744
chr1	103685539	103687414
chr1	103721194	103723013
chr1	103730413	103732511
chr1	103763601	103766570
chr1	103774339	103776433
chr1	103913743	103916689
chr1	104003366	104004535
chr1	104038596	104041129
chr1	104057773	104060004
chr1	106025556	106028883
chr1	106049481	106051447
chr1	107310518	107311578
chr1	107618760	107620330
chr1	107947059	107948455
chr1	108071970	108073780
chr1	108166037	108170154
chr1	108189774	108192218
chr1	108576042	108579056
chr1	108580756	108582238
chr1	108590914	108593392
chr1	108595350	108597081
chr1	108667088	108668520
chr1	108685266	108687055
chr1	108699601	108701321
chr1	109123697	109124954
chr1	109188862	109190607
chr1	109261577	109265058
chr1	109341361	109344686
chr1	109383872	109385881
chr1	109438239	109440617
chr1	109455582	109457084
chr1	109625530	109628212
chr1	109833979	109835995
chr1	109903386	109905133
chr1	109920459	109923250
chr1	109954242	109958256
chr1	109959539	109961348
chr1	109980761	109984597
chr1	110105537	110106881
chr1	110112580	110113765
chr1	110120232	110122888
chr1	110313011	110314997
chr1	110338866	110341179
chr1	110363595	110369367
chr1	110380533	110382211
chr1	110406515	110408703
chr1	110468569	110471915
chr1	110475759	110477942
chr1	110501929	110503145
chr1	110553127	110555536
chr1	110590726	110592776
chr1	110596571	110601684
chr1	110729582	110731556
chr1	110745392	110746872
chr1	110777603	110779517
chr1	110897729	110898827
chr1	110912838	110914280
chr1	110983248	110985489
chr1	111004780	111008062
chr1	111625202	111626292
chr1	111661763	111664001
chr1	111776718	111778432
chr1	112102277	112103343
chr1	112198371	112200068
chr1	112202193	112203993
chr1	112206177	112208032
chr1	112246318	112253270
chr1	112313258	112314686
chr1	112330517	112333481
chr1	112398768	112400659
chr1	112553482	112555061
chr1	112793392	112795559
chr1	112956580	112958073
chr1	112973177	112974512
chr1	113082311	113084279
chr1	113086096	113089150
chr1	113117458	113119436
chr1	113175897	113181294
chr1	113182912	113183582
chr1	113277620	113279200
chr1	113362915	113364706
chr1	113408523	113409829
chr1	113584405	113586203
chr1	113651165	113655237
chr1	113665852	113667326
chr1	114076121	114082135
chr1	114084540	114085741
chr1	114225685	114227222
chr1	114229085	114230790
chr1	114289814	114291056
chr1	114306809	114309136
chr1	114334654	114338975
chr1	114568097	114570448
chr1	114574402	114576537
chr1	114582287	114584504
chr1	114636135	114637505
chr1	114970580	114971789
chr1	114982134	114984014
chr1	114999979	115002116
chr1	115043826	115045512
chr1	115152998	115154397
chr1	115232550	115234327
chr1	115270566	115271783
chr1	115591628	115593349
chr1	115649549	115651790
chr1	115708367	115714847
chr1	115721123	115723413
chr1	115731798	115734614
chr1	115769571	115771574
chr1	115781284	115783278
chr1	115793602	115795431
chr1	115800081	115801746
chr1	115843464	115846195
chr1	115854400	115858127
chr1	115864111	115866981
chr1	115915443	115916965
chr1	115919803	115921018
chr1	115950953	115952853
chr1	115986895	115989024
chr1	116039178	116040113
chr1	116069017	116071074
chr1	116081302	116083059
chr1	116269578	116271764
chr1	116273371	116274550
chr1	116290135	116292312
chr1	116425091	116426519
chr1	116544150	116547170
chr1	116608775	116611994
chr1	116743677	116744762
chr1	116759282	116761134
chr1	116930021	116932191
chr1	116934581	116935940
chr1	116953787	116955411
chr1	116976297	116977260
chr1	117046098	117048135
chr1	117050411	117053128
chr1	117056447	117058962
chr1	117062992	117065050
chr1	117098413	117100254
chr1	117229525	117230899
chr1	117253110	117254850
chr1	117319796	117320879
chr1	117513837	117515643
chr1	117619126	117620840
chr1	117785905	117788108
chr1	117999609	118001087
chr1	118008872	118010445
chr1	118040803	118042450
chr1	118154704	118157427
chr1	118345038	118346752
chr1	118368079	118372095
chr1	118380653	118382247
chr1	118658269	118660142
chr1	118750543	118754028
chr1	118833564	118835548
chr1	118836949	118838725
chr1	118930713	118931730
chr1	119278999	119280175
chr1	119357708	119360092
chr1	119362805	119365144
chr1	119402225	119406886
chr1	119485940	119493773
chr1	119501949	119507404
chr1	119689671	119690869
chr1	119702132	119704674
chr1	119730826	119732307
chr1	119745932	119747544
chr1	119763077	119764449
chr1	119827370	119829072
chr1	119952337	119954327
chr1	120196030	120197392
chr1	120329816	120331425
chr1	120459268	120461012
chr1	120470239	120471608
chr1	120476981	120478878
chr1	120481893	120513742
chr1	120515834	120522405
chr1	120566116	120567742
chr1	120570675	120571958
chr1	120585719	120588951
chr1	120600986	120602441
chr1	120630366	120633949
chr1	120658475	120659913
chr1	120673930	120675849
chr1	120788024	120788788
chr1	120816584	120817365
chr1	120858408	120859459
chr1	121102691	121105001
chr1	121126214	121128094
chr1	121270367	121271858
chr1	121299530	121300927
chr1	143157968	143159332
chr1	143455017	143456329
chr1	143498177	143499066
chr1	143991993	143993193
chr1	144007443	144016991
chr1	144057912	144059048
chr1	144091210	144091769
chr1	144467632	144468409
chr1	144689219	144693458
chr1	144696849	144697698
chr1	144706537	144710204
chr1	144839555	144842087
chr1	144885890	144888547
chr1	144890117	144893794
chr1	144906612	144914833
chr1	144939564	144943824
chr1	144964539	144968620
chr1	145020580	145026526
chr1	145082573	145085688
chr1	145109272	145118545
chr1	145143610	145145683
chr1	145155645	145157284
chr1	145159613	145161773
chr1	145177086	145178034
chr1	145186080	145188654
chr1	145232607	145236319
chr1	145246544	145247981
chr1	145249132	145250733
chr1	145253085	145255291
chr1	145267236	145270041
chr1	145420826	145422071
chr1	145497949	145500063
chr1	145621038	145621987
chr1	145629321	145632818
chr1	145649915	145654003
chr1	145676310	145678063
chr1	145742726	145745586
chr1	146477046	146478097
chr1	146735130	146737317
chr1	147147114	147149999
chr1	147293139	147295146
chr1	147324648	147326591
chr1	149933395	149937102
chr1	149950465	149952366
chr1	149966957	149970505
chr1	150055693	150057077
chr1	150165123	150167997
chr1	150346420	150349387
chr1	150361710	150362720
chr1	150377249	150378900
chr1	150381316	150385381
chr1	150509611	150511866
chr1	150575683	150578430
chr1	150591629	150596127
chr1	150791465	150793919
chr1	150818534	150821379
chr1	150867806	150869269
chr1	151182195	151186621
chr1	151193337	151195739
chr1	151264519	151265831
chr1	151312974	151314724
chr1	151388574	151389809
chr1	151396770	151398746
chr1	151401914	151403474
chr1	151406951	151410746
chr1	151466888	151468632
chr1	151542028	151543164
chr1	151546763	151548410
chr1	151591330	151595075
chr1	151609924	151610817
chr1	151617375	151618767
chr1	151839600	151841387
chr1	151843518	151845162
chr1	151858960	151860946
chr1	151886755	151888862
chr1	151912642	151915007
chr1	151916246	151920217
chr1	151924516	151926104
chr1	151940163	151942095
chr1	151948425	151949960
chr1	151972703	151975409
chr1	152154291	152156767
chr1	153478487	153480678
chr1	153483147	153485241
chr1	153526092	153527579
chr1	153564580	153566168
chr1	153705888	153708229
chr1	153713818	153716000
chr1	153721705	153725336
chr1	153777072	153779116
chr1	153813773	153815191
chr1	153859085	153860371
chr1	153875853	153878400
chr1	153900400	153903039
chr1	154235564	154238327
chr1	154278485	154279671
chr1	154435196	154436803
chr1	154520333	154522106
chr1	154557921	154559847
chr1	154590940	154592902
chr1	154669576	154671901
chr1	154698909	154704098
chr1	154914087	154915455
chr1	155010192	155011886
chr1	155188635	155190811
chr1	155424572	155428289
chr1	155432858	155438237
chr1	155455134	155456831
chr1	155517518	155519844
chr1	155539315	155540783
chr1	155667994	155669463
chr1	155732621	155734451
chr1	155803494	155804820
chr1	155840605	155843352
chr1	155853881	155855307
chr1	155915683	155916829
chr1	155929392	155933502
chr1	155976465	155977589
chr1	156065250	156069442
chr1	156103594	156104820
chr1	156197840	156199344
chr1	156230774	156233959
chr1	156245972	156247496
chr1	156277040	156279859
chr1	156289206	156291055
chr1	156445338	156449949
chr1	156453156	156454756
chr1	156487233	156489749
chr1	156515481	156517038
chr1	156745731	156748741
chr1	156750343	156752832
chr1	156763719	156768806
chr1	156973004	156975895
chr1	157002106	157005495
chr1	157059486	157061758
chr1	157373441	157375143
chr1	157406608	157409669
chr1	158004131	158010822
chr1	158036496	158038558
chr1	159000282	159001491
chr1	159008672	159011323
chr1	159065294	159066732
chr1	159397928	159400741
chr1	159437555	159440271
chr1	159721052	159722997
chr1	159851435	159853046
chr1	159858937	159860477
chr1	159879382	159883386
chr1	159885079	159887177
chr1	159965579	159966944
chr1	160094552	160096292
chr1	160131540	160133584
chr1	160183495	160190320
chr1	160221789	160222710
chr1	160278392	160280614
chr1	160964433	160967065
chr1	161049760	161055324
chr1	161151586	161153563
chr1	161289078	161290476
chr1	161307516	161308686
chr1	161310812	161311703
chr1	161320918	161322111
chr1	161341055	161342047
chr1	161482091	161484454
chr1	161564000	161565707
chr1	161702396	161704603
chr1	161713195	161714511
chr1	161761114	161763624
chr1	161785308	161787037
chr1	161878944	161884942
chr1	161898563	161901464
chr1	161915471	161917588
chr1	161921434	161925546
chr1	162454986	162456000
chr1	162507109	162513729
chr1	162547566	162557537
chr1	162559032	162561611
chr1	162570527	162577220
chr1	162587956	162590064
chr1	162613325	162614781
chr1	162653400	162655502
chr1	162678568	162683222
chr1	162689244	162696834
chr1	162700976	162704265
chr1	162721977	162727895
chr1	162740148	162744510
chr1	162824029	162827274
chr1	162842707	162845199
chr1	162862472	162863963
chr1	162868450	162870231
chr1	162873763	162880057
chr1	162885411	162887773
chr1	162939072	162940783
chr1	162942219	162945624
chr1	162953201	162957994
chr1	162962243	162968257
chr1	163015157	163016993
chr1	163025786	163027945
chr1	163053239	163056761
chr1	163136887	163138397
chr1	163227285	163228887
chr1	163765282	163766464
chr1	163811293	163814577
chr1	163851240	163852537
chr1	163864666	163867896
chr1	164606009	164607519
chr1	164675789	164677036
chr1	164734145	164735963
chr1	164739986	164742497
chr1	165508357	165509876
chr1	165634692	165636538
chr1	165644293	165645419
chr1	165706428	165708472
chr1	165723719	165725936
chr1	165860107	165861349
chr1	165864016	165870028
chr1	166830696	166832867
chr1	166903375	166904966
chr1	167127113	167128453
chr1	167312926	167314675
chr1	167647953	167650098
chr1	167710779	167713725
chr1	167715031	167719225
chr1	167720688	167723065
chr1	167724252	167726220
chr1	167731610	167734247
chr1	167743996	167746978
chr1	167757829	167761704
chr1	167764182	167767385
chr1	167772336	167775033
chr1	167865129	167866720
chr1	167873480	167875445
chr1	167919355	167920731
chr1	168047925	168055670
chr1	168081767	168082920
chr1	168170867	168173623
chr1	168203427	168208265
chr1	168302415	168304648
chr1	168438238	168441145
chr1	168451880	168453317
chr1	168553557	168555360
chr1	168590105	168593476
chr1	168597350	168599317
chr1	168603922	168608413
chr1	168610232	168615991
chr1	168622144	168624305
chr1	168657609	168661056
chr1	168665735	168668640
chr1	168719496	168722107
chr1	168843893	168845354
chr1	168861417	168864317
chr1	168932300	168933346
chr1	169090497	169091950
chr1	169093304	169105465
chr1	169131493	169133342
chr1	169206963	169210898
chr1	169280560	169282367
chr1	169479587	169482283
chr1	169749932	169751234
chr1	169813353	169815083
chr1	169822111	169823467
chr1	169829449	169831286
chr1	169900329	169902321
chr1	169967632	169969591
chr1	170000885	170002869
chr1	170055699	170058525
chr1	170094855	170097154
chr1	170130676	170133390
chr1	170193908	170196294
chr1	170230356	170232620
chr1	170264194	170266929
chr1	170271437	170272783
chr1	170275467	170280721
chr1	170284795	170288831
chr1	170319800	170322016
chr1	170378767	170381156
chr1	170383534	170386359
chr1	170413400	170415816
chr1	170439357	170442379
chr1	170486758	170491443
chr1	170549283	170550643
chr1	170695881	170705525
chr1	170724325	170725816
chr1	170734467	170735431
chr1	170857055	170858791
chr1	170862267	170866187
chr1	170872582	170874307
chr1	170878130	170881404
chr1	171436681	171438143
chr1	171463008	171465722
chr1	171470348	171471916
chr1	171549103	171553997
chr1	171557640	171560725
chr1	171564123	171565685
chr1	171575380	171576367
chr1	171631765	171633513
chr1	171761497	171764670
chr1	171785864	171788123
chr1	172038288	172039515
chr1	172171679	172172976
chr1	172208781	172210267
chr1	172252082	172257173
chr1	172261481	172264025
chr1	172342208	172344866
chr1	172382730	172384332
chr1	172686511	172688345
chr1	172828271	172829437
chr1	172852246	172854114
chr1	172871112	172873437
chr1	172902494	172904599
chr1	172938487	172940408
chr1	172944852	172947097
chr1	172971635	172973548
chr1	173158922	173160694
chr1	173162193	173164203
chr1	173180931	173181783
chr1	173191665	173195486
chr1	173217734	173219187
chr1	173264032	173265541
chr1	173297820	173301963
chr1	173305954	173308045
chr1	173309259	173312223
chr1	173378634	173379697
chr1	173499534	173501056
chr1	173631388	173632928
chr1	173826075	173827132
chr1	173915129	173916374
chr1	173922965	173924103
chr1	173973472	173978286
chr1	174020851	174022272
chr1	174084458	174086253
chr1	174208407	174209384
chr1	174302725	174303887
chr1	174305805	174307366
chr1	174595102	174596330
chr1	174899791	174901555
chr1	174984169	174987071
chr1	175006308	175007980
chr1	175023447	175025191
chr1	175029603	175031883
chr1	175098060	175103072
chr1	175126645	175128505
chr1	175137619	175140676
chr1	175189819	175192374
chr1	175236389	175239843
chr1	175282038	175284474
chr1	175287634	175289516
chr1	175892323	175894353
chr1	175945801	175950580
chr1	175990831	175992380
chr1	176000665	176004507
chr1	176142785	176144129
chr1	176535287	176537364
chr1	177243002	177244693
chr1	177275809	177280596
chr1	177554891	177555864
chr1	177870321	177871907
chr1	177895414	177897360
chr1	178000854	178002053
chr1	178017079	178018524
chr1	178077704	178079865
chr1	178122139	178123130
chr1	178136963	178138646
chr1	178160352	178162826
chr1	178200624	178203196
chr1	178236397	178237599
chr1	178268769	178270360
chr1	178360101	178362197
chr1	178386680	178388121
chr1	178433151	178435547
chr1	178562215	178563788
chr1	178576812	178583346
chr1	178608110	178609528
chr1	178613911	178615523
chr1	178707428	178708978
chr1	178880978	178882538
chr1	179000256	179007332
chr1	179026424	179029128
chr1	179058865	179067170
chr1	179075592	179077031
chr1	179088194	179091300
chr1	179135485	179140103
chr1	179143163	179148762
chr1	179322376	179323328
chr1	179519084	179521552
chr1	179839613	179841267
chr1	179890020	179891723
chr1	179995440	179998559
chr1	180008440	180009788
chr1	180086345	180087930
chr1	180092364	180093674
chr1	180099846	180101808
chr1	180256911	180258196
chr1	180277887	180280109
chr1	180484718	180486621
chr1	180496234	180500723
chr1	180529080	180533429
chr1	180539564	180541706
chr1	180550325	180551398
chr1	180553845	180555580
chr1	180621426	180622774
chr1	180643383	180645139
chr1	180720526	180721707
chr1	180741764	180743626
chr1	180760767	180764301
chr1	180810430	180812913
chr1	180867073	180868668
chr1	180942485	180944640
chr1	180946711	180948546
chr1	180950055	180952592
chr1	180960667	180964130
chr1	180979402	180982019
chr1	182088598	182090837
chr1	182112359	182114634
chr1	182165800	182167087
chr1	182258091	182260489
chr1	182270502	182272039
chr1	182350970	182352817
chr1	182544421	182545599
chr1	182720613	182722673
chr1	182745395	182747326
chr1	182837927	182839219
chr1	183025172	183035710
chr1	183036867	183046748
chr1	183048240	183050404
chr1	183057399	183064187
chr1	183092012	183101184
chr1	183103259	183119741
chr1	183128288	183129590
chr1	183131569	183134051
chr1	183163639	183165464
chr1	183173640	183175578
chr1	183209781	183214966
chr1	183217657	183218940
chr1	183236216	183243237
chr1	183292832	183294184
chr1	183295820	183298016
chr1	183317800	183319534
chr1	183331691	183334900
chr1	183348369	183350151
chr1	183497277	183499553
chr1	183502064	183504104
chr1	183667846	183669697
chr1	183911240	183913206
chr1	183921856	183923044
chr1	183924472	183929414
chr1	183935988	183941742
chr1	183954565	183958983
chr1	183963745	183965730
chr1	183970410	183973046
chr1	183987579	183989381
chr1	184038600	184039749
chr1	184170098	184171930
chr1	184331249	184333271
chr1	184376724	184378461
[truncated: 29,236 more rows]

## Sheet: Chon unique enhancers
Chromosome	Start	End
chr1	1695053	1696020
chr1	1730623	1731889
chr1	1737179	1739684
chr1	1771223	1773918
chr1	3222434	3224712
chr1	3420016	3421988
chr1	6076074	6077414
chr1	6712754	6714074
chr1	6910175	6911476
chr1	7460923	7463250
chr1	8542648	8544418
chr1	8856822	8858399
chr1	8989712	8991028
chr1	9630639	9631837
chr1	10543690	10545906
chr1	10635168	10636237
chr1	11111133	11112327
chr1	11227726	11230622
chr1	11267438	11269101
chr1	11880902	11883089
chr1	12156996	12158077
chr1	12171760	12174829
chr1	12304267	12305828
chr1	12339784	12340822
chr1	12355920	12357634
chr1	13902674	13904909
chr1	14118167	14119834
chr1	14191019	14192016
chr1	14233429	14235582
chr1	14267637	14268928
chr1	14381154	14383262
chr1	14438943	14441230
chr1	14665936	14667362
chr1	14869030	14872141
chr1	14879450	14881481
chr1	15050697	15051796
chr1	15626023	15627712
chr1	15979914	15981420
chr1	16189151	16190461
chr1	16248770	16251878
chr1	16587051	16588406
chr1	16618452	16621629
chr1	16646705	16652002
chr1	17353471	17355796
chr1	17366530	17367839
chr1	17950641	17951929
chr1	18091204	18096522
chr1	19212086	19213693
chr1	19488895	19491524
chr1	19515161	19516749
chr1	19567016	19568488
chr1	20157002	20159066
chr1	21093463	21094883
chr1	21268020	21269632
chr1	21298659	21302076
chr1	21307957	21310304
chr1	21368833	21370808
chr1	21491362	21493139
chr1	22022551	22025777
chr1	22212392	22213821
chr1	23336572	23338085
chr1	23364240	23365885
chr1	23528181	23529807
chr1	23599632	23601017
chr1	23608481	23612765
chr1	23629785	23631684
chr1	23637747	23639499
chr1	23654390	23656840
chr1	24277506	24279324
chr1	24362436	24364086
chr1	24377251	24378792
chr1	24592714	24594412
chr1	24981972	24984642
chr1	24985673	24987486
chr1	24996828	25001014
chr1	25036014	25037310
chr1	25134960	25137492
chr1	25140106	25141971
chr1	25143678	25145115
chr1	25162161	25166030
chr1	25167706	25170092
chr1	25275526	25276854
chr1	25454017	25456448
chr1	25634848	25636774
chr1	25646587	25647971
chr1	25655701	25657795
chr1	25681909	25683777
chr1	26908658	26910369
chr1	27056422	27058200
chr1	27059502	27061773
chr1	27785804	27787234
chr1	27807788	27809899
chr1	28022597	28023928
chr1	28078395	28080999
chr1	28176136	28178304
chr1	28391848	28393009
chr1	28397763	28398818
chr1	28539517	28540903
chr1	28680174	28681594
chr1	28751646	28752771
chr1	28754938	28756441
chr1	28942070	28943213
chr1	28962122	28963369
chr1	29116883	29117862
chr1	29657357	29659070
chr1	30047674	30049803
chr1	30663208	30664659
chr1	30991013	30992086
chr1	31147531	31150055
chr1	31491890	31493279
chr1	31519725	31521048
chr1	31798709	31801289
chr1	32512963	32514820
chr1	32581432	32583204
chr1	32598393	32600113
chr1	32653901	32654860
chr1	35512071	35514318
chr1	35799661	35801010
chr1	35962817	35964498
chr1	35978641	35980657
chr1	35997728	35999112
chr1	36070612	36072583
chr1	36696225	36698928
chr1	36727394	36728387
chr1	37964523	37965819
chr1	38288272	38289770
chr1	38330761	38332264
chr1	39767200	39768475
chr1	39885426	39887046
chr1	40224101	40226053
chr1	40241630	40243299
chr1	40331483	40334025
chr1	40480063	40481649
chr1	40763978	40767113
chr1	40897882	40899552
chr1	41048958	41050185
chr1	41432804	41435675
chr1	41727168	41730671
chr1	42094475	42095610
chr1	42321941	42323576
chr1	42691108	42693448
chr1	43341781	43342918
chr1	44013093	44014563
chr1	44087435	44088965
chr1	44136470	44140203
chr1	44241217	44243336
chr1	44854933	44856645
chr1	45686394	45688258
chr1	45708903	45710464
chr1	45711768	45713371
chr1	45738145	45739818
chr1	45840577	45842496
chr1	46067217	46068436
chr1	46134236	46136642
chr1	46185995	46189902
chr1	46322199	46323424
chr1	46346246	46347529
chr1	46549330	46551749
chr1	47107912	47110322
chr1	47763159	47764433
chr1	47813344	47818070
chr1	48020328	48021921
chr1	48370996	48372978
chr1	49317662	49319846
chr1	49324298	49325643
chr1	49567806	49569483
chr1	51214393	51215589
chr1	51257974	51259572
chr1	51294096	51295808
chr1	51528020	51529948
chr1	51843897	51845237
chr1	51938640	51939937
chr1	51947901	51949637
chr1	52023543	52025329
chr1	52249842	52252663
chr1	52256805	52260906
chr1	52410919	52412787
chr1	52624499	52625584
chr1	52733092	52735144
chr1	52890640	52893527
chr1	52983674	52986421
chr1	53884544	53886906
chr1	54162772	54164873
chr1	54236706	54237773
chr1	54501171	54503483
chr1	54511881	54513421
chr1	55369754	55371276
chr1	55420824	55421987
chr1	55481230	55483167
chr1	55545913	55548533
chr1	55560212	55561906
chr1	55605585	55608223
chr1	55635515	55637493
chr1	55660138	55662276
chr1	55695617	55697886
chr1	55709481	55711424
chr1	55955655	55957816
chr1	55996558	55998223
chr1	56416167	56418188
chr1	56445949	56447539
chr1	56686221	56687267
chr1	57954500	57956385
chr1	58849187	58851249
chr1	58877116	58879072
chr1	59057971	59059247
chr1	59197239	59198883
chr1	59563939	59565108
chr1	59626444	59631599
chr1	60597886	60600620
chr1	61853413	61855145
chr1	62001482	62003361
chr1	62033777	62036906
chr1	62157697	62158966
chr1	62304926	62306076
chr1	62309042	62310260
chr1	62976149	62977729
chr1	63141438	63143856
chr1	63720213	63722192
chr1	64038446	64040368
chr1	64066526	64067933
chr1	64363910	64365617
chr1	64393886	64395631
chr1	64552734	64554631
chr1	64576819	64578502
chr1	64676693	64678936
chr1	64693106	64694850
chr1	64696020	64697512
chr1	65475120	65476731
chr1	65544743	65546222
chr1	65900829	65902578
chr1	65942562	65944864
chr1	65970573	65972705
chr1	65974859	65977173
chr1	65978363	65980738
chr1	66068205	66072002
chr1	66183547	66184936
chr1	66242533	66243749
chr1	66285589	66288042
chr1	66309017	66313534
chr1	66315357	66317048
chr1	66334293	66337709
chr1	66345669	66348276
chr1	66361648	66363571
chr1	66413723	66415798
chr1	66420073	66422474
chr1	66556321	66557927
chr1	66824342	66826679
chr1	66849505	66851023
chr1	66929083	66933964
chr1	66942462	66945086
chr1	67050520	67051634
chr1	67063750	67065959
chr1	67083508	67085063
chr1	67274839	67276710
chr1	67478788	67480284
chr1	67721669	67723496
chr1	67813174	67814724
chr1	67820810	67822813
chr1	68326970	68328503
chr1	68434934	68437223
chr1	68480913	68483458
chr1	69554475	69555907
chr1	69886536	69887716
chr1	70503349	70504545
chr1	70785050	70786431
chr1	71339420	71341208
chr1	71999260	72000594
chr1	72026621	72027928
chr1	72030238	72031556
chr1	72648412	72650881
chr1	72903387	72906057
chr1	74645883	74647263
chr1	75117481	75119740
chr1	76230821	76232645
chr1	76419912	76421333
chr1	76429761	76431519
chr1	77291084	77293421
chr1	77297600	77301947
chr1	77504420	77506506
chr1	77859782	77863142
chr1	78055479	78057810
chr1	78070330	78072350
chr1	78413233	78415799
chr1	78739786	78741754
chr1	78768284	78770435
chr1	78834320	78838184
chr1	78840895	78842985
chr1	78852910	78854658
chr1	78905191	78909156
chr1	79058851	79060178
chr1	79179836	79182349
chr1	79296569	79300451
chr1	79377519	79378751
chr1	79381688	79383074
chr1	79545032	79546543
chr1	79653490	79654640
chr1	79669769	79671901
chr1	79787930	79790384
chr1	80564140	80564978
chr1	80840305	80842342
chr1	82255195	82256503
chr1	83030680	83031987
chr1	83629830	83630778
chr1	84138306	84140093
chr1	84256666	84258939
chr1	84348080	84350019
chr1	84393190	84395560
chr1	84621130	84623230
chr1	84794560	84796939
chr1	84907732	84909157
chr1	84957765	84959560
chr1	84991225	84992546
chr1	85131114	85132306
chr1	85299564	85301371
chr1	85497704	85499563
chr1	85801925	85803129
chr1	85849605	85851798
chr1	85858378	85860848
chr1	85886217	85887497
chr1	85890728	85894697
chr1	85897312	85898526
chr1	85937268	85940544
chr1	86087933	86090481
chr1	86157339	86159419
chr1	86263946	86266118
chr1	86314871	86317041
chr1	86602371	86604613
chr1	86816972	86819253
chr1	87007071	87008309
chr1	87188823	87190628
chr1	87191661	87195223
chr1	87197362	87200542
chr1	87578132	87580242
chr1	87668927	87671124
chr1	88228974	88231772
chr1	88466375	88468245
chr1	88525117	88526989
chr1	88804366	88805380
chr1	89228322	89230234
chr1	89245116	89248105
chr1	89256449	89257682
chr1	89264523	89266245
chr1	89267721	89269603
chr1	89278790	89280250
chr1	89321562	89322850
chr1	90136810	90139351
chr1	90142651	90144028
chr1	90953098	90955168
chr1	91384609	91386458
chr1	91424759	91426371
chr1	93217473	93220630
chr1	93380913	93383120
chr1	93605258	93606711
chr1	93607905	93609283
chr1	93766003	93768171
chr1	93769400	93771694
chr1	93954671	93956452
chr1	94106601	94108472
chr1	94263433	94264976
chr1	94364684	94366273
chr1	94625653	94627395
chr1	94634305	94635878
chr1	94959602	94960769
chr1	95154899	95156587
chr1	95563061	95564609
chr1	95688217	95689390
chr1	96063011	96064416
chr1	96072314	96077906
chr1	96652458	96653669
chr1	96755535	96757874
chr1	97024564	97027102
chr1	97460480	97462310
chr1	97471021	97472777
chr1	97716502	97718843
chr1	97736854	97738576
chr1	97790162	97791893
chr1	97828973	97831382
chr1	97887958	97889597
chr1	97972913	97974424
chr1	98087318	98090352
chr1	98255843	98257764
chr1	98261789	98264081
chr1	98270466	98273024
chr1	98454078	98455695
chr1	98464069	98465887
chr1	98609851	98611065
chr1	98622467	98624553
chr1	98796341	98797898
chr1	99922199	99923708
chr1	99968218	99969948
chr1	100022583	100024588
chr1	100039017	100040517
chr1	100044364	100047227
chr1	100334467	100335803
chr1	100407800	100410652
chr1	100413298	100414314
chr1	100427986	100429104
chr1	100457812	100459476
chr1	101061783	101063945
chr1	101164744	101166690
chr1	101234921	101236422
chr1	101264150	101266461
chr1	101400279	101403430
chr1	101829820	101833342
chr1	102057597	102059675
chr1	103344153	103346552
chr1	103349153	103350501
chr1	103384445	103387818
chr1	103456749	103458980
chr1	103466638	103468185
chr1	103490291	103492807
chr1	103520797	103523673
chr1	103539555	103542767
chr1	103594277	103595988
chr1	103609358	103612946
chr1	103625058	103626422
chr1	103635753	103637535
chr1	103673749	103675744
chr1	103685539	103687414
chr1	103721194	103723013
chr1	103730413	103732511
chr1	103763601	103766570
chr1	103774339	103776433
chr1	103913743	103916689
chr1	104003366	104004535
chr1	104038596	104041129
chr1	106025556	106028883
chr1	106049481	106051447
chr1	107310518	107311578
chr1	107618760	107620330
chr1	108071970	108073780
chr1	108576042	108579056
chr1	108667088	108668520
chr1	108685266	108687055
chr1	108699601	108701321
chr1	109341361	109344686
chr1	109383872	109385881
chr1	109455582	109457084
chr1	109833979	109835995
chr1	109920459	109923250
chr1	109954242	109958256
chr1	109959539	109961348
chr1	110380533	110382211
chr1	110897729	110898827
chr1	111625202	111626292
chr1	111661763	111664001
chr1	112246318	112253270
chr1	112313258	112314686
chr1	112330517	112333481
chr1	112553482	112555061
chr1	112956580	112958073
chr1	113117458	113119436
chr1	113277620	113279200
chr1	113651165	113655237
chr1	113665852	113667326
chr1	114574402	114576537
chr1	114970580	114971789
chr1	114982134	114984014
chr1	115043826	115045512
chr1	115232550	115234327
chr1	115270566	115271783
chr1	115591628	115593349
chr1	115649549	115651790
chr1	115915443	115916965
chr1	115919803	115921018
chr1	116425091	116426519
chr1	116743677	116744762
chr1	116759282	116761134
chr1	117785905	117788108
chr1	117999609	118001087
chr1	118008872	118010445
chr1	118040803	118042450
chr1	118380653	118382247
chr1	118930713	118931730
chr1	119357708	119360092
chr1	119362805	119365144
chr1	119402225	119406886
chr1	119730826	119732307
chr1	119745932	119747544
chr1	119763077	119764449
chr1	119827370	119829072
chr1	119952337	119954327
chr1	120459268	120461012
chr1	120476981	120478878
chr1	120566116	120567742
chr1	120570675	120571958
chr1	120585719	120588951
chr1	120600986	120602441
chr1	120630366	120633949
chr1	120658475	120659913
chr1	120673930	120675849
chr1	120788024	120788788
chr1	120816584	120817365
chr1	120858408	120859459
chr1	121102691	121105001
chr1	121270367	121271858
chr1	121299530	121300927
chr1	143157968	143159332
chr1	143455017	143456329
chr1	143498177	143499066
chr1	143991993	143993193
chr1	144057912	144059048
chr1	144091210	144091769
chr1	144467632	144468409
chr1	144696849	144697698
chr1	144839555	144842087
chr1	144885890	144888547
chr1	144890117	144893794
chr1	144906612	144914833
chr1	144964539	144968620
chr1	145082573	145085688
chr1	145155645	145157284
chr1	145159613	145161773
chr1	145177086	145178034
chr1	145186080	145188654
chr1	145232607	145236319
chr1	145253085	145255291
chr1	145420826	145422071
chr1	145621038	145621987
chr1	145629321	145632818
chr1	145676310	145678063
chr1	146477046	146478097
chr1	146735130	146737317
chr1	147147114	147149999
chr1	147293139	147295146
chr1	150346420	150349387
chr1	150791465	150793919
chr1	150818534	150821379
chr1	150867806	150869269
chr1	151193337	151195739
chr1	151388574	151389809
chr1	151396770	151398746
chr1	151401914	151403474
chr1	151406951	151410746
chr1	151617375	151618767
chr1	151839600	151841387
chr1	151843518	151845162
chr1	151886755	151888862
chr1	152154291	152156767
chr1	153813773	153815191
chr1	153875853	153878400
chr1	154278485	154279671
chr1	154557921	154559847
chr1	155188635	155190811
chr1	155424572	155428289
chr1	155517518	155519844
chr1	155539315	155540783
chr1	155667994	155669463
chr1	156245972	156247496
chr1	156289206	156291055
chr1	156487233	156489749
chr1	156515481	156517038
chr1	156973004	156975895
chr1	157373441	157375143
chr1	159000282	159001491
chr1	159008672	159011323
chr1	159065294	159066732
chr1	159965579	159966944
chr1	160131540	160133584
chr1	161320918	161322111
chr1	161341055	161342047
chr1	162454986	162456000
chr1	162559032	162561611
chr1	162587956	162590064
chr1	162613325	162614781
chr1	162721977	162727895
chr1	162740148	162744510
chr1	162862472	162863963
chr1	162953201	162957994
chr1	162962243	162968257
chr1	163025786	163027945
chr1	163053239	163056761
chr1	163136887	163138397
chr1	163227285	163228887
chr1	163851240	163852537
chr1	163864666	163867896
chr1	165508357	165509876
chr1	165644293	165645419
chr1	165706428	165708472
chr1	165723719	165725936
chr1	166903375	166904966
chr1	167312926	167314675
chr1	167865129	167866720
chr1	168302415	168304648
chr1	168597350	168599317
chr1	168719496	168722107
chr1	168843893	168845354
chr1	168932300	168933346
chr1	169749932	169751234
chr1	169813353	169815083
chr1	169829449	169831286
chr1	170000885	170002869
chr1	170055699	170058525
chr1	170094855	170097154
chr1	170230356	170232620
chr1	170264194	170266929
chr1	170284795	170288831
chr1	170413400	170415816
chr1	170486758	170491443
chr1	170549283	170550643
chr1	170695881	170705525
chr1	170724325	170725816
chr1	170734467	170735431
chr1	170862267	170866187
chr1	170872582	170874307
chr1	170878130	170881404
chr1	171436681	171438143
chr1	171463008	171465722
chr1	171575380	171576367
chr1	172171679	172172976
chr1	172382730	172384332
chr1	172828271	172829437
chr1	172852246	172854114
chr1	172938487	172940408
chr1	172971635	172973548
chr1	173180931	173181783
chr1	173217734	173219187
chr1	173264032	173265541
chr1	173305954	173308045
chr1	173309259	173312223
chr1	173631388	173632928
chr1	173915129	173916374
chr1	173922965	173924103
chr1	174208407	174209384
chr1	174302725	174303887
chr1	174305805	174307366
chr1	174984169	174987071
chr1	175006308	175007980
chr1	175023447	175025191
chr1	175029603	175031883
chr1	175126645	175128505
chr1	175137619	175140676
chr1	175892323	175894353
chr1	175990831	175992380
chr1	176535287	176537364
chr1	177895414	177897360
chr1	178136963	178138646
chr1	178200624	178203196
chr1	178236397	178237599
chr1	178268769	178270360
chr1	178386680	178388121
chr1	178608110	178609528
chr1	178880978	178882538
chr1	179026424	179029128
chr1	179088194	179091300
chr1	179519084	179521552
chr1	179890020	179891723
chr1	179995440	179998559
chr1	180008440	180009788
chr1	180621426	180622774
chr1	180643383	180645139
chr1	180720526	180721707
chr1	180760767	180764301
chr1	180867073	180868668
chr1	182350970	182352817
chr1	182837927	182839219
chr1	183331691	183334900
chr1	183348369	183350151
chr1	183497277	183499553
chr1	183502064	183504104
chr1	183963745	183965730
chr1	184038600	184039749
chr1	184624529	184626315
chr1	185468201	185470332
chr1	185626826	185628434
chr1	185634373	185635829
chr1	185687090	185690660
chr1	185782702	185783811
chr1	185785031	185786756
chr1	185792392	185796009
chr1	185865656	185867009
chr1	185977214	185979138
chr1	186011628	186013530
chr1	186070769	186073188
chr1	186108445	186109579
chr1	186120541	186125353
chr1	186166793	186169153
chr1	186170401	186172342
chr1	186411245	186412848
chr1	186827104	186830177
chr1	186916939	186918902
chr1	186929467	186930532
chr1	188621214	188623189
chr1	191954914	191956378
chr1	192102230	192103693
chr1	192231785	192234238
chr1	192492230	192494768
chr1	192547885	192550146
chr1	192614630	192615989
chr1	192623318	192624747
chr1	192627274	192629120
chr1	192716407	192717459
chr1	192731886	192734027
chr1	192928482	192930300
chr1	192962387	192963741
chr1	192987901	192989095
chr1	193039772	193040836
chr1	193144688	193146164
chr1	193189296	193193329
chr1	195560307	195562089
chr1	196356577	196357823
chr1	196369206	196371181
chr1	196435563	196436843
chr1	196502980	196505801
chr1	196702455	196704239
chr1	197099545	197101055
chr1	197416593	197418228
chr1	197529217	197531118
chr1	197704962	197707066
chr1	197766703	197769249
chr1	197812913	197814577
chr1	197986849	197988817
chr1	198065031	198066368
chr1	198077243	198079137
chr1	198165065	198167281
chr1	198212204	198214303
chr1	198271643	198272459
chr1	198284755	198290708
chr1	198411911	198415178
chr1	198433443	198435691
chr1	198461848	198463383
chr1	198464462	198470335
chr1	198731786	198733598
chr1	198762815	198764921
chr1	198988460	198991472
chr1	199322302	199324330
chr1	200174758	200177901
chr1	200264434	200266446
chr1	200311388	200313089
chr1	200314904	200316355
chr1	200357073	200362405
chr1	200542836	200544324
chr1	200698279	200699965
chr1	200763204	200764971
chr1	200806607	200808981
chr1	200818999	200820692
chr1	200848631	200850319
chr1	201586925	201589576
chr1	201769231	201770871
chr1	202218199	202219575
chr1	202223747	202225523
chr1	202333845	202335281
chr1	202385383	202388316
chr1	202395633	202397392
chr1	202440783	202443340
chr1	202488314	202489838
chr1	202724417	202727145
chr1	202729575	202732156
chr1	202734387	202735700
chr1	202883999	202885277
chr1	202959289	202962411
chr1	203423523	203425533
chr1	203532494	203533694
chr1	203797569	203799051
chr1	203857317	203859729
chr1	203875308	203877328
chr1	203880456	203881745
chr1	204026001	204027276
chr1	204839498	204842727
chr1	204863192	204865633
chr1	204940843	204942162
chr1	204973445	204974507
chr1	205077140	205078615
chr1	205172799	205174716
chr1	205578609	205581065
chr1	205584415	205586571
chr1	205876058	205877580
chr1	206116642	206117375
chr1	206157818	206159102
chr1	206161337	206163331
chr1	206165013	206166095
chr1	206499513	206500505
chr1	206520374	206521725
chr1	206539064	206539825
chr1	206548529	206549887
chr1	206566313	206567432
chr1	206772931	206775262
chr1	206917463	206924494
chr1	206939353	206940628
chr1	206964262	206966422
chr1	207853581	207855509
chr1	208034893	208036014
chr1	208604276	208606829
chr1	208980374	208981659
chr1	209865567	209866898
chr1	209899945	209901734
chr1	209906215	209908059
chr1	210022433	210025232
chr1	210068447	210069966
chr1	210668742	210670772
chr1	210761845	210763367
chr1	210860138	210863254
chr1	211209241	211211703
chr1	211452545	211459983
chr1	211477107	211479678
chr1	212306451	212307898
chr1	212485087	212487575
chr1	212500813	212502631
chr1	213255658	213257530
chr1	213307932	213309345
chr1	213311182	213313419
chr1	213326353	213328369
chr1	213373792	213376493
chr1	213384520	213386659
chr1	213404316	213406337
chr1	214544888	214546391
chr1	214559405	214561115
chr1	214580447	214582127
chr1	214665406	214666883
chr1	214669034	214670599
chr1	214739073	214744952
chr1	214754285	214756294
chr1	214864077	214865183
chr1	214880032	214883048
chr1	215015859	215017393
chr1	215023226	215025231
chr1	215332849	215334863
chr1	215339119	215341782
chr1	215449464	215451212
chr1	215532628	215534454
chr1	215965612	215967904
chr1	216015482	216019676
chr1	216217738	216220201
chr1	217698333	217700405
chr1	217832941	217834726
chr1	218878448	218880734
chr1	218958815	218960384
chr1	218976814	218978472
chr1	218996245	218997836
chr1	219373900	219376157
chr1	219414912	219417135
chr1	219564937	219566544
chr1	219602848	219606776
chr1	219618613	219620913
chr1	219648515	219650264
chr1	219662553	219664376
chr1	219789033	219791129
chr1	219812425	219814830
chr1	219943377	219945621
chr1	219951129	219953528
chr1	220173962	220175094
chr1	220249951	220251536
chr1	220320477	220325503
chr1	220402732	220404187
chr1	220408285	220409913
chr1	220480464	220481647
chr1	221308171	221309686
chr1	221456302	221458317
chr1	221523162	221524497
chr1	221785069	221786890
chr1	221870883	221873687
chr1	221966528	221969026
chr1	222002310	222004098
chr1	222031497	222033176
chr1	222041138	222043605
chr1	222047152	222048520
chr1	222059439	222061413
chr1	222063902	222066478
chr1	222069847	222071563
chr1	222142008	222144232
chr1	222154451	222155411
chr1	222189321	222191173
chr1	222193453	222196116
chr1	222197389	222199348
chr1	222225980	222227970
chr1	222245947	222248371
chr1	222251248	222253716
chr1	222257744	222259441
chr1	222496338	222498554
chr1	222506561	222508321
chr1	222557695	222558850
chr1	222562583	222564591
chr1	222806830	222808513
chr1	222840106	222841767
chr1	222848255	222849561
chr1	222870658	222871957
chr1	222950088	222951831
chr1	223082539	223086394
chr1	223431418	223432961
chr1	223574941	223577040
chr1	223598206	223601005
chr1	223602123	223603906
chr1	223672739	223674891
chr1	224185772	224188938
chr1	224235015	224236132
chr1	224267460	224271111
chr1	224274588	224276149
chr1	224281793	224283831
chr1	224321554	224322996
chr1	224573002	224576908
chr1	224582966	224584582
chr1	224592949	224596881
chr1	224598978	224600336
chr1	224633977	224636285
chr1	224677080	224678670
chr1	224707366	224708758
chr1	224931227	224936114
chr1	224937307	224939198
chr1	224945969	224949080
chr1	224957340	224958852
chr1	224970924	224975805
chr1	225018606	225020282
chr1	225043678	225046219
chr1	225897215	225903037
chr1	226122545	226125319
chr1	226340886	226343908
chr1	226570420	226571890
chr1	226712459	226714055
chr1	227245140	227247708
chr1	227259805	227262418
chr1	227360826	227362889
chr1	227377454	227380988
chr1	227565176	227566866
chr1	227582731	227584037
chr1	227822089	227823134
chr1	228832141	228834815
chr1	229220675	229222118
chr1	229524513	229525681
chr1	229834821	229836653
chr1	230087720	230089654
chr1	230114876	230116898
chr1	231241439	231242992
chr1	232673647	232675559
chr1	233056505	233059453
chr1	233242485	233244128
chr1	234568924	234570886
chr1	234593739	234595654
chr1	234644830	234646385
chr1	235068320	235070952
chr1	235275121	235277566
chr1	235284302	235285934
chr1	235402676	235403695
chr1	235902347	235905432
chr1	235938775	235941205
chr1	235945622	235947060
chr1	236061156	236062270
chr1	236738514	236740154
chr1	237016777	237019139
chr1	238844212	238845384
chr1	240124149	240126005
chr1	240356458	240358624
chr1	240373285	240375582
chr1	240419999	240423866
chr1	240428379	240429622
chr1	240433505	240435944
chr1	240494229	240495433
chr1	240525243	240527014
chr1	240579893	240581520
chr1	240585662	240590400
chr1	240636995	240638218
chr1	240663643	240665385
chr1	240701427	240704414
chr1	240825973	240827346
chr1	240899850	240901979
chr1	240965698	240968498
chr1	241017344	241018499
chr1	241645521	241647317
chr1	241669581	241672286
chr1	241980115	241981451
chr1	243367283	243369746
chr1	243676671	243677798
chr1	243731607	243733127
chr1	243744881	243746496
chr1	243790418	243792461
chr1	243882051	243883596
chr1	244087020	244088693
chr1	244113251	244114871
chr1	244544110	244548343
chr1	244569229	244570515
chr1	244572058	244574603
chr1	244577111	244579097
chr1	244581534	244583723
chr1	244587408	244589359
chr1	244598017	244601933
chr1	244784648	244785549
chr1	244941415	244942809
chr1	245055454	245057192
chr1	245247511	245250660
chr1	245451193	245452950
chr1	245741382	245743186
chr1	245784986	245786282
chr1	245878471	245880286
chr1	245934326	245936470
chr1	245950820	245952715
chr1	245985752	245986939
chr1	246043641	246045569
chr1	246050452	246052083
chr1	246131576	246133892
chr1	246243676	246245502
chr1	246350634	246352620
chr1	246545883	246547971
chr1	247069543	247071645
chr1	247124515	247126076
chr1	247217963	247220622
chr1	247478082	247480367
chr10	246461	247816
chr10	272700	274050
chr10	312524	313722
chr10	482935	485183
chr10	522452	523259
chr10	924038	925853
chr10	3372274	3373983
chr10	3589693	3591562
chr10	3833777	3835313
chr10	4204327	4205912
chr10	4365675	4367014
chr10	4469389	4470486
chr10	4533769	4535187
chr10	4561802	4563271
chr10	4573830	4576253
chr10	4582360	4584547
chr10	4587837	4589505
chr10	4637229	4639833
chr10	4712260	4714984
chr10	4845970	4847884
chr10	4849462	4851132
chr10	4856211	4857527
chr10	5074942	5077062
chr10	5765172	5766544
chr10	5829242	5830858
chr10	6259125	6262039
chr10	6263206	6265503
chr10	6661804	6662783
chr10	6821059	6822267
chr10	7041033	7042695
chr10	7997185	7999904
chr10	8038789	8040299
chr10	8433771	8435326
chr10	9040208	9041545
chr10	9053011	9055616
chr10	11530696	11533216
chr10	11580421	11582982
chr10	11811513	11812697
chr10	11830494	11832460
chr10	11973988	11977091
chr10	12060387	12062161
chr10	12956663	12958143
chr10	12983481	12984903
chr10	13634568	13637655
chr10	14398181	14399720
chr10	15230419	15233942
chr10	15251652	15254773
chr10	15289347	15290837
chr10	15754557	15755822
chr10	15858813	15860755
chr10	15883134	15885734
chr10	16691509	16692527
chr10	16703180	16704848
chr10	16765792	16767400
chr10	16932576	16934959
chr10	17311380	17312638
chr10	17574987	17576709
chr10	18288779	18290474
chr10	18970029	18974438
chr10	19025679	19028871
chr10	19834357	19836736
chr10	19939740	19942092
chr10	20037962	20039263
chr10	20135702	20138952
chr10	20192354	20194899
chr10	20282387	20284151
chr10	20394004	20395999
chr10	20405643	20407626
chr10	21429975	21432447
chr10	21472614	21474415
chr10	21843855	21845301
chr10	21860744	21862933
chr10	21975796	21977644
chr10	22201122	22203280
chr10	22267072	22268262
chr10	22277745	22279284
chr10	22283838	22285285
chr10	22596993	22597934
chr10	22731931	22733327
chr10	22752338	22753659
chr10	22770456	22771863
chr10	22789246	22790537
chr10	24732551	24734373
chr10	24918442	24920840
chr10	25356216	25358396
chr10	25506565	25508265
chr10	26099231	26101439
chr10	26103386	26105607
chr10	26251695	26253043
chr10	26401060	26402688
chr10	26423025	26424320
chr10	26667769	26669123
chr10	26695890	26697443
chr10	27013982	27016066
chr10	27125326	27130102
chr10	27198586	27199715
chr10	27271347	27273356
chr10	27479995	27482293
chr10	28024663	28026325
chr10	28342256	28344642
chr10	28833109	28835772
chr10	28836868	28844172
chr10	28986310	28988273
chr10	29106916	29108407
chr10	29111924	29113663
chr10	29242477	29243818
chr10	29279308	29281905
chr10	29311953	29313673
chr10	29427274	29431727
chr10	29439851	29442460
chr10	29524589	29525911
chr10	29734530	29736083
chr10	29790190	29792745
chr10	30007002	30009103
chr10	30368394	30369761
chr10	30893590	30895290
chr10	31025026	31027014
chr10	31199911	31201083
chr10	31531000	31534412
chr10	31647206	31649086
chr10	31670642	31671868
chr10	31719355	31720653
chr10	31804007	31805964
chr10	31980170	31981370
chr10	32209339	32211079
chr10	32571803	32573062
chr10	32586801	32588047
chr10	32818629	32820287
chr10	32969347	32971107
chr10	32980109	32982192
chr10	33197767	33199440
chr10	33207790	33209610
chr10	33304127	33305768
chr10	33813210	33814944
chr10	34681318	34682700
chr10	34685280	34687383
chr10	35304603	35306181
chr10	35346643	35348137
chr10	35548469	35550334
chr10	35612393	35614336
chr10	35616422	35618512
chr10	35635599	35636958
chr10	35722146	35724234
chr10	35915143	35917454
chr10	35975177	35976220
chr10	36023685	36025322
chr10	36072031	36073884
chr10	36234932	36236269
chr10	36311905	36314432
chr10	36352545	36354100
chr10	36605965	36607973
chr10	36624626	36626286
chr10	36669335	36671957
chr10	36682983	36683883
chr10	36912959	36914088
chr10	36958326	36961509
chr10	37047849	37049264
chr10	38321377	38322587
chr10	38336324	38337335
chr10	38392370	38393315
chr10	38683564	38685681
chr10	43038453	43040730
chr10	43685191	43687122
chr10	44107946	44109907
chr10	44620969	44622849
chr10	44795377	44797841
chr10	44864870	44866122
chr10	45848357	45850872
chr10	46004264	46005582
chr10	46205624	46206952
chr10	47008596	47011580
chr10	49197252	49198381
chr10	49544254	49546319
chr10	49709577	49710959
chr10	50700174	50701212
chr10	50757863	50761487
chr10	50764941	50769063
chr10	51582178	51583340
chr10	51588072	51592942
chr10	51794843	51796280
chr10	52072095	52073514
chr10	52106463	52107937
chr10	52565419	52569117
chr10	52774117	52775697
chr10	52896976	52899098
chr10	52930143	52931876
chr10	53563941	53565121
chr10	53591709	53594064
chr10	54039178	54041136
chr10	54102860	54104096
chr10	54112602	54114987
chr10	54210855	54212786
chr10	54220705	54222278
chr10	54225723	54226859
chr10	54245600	54249169
chr10	54284609	54287057
chr10	54299058	54302931
chr10	54427200	54429000
chr10	54460990	54468784
chr10	56372566	56373754
chr10	59799265	59801012
chr10	59916413	59918400
chr10	59996298	60002228
chr10	60107413	60108821
chr10	60121441	60122455
chr10	60246965	60249543
chr10	60289490	60292148
chr10	60390735	60392749
chr10	60615688	60617474
chr10	60703006	60704238
chr10	61132011	61133482
chr10	61603490	61605561
chr10	61863971	61865960
chr10	61873700	61876889
chr10	62029888	62030883
chr10	62142689	62145698
chr10	62918193	62919579
chr10	63030416	63033698
chr10	64181465	64182996
chr10	64191756	64194635
chr10	64210630	64211898
chr10	64214049	64215319
chr10	64409077	64413016
chr10	64554004	64555144
chr10	64764279	64766038
chr10	64904999	64909795
chr10	64913294	64914518
chr10	64915976	64918754
chr10	65114579	65116847
chr10	65168228	65170873
chr10	65265463	65267454
chr10	65441138	65443345
chr10	67153602	67155753
chr10	67178798	67180003
chr10	69671647	69673520
chr10	69675690	69678178
chr10	69682437	69687137
chr10	69801832	69810124
chr10	69811599	69814492
chr10	70102433	70109201
chr10	70346006	70347717
chr10	70353640	70354820
chr10	70425168	70427606
chr10	70675496	70676812
chr10	70768470	70769758
chr10	70889499	70891012
chr10	70914547	70915873
chr10	70920198	70921592
chr10	71462733	71464319
chr10	71474630	71476615
chr10	71871446	71872975
chr10	71917353	71918622
chr10	71959356	71961753
chr10	71971871	71974020
chr10	72006236	72013948
chr10	72026172	72028713
chr10	72374734	72379320
chr10	73123737	73125140
chr10	74225324	74227091
chr10	74262051	74264275
chr10	74327214	74328204
chr10	74505509	74507636
chr10	74533206	74534496
chr10	74599545	74601370
chr10	74611738	74613075
chr10	74671970	74674411
chr10	74810650	74815154
chr10	74819670	74823757
chr10	75198024	75200971
chr10	75265585	75267054
chr10	75327698	75329797
chr10	75858034	75859624
chr10	75893444	75895035
chr10	76014449	76016573
chr10	76022111	76023439
chr10	76041308	76043643
chr10	76065761	76067581
chr10	76079598	76081501
chr10	76090932	76093839
chr10	76153441	76155500
chr10	76158699	76161307
chr10	76168616	76169883
chr10	76247933	76249914
chr10	76276978	76278934
chr10	76301269	76304542
chr10	76324150	76325400
chr10	76559271	76560680
chr10	76639192	76640949
chr10	76877181	76878926
chr10	77454672	77456177
chr10	77523478	77524941
chr10	77768226	77770463
chr10	77876828	77880590
chr10	77961052	77966252
chr10	77995510	77996567
chr10	78083245	78084666
chr10	78141013	78143687
chr10	78147250	78148891
chr10	78170685	78172961
chr10	78335499	78337125
chr10	78475854	78479111
chr10	78603900	78606045
chr10	78705606	78707169
chr10	78890092	78892187
chr10	79032949	79035004
chr10	79236870	79240820
chr10	79403420	79405496
chr10	79458233	79459896
chr10	79543549	79545918
chr10	79742806	79744618
chr10	79825734	79827658
chr10	79984009	79985748
chr10	80745479	80746423
chr10	81126693	81128244
chr10	81275495	81277128
chr10	81292474	81293506
chr10	81881710	81883343
chr10	82002714	82004397
chr10	82780917	82782472
chr10	83359247	83360817
chr10	84025479	84027758
chr10	84740665	84743209
chr10	85371278	85372763
chr10	85444635	85446194
chr10	85877291	85878532
chr10	86228858	86230113
chr10	86237382	86238694
chr10	86281418	86283819
chr10	88232583	88234154
chr10	88256900	88258788
chr10	88259948	88261395
chr10	88677327	88678624
chr10	88901578	88903413
chr10	88950385	88951816
chr10	89763671	89765278
chr10	90312341	90313825
chr10	90315938	90318599
chr10	90551724	90554760
chr10	90875744	90876769
chr10	90906184	90908529
chr10	90911432	90912745
chr10	90932061	90933476
chr10	91201267	91203498
chr10	91211351	91212845
chr10	91217731	91219154
chr10	91926608	91928452
chr10	91986185	91988277
chr10	92123197	92124583
chr10	92341831	92343508
chr10	92358379	92359874
chr10	92361950	92364045
chr10	92606031	92607878
chr10	92609349	92611090
chr10	92704444	92707682
chr10	92944339	92946176
chr10	93005376	93008750
chr10	93126243	93128486
chr10	93161845	93163317
chr10	93180129	93181601
chr10	93183368	93184926
chr10	93193053	93195029
chr10	93401398	93404502
chr10	93448932	93450979
chr10	93703600	93705884
chr10	93712729	93714785
chr10	93733480	93736074
chr10	94756480	94758382
chr10	94896015	94899380
chr10	95020470	95023711
chr10	95048208	95049322
chr10	95068026	95070188
chr10	95078589	95081002
chr10	95101560	95107192
chr10	95124030	95125625
chr10	96977164	96978983
chr10	97609407	97611284
chr10	97654408	97656438
chr10	97947550	97949307
chr10	98424262	98426058
chr10	98599871	98601670
chr10	98668829	98670818
chr10	98719192	98721130
chr10	98976783	98978878
chr10	99193000	99195018
chr10	99633993	99636753
chr10	99641545	99643382
chr10	100014228	100015734
chr10	101131946	101133215
chr10	101154992	101157040
chr10	101459422	101461415
chr10	101671114	101673235
chr10	103707592	103708960
chr10	103711248	103713150
chr10	103738621	103740657
chr10	103762347	103765384
chr10	103934416	103936281
chr10	104013217	104015238
chr10	104081784	104083536
chr10	104094511	104095727
chr10	104227759	104229518
chr10	104252256	104254091
chr10	104450756	104452465
chr10	104845149	104847309
chr10	104852704	104854258
chr10	106200714	106202565
chr10	106208612	106210484
chr10	110193862	110195158
chr10	111189148	111191148
chr10	111860616	111862605
chr10	112335366	112337305
chr10	112410589	112412224
chr10	112506944	112508921
chr10	112657676	112659255
chr10	112660829	112663823
chr10	112718785	112720364
chr10	112737050	112739365
chr10	112745224	112746245
chr10	113310141	113311955
chr10	113634546	113635875
chr10	113727751	113728620
chr10	113744640	113747011
chr10	113976850	113978509
chr10	114219921	114222013
chr10	114235390	114237453
chr10	114323631	114325496
chr10	114352429	114353623
chr10	114422421	114424172
chr10	115492111	115493471
chr10	115649001	115650159
chr10	115910440	115912472
chr10	116614275	116618291
chr10	116747419	116748922
chr10	116833400	116834655
chr10	117413814	117415222
chr10	117416318	117420395
chr10	118066152	118067536
chr10	119150657	119152053
chr10	119411251	119413699
chr10	119725583	119727278
chr10	119786683	119787879
chr10	120260349	120265286
chr10	120278722	120280074
chr10	120804618	120806116
chr10	121387044	121387953
chr10	121468564	121469230
chr10	121567231	121568457
chr10	121698851	121701389
chr10	122145986	122147952
chr10	122263317	122268466
chr10	122316360	122317403
chr10	122617236	122618268
chr10	122880350	122881411
chr10	122891034	122892329
chr10	123529265	123532252
chr10	123546138	123547714
chr10	123582685	123585706
chr10	123590432	123592424
chr10	124082555	124085672
chr10	124122025	124124336
chr10	124200924	124202765
chr10	124610584	124614762
chr10	124620400	124622005
chr10	124623592	124625203
chr10	124751032	124753159
chr10	125566669	125569362
chr10	125704381	125705966
chr10	126648610	126651803
chr10	126919496	126920726
chr10	127719270	127722729
chr10	127761272	127763588
chr10	127828948	127831347
chr10	127873431	127875693
chr10	127957848	127960049
chr10	127984687	127987128
chr10	128146623	128149620
chr10	128157144	128158381
chr10	128555395	128557352
chr10	128913222	128915095
chr10	129025632	129026911
chr10	129111748	129114158
chr10	130900709	130904931
chr10	131243231	131245823
chr10	131791184	131792968
chr10	131851504	131853047
chr10	134194968	134196861
chr10	135106254	135107782
chr11	225283	226416
chr11	882272	883211
chr11	1337842	1339420
chr11	2097490	2099728
chr11	2326957	2328197
chr11	2971883	2974330
chr11	3132353	3139928
chr11	3198138	3201054
chr11	3731082	3732753
chr11	3743266	3745314
chr11	3757820	3761635
chr11	3768243	3770408
chr11	4138130	4140733
chr11	5313685	5314966
chr11	5571483	5572892
chr11	5623734	5625115
chr11	5931629	5933088
chr11	5944311	5945417
chr11	6352968	6353884
chr11	6472863	6474468
chr11	7465244	7467127
chr11	7988779	7991795
chr11	8033455	8034788
chr11	8588715	8590347
chr11	8672960	8675014
chr11	9010104	9012038
chr11	9221197	9222387
chr11	9351977	9353594
chr11	9846064	9848279
chr11	9859029	9861548
chr11	9916154	9917680
chr11	10096510	10098702
chr11	10146704	10148296
chr11	10160207	10162565
chr11	10226721	10228392
chr11	10246076	10248097
chr11	10289894	10291344
chr11	10296811	10298643
chr11	10788786	10791249
chr11	10839365	10841209
chr11	11048447	11049864
chr11	11232478	11234030
chr11	11489667	11491990
chr11	11721801	11723753
chr11	11930885	11932692
chr11	11937388	11940860
chr11	11944637	11946407
chr11	12325714	12327353
chr11	12515443	12516854
chr11	12545806	12552375
chr11	12646272	12648410
chr11	12928010	12929527
chr11	13243061	13245877
chr11	13336843	13339230
chr11	13379807	13382557
chr11	13385019	13387025
chr11	13404847	13408239
chr11	13444819	13446688
chr11	13738331	13740260
chr11	13742329	13744251
chr11	13884442	13885739
chr11	14299966	14300753
chr11	14476669	14478563
chr11	14482645	14487228
chr11	14489640	14493148
chr11	14501312	14503396
chr11	14505193	14506506
chr11	14526872	14529919
chr11	15126925	15130368
chr11	15156654	15158685
chr11	15186683	15188835
chr11	15598372	15601188
chr11	15813360	15816961
chr11	15940615	15943017
chr11	15947017	15950853
chr11	16237011	16239928
chr11	16339129	16341267
chr11	16433692	16434883
chr11	16532677	16534218
chr11	16728304	16729365
chr11	16778465	16780353
chr11	16782721	16784909
chr11	17026939	17028161
chr11	17119446	17120863
chr11	17126226	17127437
chr11	17312587	17313895
chr11	17364722	17366322
chr11	17488744	17490430
chr11	17881994	17883134
chr11	17975046	17976786
chr11	18350370	18352672
chr11	18368248	18370241
chr11	18373543	18374654
chr11	18378825	18380684
chr11	19076311	19077491
chr11	19185015	19186877
chr11	19380441	19382228
chr11	19395606	19396951
chr11	19410651	19412546
chr11	19626533	19630583
chr11	19939618	19943779
chr11	19983145	19985522
chr11	20091212	20092890
chr11	20140424	20143419
chr11	22799612	22800703
chr11	23524630	23526738
chr11	23800644	23802328
chr11	23905381	23907286
chr11	23926754	23928527
chr11	23997847	23999596
chr11	24085166	24087061
chr11	26129525	26131346
chr11	26531439	26532877
chr11	26642056	26643626
chr11	26827127	26828372
chr11	26842162	26843521
chr11	27022544	27023845
chr11	27137935	27141092
chr11	27200080	27201402
chr11	27448284	27449508
chr11	27464250	27466706
chr11	27578400	27579773
chr11	27693266	27695808
chr11	27702603	27703934
chr11	27807387	27808919
chr11	27882770	27885023
chr11	27947590	27949330
chr11	27985138	27986445
chr11	28107632	28108624
chr11	28166999	28168512
chr11	28248653	28250306
chr11	28405300	28406960
chr11	28700459	28702820
chr11	28777962	28780271
chr11	28881685	28883625
chr11	28990319	28991650
chr11	29039764	29041929
chr11	29115116	29116696
chr11	29146708	29147726
chr11	29150743	29152084
chr11	29194624	29196524
chr11	29321621	29323589
chr11	29349031	29351774
chr11	29648266	29652057
chr11	29802190	29805822
chr11	29985521	29987324
chr11	30207749	30210540
chr11	30807429	30809016
chr11	30810121	30811388
chr11	31090703	31091896
chr11	31458588	31460525
chr11	31666818	31668593
chr11	31676291	31678228
chr11	31768473	31769760
chr11	31771356	31772887
chr11	32050750	32052175
chr11	32054520	32057552
chr11	32727760	32729700
chr11	33021432	33022899
chr11	33155990	33160641
chr11	33248453	33250563
chr11	33269030	33271441
chr11	33360486	33363179
chr11	33466839	33468271
chr11	33469816	33471088
chr11	33473940	33476088
chr11	33535407	33537647
chr11	33694919	33696731
chr11	33774376	33776219
chr11	34105671	34109244
chr11	34118427	34120398
chr11	34145813	34146925
chr11	34635780	34636853
chr11	34665670	34667634
chr11	34886170	34888131
chr11	34950808	34953175
chr11	34960725	34962636
chr11	35220447	35221545
chr11	35255710	35260372
chr11	35373231	35374561
chr11	36086778	36087940
chr11	36356844	36358247
chr11	36404258	36407744
chr11	36739598	36741976
chr11	37711255	37712582
chr11	37807449	37811360
chr11	38564850	38566668
chr11	38568021	38570131
chr11	38614519	38615848
chr11	40171007	40172378
chr11	40262295	40264373
chr11	41899898	41902133
chr11	42064271	42065412
chr11	43512195	43514276
chr11	43744920	43746288
chr11	44075124	44076591
chr11	44137535	44138867
chr11	44211153	44212901
chr11	44229989	44231851
chr11	44308567	44310146
chr11	44471901	44473098
chr11	45421427	45423285
chr11	45478403	45480407
chr11	45757743	45759191
chr11	46031032	46032796
chr11	46034592	46036069
chr11	46037357	46038778
chr11	46060538	46062892
chr11	46085479	46086485
chr11	46450102	46455653
chr11	46591673	46593499
chr11	46620507	46623799
chr11	46757442	46758840
chr11	46762771	46765421
chr11	46830173	46831070
chr11	46911514	46913565
chr11	47005654	47007548
chr11	47145692	47147658
chr11	47157080	47159569
chr11	47243783	47244738
chr11	47481581	47483496
chr11	47592646	47595486
chr11	47878867	47880838
chr11	47960145	47961471
chr11	47994670	47997186
chr11	48174556	48176965
chr11	50141461	50142490
chr11	50145638	50148026
chr11	56837268	56841448
chr11	58097790	58099447
chr11	58101428	58103382
chr11	61779691	61782015
chr11	62462001	62463002
chr11	63212585	63214471
chr11	63413641	63415060
chr11	63455934	63457678
chr11	63472291	63473749
chr11	64043983	64045126
chr11	66210578	66212256
chr11	66763780	66765544
chr11	66903057	66907589
chr11	66942635	66948387
chr11	66979104	66980207
chr11	67537010	67537654
chr11	67966906	67969420
chr11	69019122	69020615
chr11	69088045	69090048
chr11	69174435	69176068
chr11	69332935	69334260
chr11	69402017	69403730
chr11	70079100	70080154
chr11	70134203	70138099
chr11	70142555	70145859
chr11	71548007	71548897
chr11	71915254	71916886
chr11	71983984	71985626
chr11	72149546	72151826
chr11	72614548	72616552
chr11	73005352	73007267
chr11	73061010	73063032
chr11	73105816	73114130
chr11	73156533	73157327
chr11	73160445	73162466
chr11	73216522	73218166
chr11	73221180	73223024
chr11	73231298	73233887
chr11	73255012	73255727
chr11	73280527	73282518
chr11	73296535	73298256
chr11	73445282	73447344
chr11	73963596	73964807
chr11	73966052	73970251
chr11	73975750	73977296
chr11	74081736	74084989
chr11	74147458	74149349
chr11	74559581	74562436
chr11	74635501	74637719
chr11	74653139	74655524
chr11	75313962	75316152
chr11	75677296	75678615
chr11	75717794	75719744
chr11	75740710	75743147
chr11	75757039	75759433
chr11	75766743	75768582
chr11	75908933	75912676
chr11	77340791	77342772
chr11	77510179	77511515
chr11	78252353	78253961
chr11	78307386	78308453
chr11	78408820	78410772
chr11	78494047	78496748
chr11	78667676	78669599
chr11	79098490	79100537
chr11	79107090	79109302
chr11	79141948	79143719
chr11	80668586	80670305
chr11	81498247	81499618
chr11	81703567	81705758
chr11	81784724	81786160
chr11	82486479	82488728
chr11	82688378	82692331
chr11	82891164	82894342
chr11	83293796	83296376
chr11	83628886	83630643
chr11	83846160	83849307
chr11	83999432	84002812
chr11	84107109	84109237
chr11	84119568	84121043
chr11	84208313	84210442
chr11	84252249	84253581
chr11	84617191	84619173
chr11	85415549	85418223
chr11	85732460	85733822
chr11	85744328	85746942
chr11	85762754	85766097
chr11	85800396	85803506
chr11	85811850	85813828
chr11	85818062	85818954
chr11	86351876	86356322
chr11	86430558	86434451
chr11	86770782	86772052
chr11	86802451	86804530
chr11	86835045	86837384
chr11	86891431	86892771
chr11	87155777	87157268
chr11	87561469	87563213
chr11	88090049	88091986
chr11	88511914	88513164
chr11	88915955	88918205
chr11	88982115	88983439
chr11	89073137	89077609
chr11	89079469	89081095
chr11	89112304	89115682
chr11	89895948	89897358
chr11	89937921	89939873
chr11	91578797	91580484
chr11	91582319	91586186
chr11	91589204	91591895
chr11	91592917	91594953
chr11	91714263	91716654
chr11	91856261	91857672
chr11	91862473	91865900
chr11	91912663	91914792
chr11	91993743	91995020
chr11	92040590	92042416
chr11	92109110	92110076
chr11	92293618	92294756
chr11	92302152	92304909
chr11	92329038	92330938
chr11	92732690	92734830
chr11	92764015	92765621
chr11	92772341	92774067
chr11	93091839	93093031
chr11	93125261	93130555
chr11	93418956	93421216
chr11	93427184	93428481
chr11	93524302	93525908
chr11	94181987	94183124
chr11	94289427	94293916
chr11	94490011	94491282
chr11	94925636	94927009
chr11	94946432	94947802
chr11	95108162	95111297
chr11	95147636	95149917
chr11	95152373	95153768
chr11	95217139	95220150
chr11	95268524	95270262
chr11	95499984	95502295
chr11	95554006	95555783
chr11	95560333	95561709
chr11	95563571	95565677
chr11	95567861	95573515
chr11	95580330	95586163
chr11	95595095	95599486
chr11	95609346	95613092
chr11	95630422	95632683
chr11	96020209	96021698
chr11	96607165	96608608
chr11	96618990	96621409
chr11	97835829	97837905
chr11	100753782	100755961
chr11	101820010	101821603
chr11	101887126	101888649
chr11	101956341	101957511
chr11	101995833	101997365
chr11	102001446	102003517
chr11	102073338	102076350
chr11	102115220	102116841
chr11	102193870	102195440
chr11	102200532	102202098
chr11	102307088	102308253
chr11	102378567	102381578
chr11	102388252	102390066
chr11	102416131	102418728
chr11	102422419	102427039
chr11	102447073	102451844
chr11	102836087	102837650
chr11	102854001	102855228
chr11	102864112	102868395
chr11	102872333	102873813
chr11	102883102	102885102
chr11	103140561	103142628
chr11	103266178	103268750
chr11	103570850	103572516
chr11	103651776	103653010
chr11	103663701	103665568
chr11	103871330	103875154
chr11	104207118	104209767
chr11	105813184	105814560
chr11	106565361	106568081
chr11	106913377	106915532
chr11	107255922	107257757
chr11	107366300	107367546
chr11	107368909	107370487
chr11	107408962	107411569
chr11	107574241	107578865
chr11	108006060	108008247
chr11	108031436	108034233
chr11	108069773	108072400
chr11	108189526	108191686
chr11	108195011	108196435
chr11	108563959	108565868
chr11	108674493	108675966
chr11	108729964	108731460
chr11	109067296	109069425
chr11	109276060	109277292
chr11	109417729	109418997
chr11	109524539	109525790
chr11	109539384	109542015
chr11	109566040	109568191
chr11	109863644	109865839
chr11	110131692	110133001
chr11	111214418	111215817
chr11	111339160	111340993
chr11	111482018	111483936
chr11	111699077	111700740
chr11	111912370	111914082
chr11	111950526	111951777
chr11	111970721	111972339
chr11	112475666	112477092
chr11	113423278	113425303
chr11	113442279	113443718
chr11	113463639	113465562
chr11	113585419	113587869
chr11	114150364	114152613
chr11	114247590	114250004
chr11	114348686	114350188
chr11	115811289	115813629
chr11	116880462	116883995
chr11	117119484	117121204
chr11	117126635	117127922
chr11	117214982	117216594
chr11	118318145	118320178
chr11	118575932	118576963
chr11	118619947	118621166
chr11	119662179	119664624
chr11	120119082	120120456
chr11	120283499	120286301
chr11	120340880	120342893
chr11	120670757	120671964
chr11	120680988	120682443
chr11	120687081	120688640
chr11	120750850	120752782
chr11	121685040	121687362
chr11	121806473	121808210
chr11	121869312	121871906
chr11	121926706	121928487
chr11	121933146	121934496
chr11	121990252	121995404
chr11	122246048	122247925
chr11	122276020	122277192
chr11	122293083	122296192
chr11	122512973	122514424
chr11	122661517	122663894
chr11	122923943	122925253
chr11	123021920	123022789
chr11	124323538	124325138
chr11	124332007	124335903
chr11	125471670	125474430
chr11	125501721	125503146
chr11	125521214	125522555
chr11	125528605	125533420
chr11	125539351	125541304
chr11	126460850	126463666
chr11	126506038	126509304
chr11	126530215	126531980
chr11	126563569	126566150
chr11	126659528	126661833
chr11	126703325	126705232
chr11	126783994	126789205
chr11	126904934	126907417
chr11	127759721	127760903
chr11	127788251	127790861
chr11	127831009	127833247
chr11	128004329	128006537
chr11	128069012	128070747
chr11	128147631	128151529
chr11	128152551	128153918
chr11	128268466	128271672
chr11	128306725	128307883
chr11	128628532	128630650
chr11	128664889	128666929
chr11	128672014	128674958
chr11	128984977	128987357
chr11	129032510	129040636
chr11	130667272	130669344
chr11	130778030	130780710
chr11	130868913	130871076
chr11	130910862	130912826
chr11	132089781	132091466
chr11	132389501	132390839
chr11	132445741	132448118
chr11	132491291	132492657
chr11	132604259	132605367
chr11	133724397	133725468
chr11	133969908	133972276
chr11	134074218	134075295
chr11	134135817	134137648
[truncated: 9,335 more rows]

## Sheet: GO_biological process
# GREAT version 3.0.0	Species assembly: hg19	Association rule: Basal+extension: 5000 bp upstream, 1000 bp downstream, 1000000 bp max extension, curated regulatory domains included
# Term Name	Binom Rank	Binom Raw P-Value	Binom FDR Q-Val	Binom Fold Enrichment	Binom Observed Region Hits	Binom Region Set Coverage	Hyper Rank	Hyper FDR Q-Val	Hyper Fold Enrichment	Hyper Observed Gene Hits	Hyper Total Genes	Hyper Gene Set Coverage
bone morphogenesis	115	6.17899e-29	5.60944e-27	2.04934	296	0.0261161	284	0.000203761	1.64478	49	74	0.00674652
chondrocyte differentiation	134	1.82903e-26	1.42501e-24	2.10383	253	0.0223222	189	6.35101e-06	1.92634	38	49	0.005232
regulation of cartilage development	140	1.76628e-25	1.31714e-23	2.0618	255	0.0224987	283	0.000196212	1.78845	36	50	0.00495663
chondrocyte development	150	1.28299e-24	8.92962e-23	2.66987	145	0.0127934	333	0.000856513	2.31836	14	15	0.00192758
regulation of chondrocyte differentiation	213	1.74583e-20	8.55701e-19	2.06519	201	0.0177343	399	0.00265784	1.79397	26	36	0.00357979
endochondral bone morphogenesis	253	1.23328e-17	5.0891e-16	2.02575	179	0.0157932	492	0.00687323	1.63836	31	47	0.00426821
cellular carbohydrate biosynthetic process	312	5.97747e-15	2.00015e-13	2.18193	125	0.0110288	636	0.0237815	1.5807	28	44	0.00385516
polysaccharide biosynthetic process	334	9.89837e-14	3.09398e-12	2.26165	105	0.00926416	399	0.00265784	1.79397	26	36	0.00357979
cellular polysaccharide biosynthetic process	335	1.10988e-13	3.45884e-12	2.26746	104	0.00917593	446	0.00432145	1.77426	25	35	0.0034421
regulation of fibroblast migration	464	1.16421e-10	2.61946e-09	2.37322	71	0.00626434	591	0.0177391	2.01822	13	16	0.00178989
endochondral ossification	540	9.59608e-10	1.85524e-08	2.0826	85	0.00749956	724	0.0382805	1.71966	18	26	0.00247832
positive regulation of cardiac muscle hypertrophy	729	9.12733e-08	1.30712e-06	2.0757	65	0.00573496	493	0.00718975	2.27696	11	12	0.00151453
cardiac neural crest cell differentiation involved in heart development	864	8.61328e-07	1.04077e-05	2.14105	51	0.00449974	660	0.0270641	2.48396	7	7	0.000963789
negative regulation of B cell proliferation	1269	3.82756e-05	0.000314891	2.09614	37	0.00326451	625	0.0233267	2.10181	11	13	0.00151453

## Sheet: SeqPos output
Clusters	Collapsed_id	Factor	DNA binding domain	Hits	Cutoff	Zscore	-10*log(pval)	Similarity to top	Mean_position
1	MC00349	Jun	Leucine Zipper Family	4305	6.004	-29.934	690.776		-0.1
	denovo0		None	3611	7.54	-28.552	690.776	0.915	-0.105
	MC00456	JUND	Leucine Zipper Family	4692	4.472	-28.343	690.776	0.907	-0.091
	denovo10		None	2685	5.818	-26.426	690.776	0.938	-0.114
	MS00319	JDP2	Leucine Zipper Family	2961	6.113	-24.065	690.776	0.936	-0.1
	MC00371	JUNB	Leucine Zipper Family	2035	7.567	-23.97	690.776	0.913	-0.12
	MS00324	Jdp2	Leucine Zipper Family	4162	3.894	-23.249	690.776	0.927	-0.081
	MC00351	FOSL1	Leucine Zipper Family	1827	7.854	-22.763	690.776	0.918	-0.121
	MS00336	NFE2	Leucine Zipper Family	2330	6.214	-17.288	690.776	0.903	-0.084
	MC00330	FOS	Leucine Zipper Family	4974	1.004	-16.207	690.776	0.897	-0.054
	MC00321	JUN	Leucine Zipper Family	2928	6.594	-15.249	690.776	0.927	-0.067
	M00490	BACH2	Leucine Zipper Family	4745	4.698	-14.958	690.776	0.912	-0.051
	MC00356	Tbx21	Transcription Factor T-Domain	2601	7.281	-13.853	690.776	0.888	-0.065
	M00495	BACH1	Leucine Zipper Family	3831	4.756	-13.683	690.776	0.903	-0.053
2	denovo21		None	2030	8.237	-24.476	690.776		-0.123
	denovo23		None	973	9.355	-14.897	690.776	0.958	-0.115
3	MC00154	Jund	Leucine Zipper Family	4333	5.398	-20.646	690.776		-0.071
	MC00411	BATF	Leucine zipper Family	3681	5.888	-18.017	690.776	0.992	-0.069
	MC00227	IRF4	Interferon Regulatory Factor	4133	5.665	-16.065	690.776	0.988	-0.058
	MC00508	Batf	Leucine zipper Family	4247	5.316	-15.013	690.776	0.962	-0.054
	MC00190	Irf4	Interferon Regulatory Factor	3760	5.822	-11.8	690.776	0.939	-0.047
4	MC00215	RUNX2	Runt Domain Family	4110	5.754	-12.871	690.776		-0.048
	MC00312	RUNX1	Runt Domain Family	3651	5.472	-10.431	576.807	0.993	-0.043
	MC00413	Runx1	Runt Domain Family	3873	6.162	-10.282	561.228	1	-0.041
	MS00177	RUNX3	Runt Domain Family	2798	6.333	-6.585	245.06	0.97	-0.034
5	M00983	MAF	Leucine zipper Family	1186	7.847	-10.177	550.346		-0.075
	MC00339	NFE2L2	Leucine Zipper Family	1626	6.762	-9.738	506.167	0.89	-0.062
6	denovo2		None	3460	6.987	-9.242	458.612		-0.04
7	denovo5		None	3461	6.353	-7.743	329.59		-0.035
8	MC00358	Ebf1	Helix-Loop-Helix Family	2423	5.516	-7.257	292.51		-0.04
9	MS00224	TEAD4	Homeodomain Family	4109	5.946	-7.058	278.015		-0.03
	M01305	TEF	Leucine Zipper Family	528	8.581	-5.413	172.902	0.939	-0.069
	MS00222	TEAD3	Homeodomain Family	2069	7.685	-5.204	161.42	0.984	-0.034
	MS00219	TEAD1	Homeodomain Family	4552	5.502	-4.861	143.529	0.996	-0.022
	MC00157	Tead4	Homeodomain Family	2617	6.588	-3.699	91.305	0.891	-0.024
10	MS00326	MAFF	Leucine Zipper Family	2272	3.687	-6.68	251.489		-0.039
11	MC00151	SPI1	Ets Domain Family	4800	1.457	-6.115	214.517		-0.025
	MC00395	Sfpi1	Ets Domain Family	4965	1.425	-3.796	95.184	0.997	-0.018
	MC00180	Sfpi1	Ets Domain Family	4965	1.425	-3.795	95.128	0.997	-0.018
	MC00506	Spi1	Ets Domain Family	4965	1.425	-3.751	93.359	0.997	-0.018
	MC00513	SFPI1	Ets Domain Family	4864	2.306	-3.26	74.932	0.908	-0.016
12	M00992	FOXP3	Forkhead Domain Family	1400	6.579	-5.863	199.031		-0.045
13	M01709	MAFA	Leucine Zipper Family	3309	6.524	-5.513	178.528		-0.028
14	MC00211	NFATC1	Rel Homology Region Family	4979	3.64	-5.482	176.783		-0.023
	MA0152	NFATC2	Rel Homology Region Family	3952	5.864	-5.022	151.784	0.834	-0.024
	M01734	NFATC4	Rel Homology Region Family	4786	5.627	-4.932	147.163	0.822	-0.021
15	denovo19		None	4472	5.161	-5.318	167.617		-0.023
16	MS00313	Creb5	Leucine Zipper Family	951	6.71	-5.215	162.044		-0.05
	MS00325	Jdp2	Leucine Zipper Family	316	7.898	-5.073	154.477	0.983	-0.085
	MS00294	ATF7	Leucine Zipper Family	802	6.077	-5.054	153.446	0.961	-0.053
	MS00320	JDP2	Leucine Zipper Family	308	7.949	-4.83	141.963	0.981	-0.083
	MC00163	Creb1	Leucine Zipper Family	1823	6.557	-4.798	140.367	0.841	-0.034
17	MC00348	STAT1	Stat Protein Family	4507	3.868	-5.116	156.741		-0.023
	MC00204	Stat5b	Stat Protein Family	4582	4.237	-3.695	91.158	0.902	-0.018
	MC00347	STAT4	Stat Protein Family	2873	6.583	-3.613	87.944	0.914	-0.023
	MC00205	Stat5a	Stat Protein Family	2285	5.82	-3.594	87.213	0.929	-0.025
	MC00452	STAT5B	Stat Protein Family	4389	4.465	-3.505	83.859	0.937	-0.018
	MC00453	STAT5A	Stat Protein Family	3416	5.385	-3.359	78.458	0.905	-0.02
18	UP00000	SMAD3	MH1 Domain Family	2444	6.676	-5.075	154.551		-0.031
19	MA0081	SPIB	Ets Domain Family	4936	4.648	-4.909	145.972		-0.021
20	denovo1		None	3805	6.895	-4.671	134.133		-0.023
	denovo16		None	3815	6.905	-3.613	87.959	0.88	-0.02
21	MS00171	Rfx2	RFX Domain Family	3571	1.696	-4.6	130.669		-0.024
	MS00162	RFX2	RFX Domain Family	1929	1.478	-3.475	82.738	0.986	-0.027
22	MA0365	RFX1	RFX Domain Family	4130	5.165	-4.585	129.94		-0.022
23	MS00106	NFAT5	Rel Homology Region Family	1056	6.95	-4.561	128.834		-0.043
24	denovo6		None	2457	6.654	-4.399	121.214		-0.028
25	MC00408	Myb	Myb Domain Family	2088	6.959	-4.283	115.961		-0.03
26	M00500	STAT6	Stat Protein Family	4745	5.429	-4.245	114.243		-0.02
27	M01722	RORB	Hormone-nuclear Receptor Family	2460	5.039	-3.846	97.203		-0.025
28	MS00296	BATF3	Leucine Zipper Family	699	4.062	-3.538	85.079		-0.045
	UP00020	ATF1	Leucine zipper Family	875	6.627	-3.522	84.493	0.909	-0.04
29	denovo8		None	1503	7.835	-3.355	78.326		-0.03
30	MS00780	SOX9	High Mobility Group (Box) Family	4009	-2.266	-3.218	73.441		-0.018
	MS00771	SOX8	High Mobility Group (Box) Family	4417	-2.625	-3.106	69.594	0.998	-0.017
