# Supplementary material for: Genes uniquely expressed in human growth plate chondrocytes uncover a distinct regulatory network
Source: BMC Genomics. 2017 Dec 20;18:983. doi: 10.1186/s12864-017-4378-y (PMC5738906; doi:10.1186/s12864-017-4378-y)
Supplement: Supplementary file 7 — Supplementary Dataset S6. Cartilage selective lncRNAs. (XLSX 17845 kb) [file 12864_2017_4378_MOESM7_ESM.xlsx]

## Sheet: LncRNA expression
Ensembl_id	Name	Adrenal gland	Adrenal gland	Adrenal gland	Adrenal gland	Adrenal gland	Brain	Brain	Cartilage	Cartilage	Cartilage	Cartilage	Cartilage	CD4 primary cells	CD4 primary cells	CD8 primary cells	CD8 primary cells	Heart	Heart	Heart	Heart	Heart	Kidney	Kidney	Kidney	Kidney	Kidney	Large intestine	Large intestine	Large intestine	Large intestine	Large intestine	Large intestine	Liver	Liver	Lung	Lung	Lung	Lung	Lung	Lung	Muscle	Muscle	Muscle	Muscle	Muscle	Muscle	Muscle	Muscle
ENSG00000243485.3	RP11-34P13.3	9.82554	9.96627	5.15623	4.18205	0.33427	11.1134	0	2.17548	0	0	0	0	0	0	0	0.574882	1.9032	0	0	4.16192	3.51399	23.1488	17.769	15.6545	14.4054	17.358	5.40514	4.57695	2.52686	3.97641	7.75236	3.11153	0	9.58452	8.43068	5.71599	6.2657	9.77911	10.3598	10.6185	8.31116	5.93144	12.7386	8.42128	3.44306	4.91407	12.34	5.28349
ENSG00000237613.2	FAM138A	1.13227	1.07733	2.0612	0	0.1888	0	0	0	0	0	0	0	0	0	0.253033	0	0	0	0	0.304865	1.10749	2.17333	1.51852	2.28944	3.9543	2.44123	1.58935	0.326016	2.76008	0.674084	0	2.46593	48.743	11.3009	1.69615	1.30372	1.5542	2.57086	1.21788	2.0312	5.02416	4.12413	5.47365	4.33253	2.69139	3.09106	2.87395	1.68911
ENSG00000238009.5	RP11-34P13.7	14.9606	16.6131	12.3742	9.57373	1.65409	11.7368	19.4743	4.21151	4.70623	1.65719	7.17407	3.29292	7.83553	6.27541	7.12483	10.2155	6.4011	0	14.0295	7.77283	11.5948	11.39	15.0427	16.7713	11.4075	11.6592	15.2702	11.9812	11.3821	10.7735	7.61376	14.3899	0	31.213	16.2032	20.0918	11.5678	17.246	15.6641	18.8522	18.8729	15.2788	14.1267	20.8226	19.1923	10.9536	11.9648	10.0336
ENSG00000239945.1	RP11-34P13.8	0.000928781	1.84334	0.883837	3.17377	0.11852	3.98115e-16	0.00132865	0.58074	1.45658	4.90087e-05	0.000104112	3.36206e-16	0.369598	5.73293e-06	5.38385e-05	4.39854e-05	5.20063e-06	0	0	1.25118	0.000556712	1.25435	4.60396	1.67804	5.66921e-06	0.000103877	0.000177877	0.000241188	1.75892	0.212896	0.640495	3.42902	0	0	0.0055243	1.54059	0.697348	2.18747	3.09512	2.13746	3.43115	0.654635	3.06008e-05	1.52851	0.000252775	2.16006	1.13234	2.03981
ENSG00000239906.1	RP11-34P13.14	81.1053	50.5095	27.3017	52.6763	4.01312	18.6571	14.671	5.51586	59.851	15.3369	96.0157	41.6204	37.481	33.7271	32.7196	9.3816	68.2762	0	20.8339	47.3523	33.6353	59.6809	34.5401	42.3433	30.9402	81.8664	43.2814	27.1107	51.5543	41.7119	36.4869	63.6045	0	0	37.4727	25.7721	37.7366	35.4955	47.9768	47.2856	27.9605	69.2962	29.2605	34.1322	42.7749	27.028	42.8021	37.9616
ENSG00000241860.5	RP11-34P13.13	153.938	31.3119	21.4618	62.3493	5.18789	25.8331	33.4276	15.0871	58.7916	71.9604	65.3852	44.1745	38.9309	33.1199	29.0022	26.4443	62.9237	0	7.68172	44.4353	29.2565	67.3641	39.7691	81.8279	36.4956	79.6299	19.0211	48.4852	37.5371	42.7826	36.286	56.0726	32.5903	33.7876	26.6065	37.8797	37.6893	47.9918	52.7713	43.4286	35.5084	41.1236	44.0711	44.0583	58.1574	27.9453	58.4167	33.4653
ENSG00000241599.1	RP11-34P13.9	2.84165	0	0	0	0.329063	0	0	0	0	2.66604	1.87111	0	0	0	0.96396	1.93715	59.9015	0	0	0	0	2.97541	0	1.45237	2.94538	2.63235	0	0	0	0	0	0	0	0	0.898739	0	2.01568	0	1.14811	0	0	5.19532	0	0	0	3.97944	0	0
ENSG00000228463.7	AP006222.2	64.1434	64.0808	62.9124	87.3148	6.92085	46.9324	38.225	11.3852	27.2412	26.0452	26.0873	25.6452	17.6343	13.9563	19.0634	15.7252	66.5927	54.319	39.5379	82.9302	61.563	34.432	30.1794	29.9526	41.5499	33.4426	37.6504	23.6259	28.7305	32.4337	21.9315	40.0587	111.688	36.4252	33.0095	41.403	45.9993	40.0617	37.5	30.9063	55.1542	86.1487	58.6545	49.4582	63.6358	55.5172	53.1572	88.9247
ENSG00000231709.1	RP5-857K21.1	2.50001	3.36636	2.83062	2.22747	0.609297	3.69482	6.20191	0.887064	2.56324	0.898182	3.08499	0.670193	1.53512	1.14632	0.346689	1.55756	5.83221	0	4.95399	0.897478	1.27946	0.859103	1.41577	3.42524	3.59711	1.32119	3.41104	0.513121	0.827146	2.13483	2.8341	0.95327	0	0	1.01886	4.02883	0.925344	2.97179	2.46711	3.04922	0	1.09496	4.25453	2.54893	5.65648	2.33845	1.2873	1.30131
ENSG00000235146.2	RP5-857K21.2	0	0	3.07624	3.89509	0	0	0	0.763439	1.65316	0	0.517547	0	2.55847	0	1.12899	3.69188e-16	0	11.1159	0	0	2.93694e-07	0	0.946441	9.74268e-06	1.22596	0	2.92061	0	0	0	0	7.88249e-11	0	21.0833	1.28564	1.27624	0	0.747304	0	1.9837e-33	1.63776	0	3.63774	2.20043	0	0	0	2.20698
ENSG00000239664.2	RP5-857K21.3	0	0	0	5.81149	0.134782	0	6.1203	0.989716	1.57565	2.18107	1.32425	0	0	0	0	0.984439	0	0	0	0	2.83779	0.946181	1.86171	2.48295	3.70761e-102	2.83563	1.63805	1.10252	0	0	0	1.98469	21.2388	0	1.23923	1.85728	0	2.04473	1.49702	1.81048	1.17149	2.58589	5.83077	2.4692	0	0	0	3.58762
ENSG00000230021.6	RP5-857K21.4	24.2538	16.1015	18.8972	13.3747	4.09136	18.0513	13.7291	5.05723	2.06957	2.81822	7.91258	11.9406	5.99753	11.2416	12.1787	10.357	52.8005	21.3917	5.14412	3.77198	9.73992	11.9565	13.4201	18.4987	8.60417	13.222	8.18351	11.6208	13.2594	15.8464	11.0628	16.9546	32.7613	32.1441	18.7736	10.7926	8.82932	13.4854	15.4511	22.6818	9.15198	9.98296	20.4638	12.7608	23.4945	21.6866	4.52747	12.6392
ENSG00000223659.1	RP5-857K21.5	0	0	0.798057	0.865068	0.200602	0	0	0	0	0	0	0	0	0	0	0	0	0	0	0	0	0	0.383573	0	0.686933	0	0	0	0	0	0	0	0	0	0	0	0	0	0	0	0	0	0	0	0	0	0	0
ENSG00000235373.1	RP11-206L10.3	27.3736	7.11439	4.26825	7.69319	1.04679	2.04117	0.895137	3.13787	10.4358	7.74359	10.4138	8.70758	7.03238	8.50988	5.02694	6.03095	11.0306	1.20826	0	7.32358	4.36677	12.8857	7.41007	9.62731	5.83975	14.5228	4.6858	7.7898	9.4025	9.3362	5.97296	12.2308	0	0	4.83044	6.74461	9.77592	8.60521	8.91438	9.45768	5.74078	6.69489	8.52823	7.8764	8.0094	6.39758	5.96937	4.06773
ENSG00000240618.1	RP11-206L10.5	280.868	57.4155	26.7679	28.0057	9.95315	0	0	4.55148	29.9031	64.0623	49.0361	38.2857	36.864	31.7429	22.9298	22.3318	144.832	0	0	58.5011	69.1036	97.2729	47.1272	87.8147	51.4129	113.253	31.4608	58.088	67.4641	55.43	22.0837	87.9145	0	0	38.8056	66.513	50.2644	80.6204	54.5713	30.331	41.1191	83.4996	72.4626	28.9123	50.482	31.5056	83.1157	73.9275
ENSG00000229905.1	RP11-206L10.4	2.75468	2.66141	0	0	1.53137	0	0	0	0	0	0	0	0	0	0	1.9641	46.5336	0	0	0	2.25991	1.49168	0	0	0.982393	0.883771	0	0	3.07008	1.7138	0	0	0	0	0	0	1.01895	0	0	0	0	0	0	2.10182	0	0	0	0
ENSG00000228327.2	RP11-206L10.2	54.0333	23.3299	15.2249	20.4458	3.30583	33.1138	13.0706	10.0208	25.7449	43.8559	26.3878	24.5183	28.2547	40.4034	26.7629	39.984	15.6762	3.43373	5.40445	18.4353	14.8467	32.4822	24.8526	26.637	24.2459	28.6402	9.33173	25.8613	17.991	26.396	22.4446	30.5962	12.2202	30.7772	17.9504	26.8906	23.0996	27.5592	34.5102	24.7366	21.9565	25.4062	26.8314	21.224	24.1063	17.9904	19.6653	19.2231
ENSG00000237491.7	RP11-206L10.9	110.629	107.648	88.7688	86.6883	28.9106	128.071	51.0854	95.9283	158.51	128.717	84.7651	165.002	173.741	102.072	179.032	109.002	219.785	192.772	202.352	207.12	136.452	185.139	161.271	137.668	157.261	174.5	107.357	148.076	128.816	168.901	162.216	175.463	31.0192	30.4932	108.12	111.67	119.483	133.027	133.313	136.683	172.954	199.199	223.185	178.607	228.632	231.454	180.375	129.51
ENSG00000177757.2	FAM87B	2.84342	4.50573	8.05545	2.2956	2.869	4.13176	1.17746	1.61887	4.20924	4.21443	1.3508	3.10559	10.2296	9.61108	7.36894	6.91641	12.7468	2.24919	0	6.37385	2.73668	3.58275	4.70638	3.5337	4.89808	4.82303	3.0095	5.16799	6.63331	6.23097	5.29382	8.63557	0	0	2.65392	4.1974	5.50201	4.97759	5.18793	6.11024	1.6886	3.30637	5.08611	3.19714	3.22148	3.45754	3.47243	3.28145
ENSG00000228794.7	LINC01128	171.562	167.244	182.292	184.231	33.251	232.165	248.993	176.871	236.243	201.444	129.85	202.2	195.743	202.179	136.925	148.566	692.761	312.487	266.987	739.406	588.983	86.5066	108.675	104.295	107.63	107.749	113.112	119.261	98.5238	111.09	126.688	171.992	1453.64	1561.73	148.315	170.316	190.25	230.403	189.484	174.107	370.558	290.219	280.41	280.433	233.677	248.603	205.274	319.472
ENSG00000225880.5	LINC00115	14.1885	16.8749	27.2506	21.1899	7.25196	68.9338	76.5275	10.4479	56.0566	63.1665	17.6001	23.6432	29.1509	19.2696	32.9121	23.2395	65.936	40.8916	19.6783	27.4206	23.6228	27.0224	19.2104	19.2149	23.8021	22.1556	19.1538	33.0721	27.1993	24.8469	24.1891	23.6757	85.8484	84.0297	22.1566	32.4348	30.7236	35.9968	29.4528	38.6524	21.1899	11.5668	17.4352	17.3016	17.7961	11.6212	11.763	13.5618
ENSG00000230368.2	FAM41C	26.2281	4.02058	13.1588	13.9901	0.948889	0	1.27547	2.81657	1.68972	4.41739	1.08431	2.20192	3.34494	4.04283	2.01852	5.22594	46.3935	0	13.592	3.94224	7.51195	18.6343	9.81196	14.1148	16.3265	16.7208	8.06808	11.2613	7.45815	8.0947	7.96756	8.27183	36.3898	0	381.027	310.431	191.49	287.047	361.437	232.319	5.92265	8.96104	15.3346	6.52711	10.1916	6.50635	32.4035	7.23114
ENSG00000272438.1	RP11-54O7.16	33.164	27.1246	36.9171	8.16576	3.61674	17.467	0	25.1138	12.7839	9.09101	17.3923	9.41134	0	0	0	0	0	0	0	3.73592	2.70495	51.8057	73.2029	62.2613	79.4555	65.059	15.1798	5.27642	5.94695	18.9781	13.1566	8.52938	0	0	44.9103	77.2187	45.8071	38.4351	34.2232	50.2384	1.56838	0	1.85209	4.30977	2.369	5.83135	2.28671	9.33408
ENSG00000230699.2	RP11-54O7.1	12.0902	14.7016	15.1234	2.29453	3.271	29.5741	30.1143	41.2797	4.97706	8.44629	10.7682	3.66135	0	0.174734	0	0	6.60385	0.884622	6.51883	1.09327	0.837612	25.2385	31.4684	28.6933	35.066	35.4288	9.141	4.1702	2.29236	7.30062	4.52566	5.41331	1.58087	0	20.4494	30.0551	26.207	16.7018	11.6135	13.8244	1.81814	1.51313	0.629533	1.93524	1.148	2.83218	3.29219	3.08988
ENSG00000241180.1	RP11-54O7.2	2.40244	1.59205	0.000280847	1.20681	2.04308	26.2424	1.49682e-05	2.07188	0	8.02965e-05	1.59086	0	0	0	0	0	0	0	0	0	0.668653	12.0711	2.19218	5.10453	15.8732	8.29195e-05	0.00136584	0.000162024	0	1.32658	1.81899e-05	0.000205819	0	0	0.583543	15.3713	11.3378	0.000146191	0.269531	0.0448007	2.40104e-05	0	0.285524	1.89748	0	0	8.43122e-05	1.20298
ENSG00000223764.2	RP11-54O7.3	7.72094	6.45954	15.8605	2.11577	1.43006	22.4161	28.5823	214.356	10.5781	14.1783	100.25	14.7681	0	0.453665	0.745118	0.44009	18.5454	34.2613	22.636	4.19178	5.81901	86.8279	68.1598	83.1654	92.3565	93.1496	42.1512	10.5539	14.6814	18.7681	16.1483	28.5797	10.022	15.8282	57.9844	71.305	95.2036	67.0318	55.2632	46.6009	5.0051	2.37899	5.33382	7.06353	7.76005	5.16844	6.83401	7.92707
ENSG00000272512.1	RP11-54O7.17	10.7883	1.53735	1.41413	2.22888	0	117.427	98.4719	6.12069	104.182	63.5794	6.16374	22.9031	0	1.4589	0.132186	1.04352	3.18801	97.3605	91.1469	3.23577	4.99673	32.2772	15.3732	11.1876	40.1606	16.925	8.03402	1.08506	6.10433	3.16787	7.08723	3.43653	0	6.3233	6.82171	8.3683	3.65351	5.84602	1.60329	2.21842	8.16854	1.10376	1.70865	6.10439	4.59147	2.726	7.70415	4.78825
ENSG00000224969.1	RP11-54O7.11	12.8257	2.17409	3.36005	1.9517	0.220805	41.0455	8.3903	0	7.94894	4.32591	6.94702	8.0438	2.91364	0.837491	3.32969	1.68418	0	0	0	5.14553	1.75094	18.2428	5.09297	14.4486	22.5066	14.7402	17.5471	1.4652	2.34341	3.79591	5.28408	7.42204	0	0	2.7546	3.83288	5.73823	3.16954	12.3881	6.97956	11.7943	7.4357	5.37696	5.98592	14.43	8.21072	8.41555	2.10461
ENSG00000242590.1	RP11-54O7.14	80.6245	27.3414	151.436	55.177	5.66588	238.992	410.441	151.647	170.148	137.563	280.136	87.5917	2.45409	11.1612	4.3377	11.8617	51.1376	397.249	513.191	272.598	319.51	1203.85	1058.06	1279	1189.9	739.049	929.494	626.645	647.592	733.095	670.361	440.045	85.5296	124.232	1142.46	1080.62	830.716	525.347	767.376	510.661	312.235	210.641	155.483	300.664	190.92	165.996	297.958	302.392
ENSG00000273443.1	RP11-54O7.18	0	0	0	0	0	0	0	5.59041	66.5228	24.8662	9.76154	28.6363	0	1.97513	3.20544	2.58638	0	3.95025	0	0	0	2.74756	0.380404	0.791142	1.34384	0	0	0.327997	0	0.527411	0	0.250296	0	0	0.569975	0.362772	0	0	0.31457	0.364561	0.552796	0	0.312828	0	0	0.459696	0	0.408481
ENSG00000223823.1	LINC01342	0	0	0	0	0	0	0	0	0.527616	0	0.0864959	0.588209	0.186218	1.17566	0.35632	0	0	0	0	0	0	8.61483	7.02748	6.30071	6.08223	3.82858	2.59143	4.27602	3.93991	3.16711	5.89461	1.95062	0	0	3.71584	6.60099	4.47894	3.65925	7.80074	3.77414	0.11808	0	0.134665	0	0	0	0	0
ENSG00000272141.1	RP11-465B22.8	0.270815	0	0.449261	0	0	0	0	7.30298	116.793	14.6384	29.9493	25.1065	0	0.316639	0	0.350003	0	0	0	0	0	67.634	40.2779	46.9258	68.0755	30.4098	117.527	85.1664	72.8043	66.4777	69.9765	54.7585	7.90099	7.78324	39.2192	47.9961	26.6906	20.5494	40.5909	24.9758	0	0	0.217201	0.345923	0	0	3.90645	0.275849
ENSG00000205231.1	TTLL10-AS1	0	0.0766384	0.0600221	0.0777883	0.00685396	0	0	0.0801756	0.213098	0.29865	0.455167	2.01492	1.92563	1.44074	0.60744	0.439497	0	0.668205	0	0	0	0.901014	0.522683	0.66676	0.939899	0.46518	0.262981	0.302552	0.169621	0.254447	0.554649	0.286396	1.12459	0	2.45054	3.1204	1.19553	1.69491	2.34248	1.39001	0.259778	0.130238	0.119659	0.194448	0.153806	0	0.155218	0
ENSG00000260179.1	RP5-902P8.12	3.4267	1.24555	1.99842	2.00978	0.561239	10.7066	6.02827	2.21281	13.0884	4.18611	6.14848	3.50838	3.1928	7.75733	6.30746	6.95579	1.3154	4.88826	5.88764	0.901799	0.651489	2.77493	4.51265	2.14652	4.03262	3.5724	3.46505	3.27676	4.28693	6.8151	3.94213	1.4213	4.55067	4.47085	1.36732	2.69756	2.22385	1.19497	1.22525	1.89606	3.10898	0.54234	1.82164	2.88624	1.34393	1.58629	2.21084	1.25949
ENSG00000230415.1	RP5-902P8.10	47.6112	24.9619	45.2655	36.8315	25.7926	199.627	121.446	14.5034	15.7725	48.6447	21.4919	10.4001	34.7459	37.4771	46.7788	40.3382	51.5806	48.2046	69.7524	34.4868	25.0244	63.6629	49.6506	58.4501	60.7463	52.287	44.6691	87.6017	41.5253	114.319	33.6385	32.9532	22.9445	0	42.4722	88.1776	69.7383	67.5677	64.3379	117.565	43.9614	40.6799	40.2087	38.2597	45.9236	35.259	45.0537	33.048
ENSG00000240731.1	RP5-890O3.9	267.409	310.558	314.793	241.757	28.3292	174.013	56.18	269.921	461.142	388.485	352.278	295.149	117.316	114.585	107.158	130.142	107.665	58.9054	160.295	205.234	191.122	248.41	304.568	265.442	282.124	308.478	321.9	343.942	266.946	306.427	327.77	411.403	0	247.676	314.724	341.699	212.992	271.503	295.549	299.889	230.478	132.105	377.838	382.444	324.832	351.343	215.984	165.445
ENSG00000224870.5	RP4-758J18.2	175.152	195.843	230.237	186.39	78.6784	237.855	266.317	261.352	96.5087	88.2584	183.387	114.225	273.418	232.952	283.785	272.09	143.161	291.224	295.149	115.825	152.22	93.0407	87.6042	93.4296	107.551	91.0742	136.477	108.706	122.911	117.258	130.441	91.8338	573.024	550.442	130.742	122.97	105.124	99.7801	108.761	85.4317	134.381	145.872	111.229	125.208	116.732	112.407	144.044	174.471
ENSG00000272455.1	RP4-758J18.13	8.59455	16.0561	29.1803	19.3742	4.19059	34.9846	29.9092	37.434	38.9464	30.2201	31.7563	44.8679	26.0359	14.4596	16.7894	15.2326	14.6392	35.3768	36.0966	11.9678	18.0139	24.3471	28.6156	21.5286	25.717	24.5313	24.4245	30.153	41.191	36.7167	33.0874	25.4775	77.8642	72.3171	24.0118	21.0802	17.2477	24.2333	20.6869	25.695	28.846	14.2114	25.6943	24.3316	11.8129	20.7861	19.8132	17.6831
ENSG00000225905.1	RP4-758J18.7	0.468628	0	0.427386	0	0	0	0	1.57883	3.33537	3.06726	1.05283	1.28107	0	0	0	0	0	4.47423	3.70689	0	2.32737	11.4105	2.5386	10.5093	11.2912	7.86434	4.98505	2.33808	1.50431	1.56952	3.18537	1.31369	0	0	19.3226	11.8979	20.057	8.64404	13.7568	12.2916	7.3889	6.99963	3.70201	9.09924	6.85526	4.09939	8.76683	3.43864
ENSG00000225285.1	RP4-758J18.10	2.65448	3.58789	5.97676	0	0.782838	5.7878	0	34.6454	40.1641	44.5825	77.4662	39.339	0	0.772107	0	0	0	22.074	32.3649	2.45158	3.7825	18.2726	10.9458	10.9304	14.9899	12.1008	38.0082	31.5007	37.0246	23.504	53.9017	16.5521	0	56.5658	50.222	47.6573	55.5466	26.8747	27.6939	23.1682	20.1114	23.8737	24.0382	30.4252	16.6538	19.5211	13.3526	13.9319
ENSG00000215014.4	RP5-832C2.5	4.09688	7.75552	10.7607	8.88553	2.19014	6.92099	4.77397	19.833	25.7575	15.9263	6.95193	32.9357	23.2028	9.30883	16.0048	14.1252	1.38012	8.41524	3.43572	2.93028	2.53463	2.61361	2.16409	3.44831	2.83164	3.2742	3.10168	2.88473	2.59142	4.23629	2.70608	2.63628	21.7178	12.9702	3.34481	2.33847	1.8213	2.95342	3.18912	1.67947	1.82178	1.08802	1.72099	4.66405	4.92606	2.6942	1.81085	7.39847
ENSG00000272106.1	RP11-345P4.9	23.2541	24.1188	34.8725	34.3625	21.4611	379.672	346.968	59.4259	105.111	132.277	65.1856	128.245	91.0716	97.0596	76.6969	101.38	113.69	185.165	199.997	92.038	115.71	89.0286	73.0803	73.629	94.7907	76.9131	50.8899	30.0354	35.2595	38.3535	41.4834	34.5029	76.9729	58.2199	67.8918	79.93	78.0383	63.6148	62.7621	59.5787	71.8037	69.7918	58.2259	67.7595	53.5516	54.643	67.2238	73.3307
ENSG00000272004.1	RP11-345P4.10	368.12	312.877	597.119	477.658	113.572	804.437	768.963	276.867	191.612	289.169	237.263	123.736	1048.53	604.182	744.375	655.529	98.6203	130.386	230.413	244.652	476.675	448.284	462.401	423.958	587.997	620.86	443.216	245.018	386.511	402.478	271.399	383.286	152.888	173.759	621.743	707.943	623.818	592.73	669.817	591.94	346.049	446.252	487.131	428.573	269.152	454.807	436.155	477.453
ENSG00000269737.1	RP11-345P4.7	19.749	25.7184	18.0657	12.8933	5.14271	43.5372	52.7043	31.3328	35.9366	58.1844	22.3434	19.4097	203.005	96.7795	179.019	94.0269	39.4413	11.3454	9.15383	24.4286	17.8135	33.0555	40.3824	32.3367	68.4438	68.6046	19.213	60.1668	27.2292	33.8462	52.8202	40.2713	22.1732	28.5738	76.7598	97.0647	47.8186	82.74	55.4492	85.4192	61.6553	49.3215	45.7819	62.0688	30.9517	50.4366	27.1031	17.6111
ENSG00000268575.1	RP1-283E3.8	63.6668	77.4366	93.6712	83.3483	13.4593	159.38	163.062	204.281	179.061	190.689	171.327	161.079	294.748	305.883	244.818	266.91	118.173	79.2116	76.2436	84.2309	87.5528	62.6609	73.0738	67.5459	78.0041	82.2845	83.7958	78.3504	94.0297	81.6158	77.2508	77.0528	184.958	164.077	93.92	104.787	87.3982	90.6309	93.0458	85.6141	87.8265	81.026	75.9574	95.7773	60.4845	74.0386	89.212	82.4953
ENSG00000231050.1	RP1-140A9.1	0.93682	1.00249	2.3733	2.37949	1.13317	28.827	5.86924	1.93781	5.95252	3.57885	1.58861	5.10716	7.59321	10.1335	9.50279	9.63081	3.55759	2.41496	10.0606	1.69764	2.6253	3.62651	1.84805	3.75669	2.34201	1.14096	8.84728	6.83315	7.38467	3.56292	6.88079	2.56259	18.3268	0	2.82263	1.48461	1.09948	2.69398	2.15245	0.705003	6.24228	2.84088	4.66257	11.8386	3.73516	5.43108	5.43955	4.6494
ENSG00000233542.1	RP11-547D24.1	3.06955	1.52997	4.06367	4.14476	0.150093	3.89457	2.20908	1.07262	3.34183	2.69849	1.31956	2.28631	0	0	0	0	2.16123	3.92955	4.6928	1.59305	1.13958	0.718067	0.927179	1.1017	0.558804	0.726545	1.15949	0.161111	0.540336	1.104	0.457933	1.0547	0	0	28.5717	22.3556	36.5878	18.1077	29.7514	28.3675	0	1.99055	0.375111	0.620667	0.740313	0.286722	2.28533	0.467632
ENSG00000226969.1	RP11-547D24.3	0	0	0	0	0.13958	0	0	0	1.16678	0	0	0	0	0	0	0	0	0	0	0.993911	0	0	0	0.704079	1.22809	1.44992	5.44972	2.31106	1.86287	0.65442	2.91216	0.612803	0	0	0	1.97114	0	0	1.91198	0	0	0	0	0	0	0	0	0
ENSG00000271806.1	RP5-892K4.1	2.22829	0.88465	2.14651	1.4956	0.0647706	6.36572	4.40182	4.13914	8.81743	8.91044	5.47504	7.0078	1.32329	2.48052	2.48044	3.18186	14.0897	2.17105	2.92926	3.1129	3.96175	2.40115	4.01837	2.96249	3.35578	2.73444	7.24303	8.40596	7.31078	7.21727	9.43799	6.39581	1.36528	0	4.65909	4.73643	4.80369	4.71284	4.89194	5.90767	0.589952	0.392232	0.382241	0.274436	0.248885	0.581677	0.790403	0.160773
ENSG00000182873.5	RP11-181G12.2	20.8768	15.1495	20.131	13.3793	0.672827	185.208	157.967	66.1717	79.7716	89.0235	65.7522	71.1358	54.7998	58.4162	65.8649	55.9111	27.7931	72.7833	66.668	35.2219	36.5617	46.8984	55.548	50.8211	48.7485	45.9998	151.148	107.86	96.8061	147.076	117.694	104.238	0	5.10994	101.234	103.072	68.2162	74.3582	89.2802	78.1337	30.6721	27.9912	27.3454	42.4541	34.4455	26.6964	26.973	28.6072
ENSG00000234396.3	RP11-181G12.4	8.77968	3.06285	2.29607	2.78757	0	0	0	0	0	0	2.98896	0	0	0	0	0	0	0	0	4.39081	0	14.9495	10.515	17.7555	11.3031	9.45696	6.2838	4.45581	3.69731	3.63817	2.06921	9.85095	36.4446	0	3.48459	3.82454	4.56204	7.4738	10.4864	2.05506	4.28627	0	0	1.83298	6.17397	3.77395	5.83349	0
ENSG00000272161.1	RP4-713A8.1	0	1.08356	0	0	0	8.67995	21.019	2.5956	1.09295	1.59492	3.26898	6.12917	0.95341	1.85298	0.834846	0.95364	0	0	6.11087	2.79604	0	3.76223	3.14339	2.17133	6.14487	3.68836	0	3.50437	2.30051	0	0	0.655633	0	0	3.96316	5.39238	3.41693	5.59521	3.19684	3.7415	0.777419	3.68033	0.863335	1.27624	0	2.57698	0	0
ENSG00000272420.1	RP4-740C4.7	23.778	7.68444	10.8815	3.3204	6.24646	30.5669	19.4861	6.00019	5.47885	4.7604	14.0824	3.39215	16.7008	13.2419	11.9605	13.8957	1.23078	162.64	115.49	17.0453	19.2631	7.00922	9.54509	28.4952	22.7348	25.2077	25.371	35.3694	15.3784	20.6506	17.9123	26.028	0	33.5208	30.0828	23.0649	16.1964	17.7758	20.5747	10.7055	37.7788	70.5607	43.2698	9.64098	22.7642	14.2077	21.5672	10.7044
ENSG00000224387.1	RP3-395M20.2	0	2.35295	0	0	0	18.5918	0	0	0	0	0	0	1.00196	5.48656	9.48215	5.77004	0	0	0	0	0	3.02489	1.77804	0.814753	4.0254	1.9453	7.41833	5.03363	3.47042	3.26148	7.52696	2.99231	0	0	3.8926	4.91149	2.28815	0	3.52149	1.02654	0.83447	1.96439	3.82082	0	1.15299	2.89186	4.60832	1.11708
ENSG00000229393.1	RP3-395M20.3	0	0	0	0	0	0	7.30828	0.787329	0	1.45427	0	0	1.74137	9.6639	8.47187	6.21783	0	0	0	0	0	2.37214	0.863565	2.41985	1.54453	1.11043	3.60169	0.698889	1.91549	0.582545	2.78404	2.29574	0	0	3.35977	2.45069	3.64907	0.651438	1.48296	1.71698	4.28469	0	7.66418	1.11607	1.95146	1.14285	3.86757	0.967954
ENSG00000272449.1	RP3-395M20.12	0.29222	0	1.01963	0.984323	0.652835	39.8146	26.4671	1.92353	10.3066	21.3566	1.15256	2.93073	216.124	168.256	240.211	219.845	11.2048	28.6324	17.0299	0.917503	1.44599	8.14255	3.08916	8.31561	9.51658	5.52076	13.9345	7.63597	8.70809	8.93319	8.61106	8.31094	9.22743	13.5225	3.73964	4.36571	3.39083	3.62737	2.75219	2.17558	0.348363	0.509845	0.715435	0.782984	0.301703	0.374768	0.654297	0
ENSG00000238164.5	RP3-395M20.8	22.6331	17.6087	27.4581	36.1677	2.00281	7.17859	3.0701	8.45909	39.4995	24.3727	7.42116	17.5503	112.661	231.961	162.951	343.501	76.6277	36.0599	40.1411	21.984	17.0721	34.9052	32.663	42.2414	45.0095	24.9116	868.924	1052.44	840.01	949.703	1037.84	674.085	63.9808	72.2563	72.4053	87.9942	70.7918	59.3315	65.2652	62.8033	31.1714	31.442	23.0949	47.6284	41.9844	26.3178	33.3432	34.6293
ENSG00000225931.3	RP3-395M20.7	0.892125	0	0.550356	0.209789	0.0466988	0	0	0	1.91723	1.07183	0.422733	0.41592	2.9013	10.0103	7.3884	12.8527	2.00044	0	0	0.394953	0.304362	1.81192	1.11478	1.10464	0.704656	0.74072	60.4571	62.9493	46.0268	53.8747	58.2461	40.2646	0	0	1.76005	1.92123	2.36405	1.13232	0.823024	2.30841	0.700904	0.84053	0.589715	0.974852	0.755281	0.295728	0.749496	0.245032
ENSG00000228037.1	RP3-395M20.9	0.869834	0.814873	0	0.778568	0.656946	5.33436	0	1.21719	2.76102	1.24842	1.00214	1.88424	36.1898	45.9091	18.2679	27.6877	0	16.8894	0	1.88105	0.907927	2.94629	1.87821	2.51494	2.28207	2.17815	26.5125	29.3856	16.0084	18.1439	10.9631	12.2238	0	15.4818	2.74811	1.0428	3.42827	2.07121	3.96784	4.09146	2.71456	1.474	3.70606	2.89629	2.91475	3.23909	1.74424	3.49477
ENSG00000237058.1	RP13-436F16.1	0	0	3.54932	0	1.94165	0	0	1.51035	0	0	0.910123	0	0	5.28991	6.25763	8.09956	0	0	0	1.68492	0	26.7613	25.4655	30.2651	41.5559	45.2088	12.9403	119.523	541.845	213.907	416.065	60.4885	0	0	0	2.91115	5.88049	2.14652	1.25808	1.49206	5.65514	4.39346	8.62988	4.91213	0	0	0	2.48461
ENSG00000233234.1	RP11-740P5.2	0	0	0	0	0	0	0	0	0	0	0	0	0	0	0	0	0	0	0	0	0	0	0	0	0	0	0	0	0	0	0	0	0	0	0	0	0	0	0	0	0	0	0	0	0	0	0	0
ENSG00000231630.1	RP11-740P5.3	0	0	0	0	0	0	0	0	0	0	0	0	0	0	0	0	0	0	0	0	0	0	0	0	0	0	0	0	0	0	0	0	0	0	0	0	0	0	0	0	0	0	0	0	0	0	0	0
ENSG00000177133.9	LINC00982	2.4491	0.135831	3.12728	0.323553	0.222176	571.953	620.286	29.8226	50.6489	76.1146	56.2127	87.3318	0	1.17677	0	0.0717477	686.624	636.745	719.379	267.862	316.709	209.799	96.3579	132.362	203.613	102.054	32.8964	27.9106	27.2365	132.789	21.411	13.1156	3.97228	3.66426	159.924	193.554	172.835	104.632	143.384	187.799	16.2845	5.66386	18.4686	17.6781	22.9502	9.71213	6.84317	17.7684
ENSG00000226286.1	RP1-163G9.2	0	0	0	0	0	0	0	1.66966	1.08644	0	0	1.19934	0	0	0	0	44.3107	0	0	1.00402	2.96178	0.954777	0.568595	0	0	0	0	1.95494	0.841156	2.43747	0	1.59588	0	0	7.0645	0.887409	4.24753	3.50996	4.11581	6.87563	0	0	0	0	0	0	0	0
ENSG00000279839.1	RP11-193J6.1	0.113201	0	0	0	0	0	0	0.467495	5.93685	3.93819	0.111692	3.20644	0	0	0	0	68.1243	0.994321	0.784679	0.293834	0.148646	0.375219	0.217345	0.148258	0.369008	0.30967	0.0836992	0.459765	0.245525	0.154242	0.0909111	0.151416	0	0	0.265574	0.564477	0.364697	0.28727	0.335544	0.490908	0	0	0.0965346	0.316095	0.124101	0	0	0
ENSG00000272235.1	RP11-22L13.1	0	0	0	0	0.00854774	0	0	8.97087	5.95835	13.8776	11.4011	21.6185	0	0	0	0	40.6964	2.85615	0.768907	1.87984	3.00036	0.236332	0.40373	0.331989	0.158043	0.34919	0.346105	6.96075	5.37765	10.2193	4.4682	0.77861	0	0	0.609945	0.44523	1.13934	0.563488	0.932288	0.871268	0.0915547	0	0	0.239154	0.253674	0	0.23877	0.120851
ENSG00000272088.1	RP11-168F9.2	4.15529	0	3.00494	0	0.492267	12.0058	0	1.6975	0	0	3.57434	0	2.89234	4.39306	1.25624	1.34198	0	0	0	2.11454	0	20.1171	30.2214	24.6335	24.1547	23.4987	37.9841	41.7959	38.6872	68.5915	59.7902	23.7948	0	0	23.8405	21.5287	30.1515	25.5647	17.5129	17.9141	13.9878	0	6.84898	2.82557	8.94501	0	11.714	0
ENSG00000238260.1	RP11-46F15.2	2.00401	2.76206	4.91869	1.2727	0	42.4705	17.4233	4.08174	2.01051	2.78702	2.91625	1.07452	22.9935	5.68526	12.9432	4.8324	2.56578	23.7953	19.5509	6.93419	4.37334	13.8155	13.2365	11.3865	20.1278	11.9189	8.33633	15.8232	18.9413	11.1942	13.9074	7.2311	11.7184	0	9.29689	10.576	11.167	9.58675	9.25505	12.4774	6.53167	0	5.46354	5.44654	3.06936	2.77103	3.75237	0
ENSG00000227589.1	RP5-1092A11.5	0.715949	0	0.554073	0.701683	0	0	0	0	0	0	0.29501	0	0	0.465679	0	0	0	0	0	0	0	0	0.323008	0	0	0	0	0	0	0	0.515801	0.491556	0	0	0.28779	0	0	0	0.442838	0	0	0	0.60869	0.481769	0	0	1.48225	0
ENSG00000235131.1	RP5-1092A11.2	0	0	0	0	0	0	0	0	0	0	0	0	0	0	0	0	0	0	0	0	0	0	1.05941	0	0	0	0	0	0	0	1.69036	0	0	0	0.946437	0	0	2.35838	0	0	0	0	0	1.60216	0	0	0	0
ENSG00000227372.9	TP73-AS1	123.196	95.6684	122.153	147.106	23.6465	348.014	391.931	114.128	70.6411	128.544	100.406	49.4696	188.744	205.878	149.876	176.173	201.043	241.698	214.871	147.547	172.228	141.275	138.73	131.275	132.412	144.042	152.531	99.8988	112.44	112.864	116.222	98.2977	279.622	283.147	186.214	179.177	170.639	180.149	165.392	196.726	150.102	146.294	158.902	173.436	154.159	137.171	152.288	160.048
ENSG00000272153.1	RP1-286D6.5	104.189	73.7028	147.228	63.2508	13.5986	146.336	116.626	108.41	103.486	94.0443	93.3916	96.0363	48.2877	62.5186	38.4621	74.2734	355.613	30.7193	52.3849	93.5913	90.3497	107.538	113.515	104.045	112.357	80.8239	154.964	113.766	98.8708	103.271	129.215	88.9771	277.644	203.255	134.266	126.701	116.428	94.5981	103.376	105.809	113.05	77.0698	96.4363	120.703	101.971	90.7408	91.4319	87.0859
ENSG00000236423.4	LINC01134	2.276	5.67641	1.98974	1.09591	0.534197	0.82398	1.38831	1.85827	2.43101	0	0.514132	1.13151	1.97018	1.65048	2.97483	1.4304	1.8787	3.28592	5.09423	0.995136	0	1.67972	3.98669	3.40868	3.63509	1.6981	3.93437	11.0104	9.29957	6.33292	8.19426	2.34775	6.80175	23.5445	0.70191	1.35893	2.0853	1.2792	2.36547	2.8933	2.05458	2.79663	3.24488	3.67182	2.03604	0.774162	2.22675	1.86544
ENSG00000233304.4	LINC01346	0	0	0	0	0.013578	0	0	0	0	0	0	0	0	0	0	0	0	1.18393	0.932714	0	0	0	0	0.754429	1.13967	0.117245	0	0.223014	1.62015	1.69716	0	0	0	0	0.647452	0.163379	0	0.128444	0.727067	0	0	0	0	0.929731	0	0	2.68787	0
ENSG00000226374.1	RP13-614K11.2	0	0	0	0	0	0	0	0	0.5159	0	0	0	0	0	0	0	0	0	0	0	0	0	0	0	0.209219	0	0	0	0	0.278905	0	0	0	0	0	0	0.243045	0	0	0	0.298296	0.624844	0.606814	0.257575	0.39972	0	0.379848	0
ENSG00000235054.1	RP5-1166F10.1	0	0	0	0	0.0241049	0	0	0	0.235095	0	0	0	0	0	0	0	0	0	0	0	0	0	0.102616	0	0	0	0	0	0	0	0	0.169245	0	0	0.0890998	0	0	0	0	0	7.06046	6.70513	1.51092	9.17101	4.26053	6.11943	2.49811	4.64313
ENSG00000227169.2	RP1-37J18.1	0	0	0	0	0	0	0	0	0	0	0	0	0	0	0	0	0	0	0	0	0	0	0	0	0	0	0	0	0	0	0	0	0	0	0	0	0	0	0	0	0	0	0	0	0	0	0	0
ENSG00000232596.1	RP1-37J18.2	0	0	0	0	0	0	0	0	0	0	0	0	0	0	0	0	0	0	0	0	0	0	1.07319	0	0	0	0	0	0	0	0	0	0	0	0	0	0	0	0	0	0	0	0	0	0	0	0	0
ENSG00000231510.1	RP11-542C10.1	0	2.11192	0	0	0	0	0	1.02278	1.54606	0	0	0	0	0	0	0	0	0	0	0	0	1.21839	0	0	0.815209	0.754016	0	2.84291	1.16259	0	0	0	0	0	0	1.00911	0	0	0	0	1.65509	0	0	1.34891	0	0	0	0
ENSG00000260972.1	RP1-58B11.1	0	0	0	0	0	0	0	0	0	0.403636	0	0	0	0.175131	0	0	0	0	0	0	0	0	0	0	0.119093	0	0	0	0	0	0	0	0	0	0	0	0	0	0	0	0	0	0	0	0	0	0	0
ENSG00000236948.1	RP11-154H17.1	0	0	0	0	0	0	0	0	0	0	0	0	0	0	1.20241	1.33157	0	0	0	0	0	0	0	0	0	0	0	0	0	0	0	0	0	0	0	0	0	0	0	0	0	0	0	0	0	0	0	0
ENSG00000226944.1	RP1-120G22.11	5.02601	9.15994	12.6122	5.29127	0.924035	0	0	0	3.98686	5.46445	0.861864	0	0	2.72631	0	0	23.4287	14.2285	56.6612	18.4289	22.1441	6.52094	9.58972	7.92001	6.19921	4.30212	7.78288	14.9547	19.4702	16.7458	14.0946	6.35105	22.3236	21.0781	0.880399	3.03341	6.08583	6.08564	4.24706	8.41424	6.68872	10.4567	0	10.4814	2.07233	2.4917	2.05162	4.03224
ENSG00000225077.2	LINC00337	2.28301	5.33402	1.75469	6.03236	0.665384	0	0	0.519319	0	0.660389	0.287097	0.771085	1.80428	0.89082	1.15274	0.681427	0	6.28955	2.98162	2.12379	1.71137	1.3231	2.16144	0.723542	0.472363	1.68965	0.291706	3.22079	4.15197	2.61014	3.03075	1.25561	5.35647	22.3888	0.28169	0.831852	0.894151	0.388371	0.433164	0.276864	0.321802	0.59107	0.283017	1.26496	0	1.02774	0.698408	0
ENSG00000271746.1	RP1-202O8.3	3.17634	0	2.64416	1.39307	4.86065	9.00446	7.34512	8.17476	7.3726	5.21491	6.12255	18.0528	17.9213	15.9386	17.6651	17.1336	5.1035	0	2.48966	3.30183	1.90085	2.3268	2.85587	2.22935	5.44544	2.20388	4.10613	2.51729	0.614518	1.28457	2.95358	1.51227	0	0	4.64323	6.24235	4.00535	1.88362	3.2234	1.24089	1.41556	0.737217	2.07328	3.79232	1.68793	0.562443	1.85261	0.912026
ENSG00000231868.1	RP1-202O8.2	5.18285	5.02612	4.0068	0	0	0	0	0	0	0	0	0	0	0	0	0	0	0	0	0	0	3.5864	3.38891	7.53314	4.60578	2.13646	0	7.92398	4.85895	0	3.57667	0	0	0	0.990842	0	0	0	1.40731	0	5.84394	0	0	0	2.85517	0	0	0
ENSG00000228750.4	RP11-242F24.1	3.46363	4.09919	5.49133	0.797673	0.033614	0	0	0	0	0	0	0.286519	0	0	0	0	0	0	0	0	0	2.01737	0.122257	0.640031	0.503795	0.474055	0	0.203875	0.342362	0.348684	0.389876	0	0	0	0.42586	0.324972	0	0.129496	0.154543	0	0.642268	0	0.618494	0.176826	0.556217	0.314598	0	0.517599
ENSG00000237436.1	RP11-312B8.1	4.00472	3.20739	6.73916	6.61891	1.93548	0	0	5.97744	4.39791	3.18888	2.14338	9.55182	2.64559	2.52857	7.28691	5.42107	5.65866	0	0	5.58304	6.39617	0	4.26843	5.91039	4.26686	6.43589	6.71023	2.27318	8.5946	5.34936	3.48094	1.84593	0	0	2.60479	5.21558	3.91347	6.12837	5.77811	2.69438	5.25078	2.74917	2.55658	3.62759	3.15443	6.107	9.92638	4.91305
ENSG00000237365.1	RP11-334N17.1	0	0	0	0	0.805574	0	0	0	0	0	0	0	0	0	0	0	0	0	0	0	0	0	0	0	0	3.93887	0	0	0	0	0	0	0	0	0	0	0	0	0	0	2.55087	0	0	2.22794	3.73789	0	3.32723	0
ENSG00000237402.1	CAMTA1-IT1	0	2.45313	5.87045	0	0.93652	0	0	2.56925	6.95731	20.0823	8.90378	5.69145	3.01793	0	1.28094	0	0	19.1366	0	3.5151	0	0	0	4.54907	2.30857	1.08925	0	0	0	0	5.27698	0	0	28.878	1.98648	1.48852	0	0	0	1.6866	0	0	0	1.61542	0	0	0	0
ENSG00000237728.2	RP3-453P22.2	0	0	0	0	0.574125	0	0	0	0	0	0	0	0	0	0	0	0	0	0	0	0	0	0	0	0	0	0	0	0	0	0	0	0	0	0	0	0	0	1.01938	0	0	0	0	0	2.19761	0	0	0
ENSG00000225126.1	RP4-549F15.1	0	0	0	0	1.3026	0	0	0	0	5.68823	0	0	0	0	0	0	10.0217	0	0	1.85999	0	1.67447	0	0	0	0	0	0	0	1.49528	0	0	0	0	0	0	2.39109	1.2374	0	0	0	0	0	0	0	0	0	0
ENSG00000270171.1	RP11-338N10.1	0.480893	0	1.79226	0	0.408395	120.385	108.967	0.447505	0.376828	0.506264	0.757672	2.18457	1.01628	0.56403	0.310965	0.538916	0.35231	9.02146	7.4368	1.38148	0.312118	1.97501	5.56919	4.21555	3.96033	3.67243	8.35236	1.48186	3.17641	5.24869	1.53825	5.50998	20.1798	6.82017	1.42784	0.340108	1.336	0.666247	0.800662	0.392275	6.77822	3.07887	5.22972	1.64608	6.94965	1.15981	7.6177	3.39185
ENSG00000270035.1	RP11-338N10.2	0	0	0.931183	1.03361	0.403692	110.835	100.993	0.71296	2.01103	1.42643	0.788659	0	0.605093	1.26454	0.552332	1.93709	6.57877	16.6119	6.74822	4.43702	1.06866	4.92249	6.04288	5.46726	5.11401	4.75827	7.91085	0.807548	2.62864	5.28801	3.61955	2.26179	17.0373	51.8203	2.81114	1.83677	3.98262	0.93513	2.22089	1.98402	7.79796	0	3.68418	4.46477	8.46427	1.41599	4.41885	3.30548
ENSG00000269978.1	RP11-338N10.3	11.9627	0	8.67717	10.5609	0	630.416	407.048	6.55465	11.3419	0	10.5748	0	8.26509	0	3.49469	0	0	0	0	12.8986	25.4565	47.2665	73.6799	23.0751	61.0749	47.1272	15.5395	38.1848	37.9625	49.2301	43.1181	16.6263	178.476	0	17.4922	18.2338	20.0682	18.0371	17.588	10.8912	40.049	62.84	84.534	8.71155	55.8363	32.8366	83.5057	36.721
ENSG00000269925.1	RP3-467L1.6	114.148	98.4208	36.662	71.2591	50.0673	41.3957	82.1356	70.1051	168.803	179.955	122.532	124.097	50.1067	52.0133	32.8787	63.7747	60.0861	0	92.9219	100.102	70.7005	78.1302	103.601	109.267	83.4065	105.325	103.27	155.759	114.103	130.392	57.2527	140.575	0	97.2364	96.3342	94.1674	83.6761	118.759	123.631	163.028	167.278	215.399	240.918	125.537	242.179	167.219	100.446	119.155
ENSG00000236266.1	RP3-467L1.4	19.2355	18.045	6.16835	18.2737	2.11368	0	3.19131	6.27545	15.2778	12.9045	15.6177	12.4727	14.2923	11.9818	14.7858	15.0877	39.7436	32.3814	7.37952	53.3318	32.3125	27.7741	26.0827	15.4977	20.9557	21.103	9.68954	12.379	11.7183	11.4465	12.5965	10.782	25.5739	0	13.2039	19.318	16.0645	20.1254	17.8182	19.0077	11.9315	37.4359	12.1765	21.5629	10.723	22.5908	12.1132	11.9352
ENSG00000238290.1	RP11-431K24.1	0	0	1.52062	0.191226	0.194745	1.16759	2.00348	1.44226	8.88639	4.92097	2.72952	8.96026	0.135825	0.448385	0	0.447527	10.7824	0	2.83848	3.80123	2.38806	0.750384	1.57283	0.394725	0.877741	0.922525	0.185343	0.37184	0.882645	0.146047	0.491754	1.09646	0	3.4868	0.816287	1.47042	2.02376	1.54703	2.78387	2.06788	2.35514	0.905485	1.74238	2.62219	3.05317	3.29931	3.13251	1.53477
ENSG00000227634.1	RP11-431K24.3	0	0	0	1.14829	0	0	0	0	1.28866	0	2.2493	0	0	0	0	0	0	25.4342	0	1.97022	0	2.84481	0	0	0	0	0	0	0.862994	0	0	0	0	0	0	0	0	0	0.770438	0.950158	0	0	0	0	0	0	0	0
ENSG00000233645.1	RP11-431K24.4	0	0	0	0	0	0	0	0	0	0	0.568594	1.3831	0	0	0	0	0	0	0	0	0	0	0	0.797847	0.624571	0.63218	0	0	0	0	0	0.888204	0	0	0	0	0	0.700978	0	0.987089	1.02831	0	1.1144	0	0	0	0	0
ENSG00000232912.4	RP5-1115A15.1	10.7517	1.72876	1.27523	2.83988	4.19868	0	0	0	0	0	0	1.47611	20.4343	20.018	5.71051	21.7891	47.8862	0	0	1.12004	2.21958	8.2173	6.64539	4.44784	3.83825	6.76379	2.50203	9.5583	4.19006	8.29654	9.75732	5.30932	0	0	4.70177	8.54001	5.75084	8.37694	4.03046	6.9593	15.7685	12.8381	10.605	7.89462	6.70861	5.01204	3.93523	3.07398
ENSG00000228423.2	RP4-633I8.4	6.92712	5.86349	0	0	51.2408	0	0	0	0	9.96133	0	0	0	1.92338	3.37015	1.78459	218.528	0	0	0	0	2.85327	4.41578	2.80384	1.95159	1.57537	12.6432	3.73983	0	0	0	4.32255	0	0	0	8.18169	3.65218	4.88102	0	0	5.52364	0	0	4.38694	0	0	0	6.07474
ENSG00000236269.1	ENO1-IT1	5.32853	3.92498	3.78021	3.63983	6.58041	0	0	9.97682	132.156	107.96	9.57666	62.3783	7.37086	9.82204	4.69457	5.43849	64.1008	0	5.30483	3.41605	4.81783	7.87004	5.17276	2.77986	1.44553	3.6055	1.58949	7.62329	3.85608	3.82505	6.03296	3.7482	10.9983	0	3.21477	2.89223	10.8114	10.6816	7.85464	12.0411	1.11002	4.15282	3.26213	4.33974	1.6918	2.01026	1.56525	1.5843
ENSG00000230679.1	ENO1-AS1	9.14577	4.51357	6.15885	4.40531	3.02731	8.95367	7.24544	6.6269	19.129	14.4096	4.40579	7.07773	11.775	10.8199	3.42756	5.38589	2.59921	0	9.34479	8.21165	1.62598	3.31731	11.1646	6.50049	5.66569	7.30668	3.32494	2.46653	5.16014	4.84955	3.484	2.10868	0	0	4.32171	3.85452	5.55583	3.78475	5.30096	4.3037	5.15239	12.1984	6.74286	3.2995	3.4694	0	3.33134	13.2563
ENSG00000228526.2	RP3-510D11.1	3.07537e-05	0.519545	2.70391	5.88593e-06	11.3069	0	0	1.08197	1.4296	0	0.498484	0	0	0.911214	0	0	4.20474	0	0	0	0	0	0.963573	0.000366109	0	1.66206e-05	6.81269e-06	5.12862e-05	0.756864	1.1992	1.28328	0	0	0	1.76961	2.96875	7.52333	3.6193	4.61781	1.01083	1.7578e-05	0	0	0	0	1.48479	0	0
ENSG00000234546.2	RP3-510D11.2	6.09479	3.30506	8.78963	5.91599	0.792294	0	0	1.16607	0.602595	0.846745	4.76524	1.26114	0.718423	0.377068	0.339567	0.767398	0	0	0	0.380949	2.20326	0	0.942436	0.29602	0.234719	0.888103	1.43507	1.51829	0.33096	1.34494	1.27045	0	9.04868	9.12183	12.7235	14.4607	13.8947	7.55581	10.7543	10.7297	1.22966	0.928645	0.846673	0.368651	1.14042	0.000127459	1.08324	0
ENSG00000235263.1	RP13-392I16.1	0	0	0	1.78056	0	0	0	0	0	0	0.382823	0	0	0	0	0	0	8.91262	0	0	0	0	0.4226	0	0.397169	0	0.69448	0	0	0	0	0	46.585	160.882	0	0	0	0	0	0.628421	0	0	0	0	0	0	0	0
ENSG00000179840.5	PIK3CD-AS1	0.237381	0	0.368751	0.231841	0.0196231	0	0	0	0.541694	0	0	0	7.33306	9.94815	7.47876	11.5004	0.474881	0	0	0	0	0.162739	0	0	0.107098	0	0.334221	0.345569	0.151254	0.298881	0.511942	0.311528	3.67131	0	0.284721	0.300812	0.121335	0	0.138995	0	0	0.798326	0	0	0.252106	0	0	0
ENSG00000231789.2	PIK3CD-AS2	11.24	5.2841	14.2822	10.2836	1.23794	3.08969	2.55447	7.70356	18.701	16.1365	15.903	16.6841	5.89051	12.6647	6.61957	11.7217	12.3793	35.0501	42.9564	7.28062	5.84937	25.5978	26.2294	22.3453	19.7346	20.5184	11.2026	25.9428	28.0266	39.0388	34.0813	5.77386	35.6261	21.3794	16.9334	14.753	25.9992	16.2871	16.8494	16.6091	3.28459	5.97161	2.47066	4.18817	1.39317	4.88606	5.358	2.74912
ENSG00000223989.1	RP11-84A14.5	108.82	85.6339	127.415	159.736	11.6966	40.8608	57.9907	31.5891	16.9995	39.4784	17.1831	13.1705	18.6287	21.4067	21.7791	17.8312	135.36	76.4216	111.865	521.068	517.998	208.782	253.413	210.179	225.315	233.898	222.411	125.316	163.335	155.804	131.441	198.074	42.6035	0	452.752	378.541	344.839	366.401	350.259	293.013	568.945	744.065	511.513	676.15	501.276	593.154	657.556	624.836
ENSG00000228150.1	RP11-84A14.4	1.66002	3.3965	8.00509	3.2771	8.53283	0	17.4809	0	5.49931	2.58289	5.34543	7.62022	1.15964	3.12776	2.95731	5.03406	6.07742	0	0	2.63244	5.58131	0	3.95771	5.24496	7.08067	8.42669	11.195	16.5279	15.1816	13.8992	18.4248	11.2269	19.1121	0	2.79204	4.20026	4.41112	3.43576	1.00607	2.47221	5.71834	0	4.62337	7.4471	1.98892	2.42153	3.70904	3.77063
ENSG00000241326.1	RP11-807G9.2	260.17	175.209	197.462	306.52	107.99	20.7383	34.4941	49.0867	17.4734	23.8918	49.3273	39.0002	40.3984	30.2922	47.0101	39.3015	96.0583	217.621	135.724	190.431	182.847	91.2279	75.2954	103.669	90.6973	96.1129	127.978	110.129	110.882	96.0266	137.129	96.0457	198.32	133.223	66.7062	56.0036	56.7107	81.1594	62.1414	53.4596	101.821	68.3347	95.5024	104.485	100.783	128.58	136.63	132.257
ENSG00000271989.1	RP4-736L20.3	0	1.73346	0.634789	1.84445	1.13366	0	4.22184	6.81758	2.88893	3.05089	2.29341	8.01744	0.495599	0.952785	0.964983	1.07816	0	0	5.54618	4.17195	6.54913	5.89426	4.23702	5.36431	5.04191	7.967	2.80954	3.62677	3.23584	3.59522	5.72304	1.06818	0	6.35012	2.12682	4.96291	4.59448	3.80814	1.95513	2.69048	0	0	0.377708	1.49391	0.95589	1.6707	1.51423	0.497662
ENSG00000203469.2	RP5-1113E3.3	142.629	173.714	148.573	208.579	47.1689	101.56	90.1613	135.048	56.7226	38.2016	93.3502	96.0881	94.0138	72.0873	68.8296	94.1833	177.11	44.9446	45.4951	164.723	197.092	112.597	134.058	108.98	130.039	128.572	111.605	120.21	98.9956	110.078	148.085	148.174	94.9095	47.0472	126.524	148.359	128.233	140.193	131.676	120.442	102.298	69.5806	88.7046	113.207	81.1846	85.7301	91.4243	148.908
ENSG00000272078.1	RP4-734G22.3	11.7918	6.98955	8.94622	9.35516	1.19121	4.79705	4.04297	3.39022	4.20811	3.62621	2.10688	1.7735	5.48424	9.15851	11.8058	21.0307	101.036	47.6559	51.6143	48.163	47.1319	22.343	12.4705	17.9158	16.1441	12.0863	20.1295	14.6304	14.1267	15.9468	14.7414	15.3067	3.69258	7.36587	19.9384	26.2459	17.6535	12.5569	16.9892	12.0219	43.2255	43.7459	33.8891	48.5154	27.2624	34.2936	41.5811	35.3851
ENSG00000271895.2	RP4-635E18.8	272.98	213.094	130.851	152.452	24.2331	262.156	292.582	135.848	540.945	307.74	158.297	300.45	364.424	222.459	384.05	188.344	25.3568	436.813	364.184	172.506	138.655	204.72	254.723	236.965	281.376	292.359	475.256	220.051	210.649	266.63	209.06	263.336	348.403	247.362	351.47	333.342	271.198	255.981	328.304	255.981	352.93	319.032	462.755	274.83	394.673	303.745	219.854	161.338
ENSG00000226849.1	RP4-635E18.7	36.4055	35.1764	34.6401	29.414	1.82809	31.3968	35.3881	17.3823	36.4003	32.8634	22.0376	27.7281	32.7938	48.125	34.3469	42.7381	23.3538	21.7568	23.8493	32.149	31.6875	31.4475	33.7889	28.3934	37.1856	39.8296	50.0857	36.8219	32.4446	40.8711	37.3168	36.6868	17.5617	25.8355	55.3419	52.1702	41.2915	46.2281	42.5241	52.3344	47.7	39.1642	39.593	42.1935	45.8384	37.1017	33.3693	32.7753
ENSG00000230337.1	RP4-635E18.6	40.9281	37.6322	52.5249	49.7177	10.5121	21.5681	0	33.1701	18.9752	14.4722	11.8027	18.1197	12.3524	18.7146	5.70074	11.0232	47.5344	17.5427	10.0347	40.0091	53.7533	34.0892	47.5114	42.7708	42.2669	47.9712	29.9545	42.5434	48.0186	36.1907	43.2427	25.3471	20.3616	53.1315	42.6937	40.8357	49.6008	56.2895	56.6321	59.9845	36.9007	50.342	38.866	37.6075	48.8562	38.7123	27.4435	33.9398
ENSG00000225602.4	MTOR-AS1	38.3028	42.9933	49.1552	43.6635	1.08765	0	0	8.68876	6.9256	0	3.59243	4.44636	1.12782	5.33442	2.56051	4.43655	11.3723	0	0	27.5964	28.9474	18.8257	27.864	21.0673	16.8405	15.8152	16.2153	15.5558	22.4206	18.8062	20.8118	35.3309	0	0	15.709	14.8202	16.7121	14.218	19.5996	12.2457	27.1556	20.4992	26.8371	35.7239	15.2178	40.7669	35.6171	48.4001
ENSG00000235643.1	RP1-69M21.2	0	0.309724	0	0	0.0257898	2.052	0	0.530964	0	0	0.991349	0.422677	0	0	0	0	0	0	0	0.244567	0	0.444681	0	0.193798	0.438891	0.282436	0.242982	0.509614	0	0	0.235813	0.225329	0	0	0.402445	0.398895	0.661045	0.317053	0.189967	0.458901	0	0	0	0.230516	0	0.423493	0	0
ENSG00000177553.6	RP11-56N19.5	0.998511	0.741463	0.396727	0.680385	0.132107	0	0	0	0.516138	0.358687	0	0.268869	0	0.305307	0	0.463681	0.535217	1.99246	0	0	0	0.465112	0.40225	0	0.409989	0.293093	0	0.538193	0.145992	0.148932	0.162345	0.643498	0	0	0.452265	0.684471	0.336224	0.425573	0.377549	0.450961	0.189624	0	0.194494	0.319068	0.252689	0.296158	0	0
ENSG00000242349.4	NPPA-AS1	102.507	101.03	100.297	94.5748	2.50774	60.8244	40.9491	66.0153	57.3051	32.5689	54.407	33.2589	20.5639	21.2675	24.4891	28.1699	9285.91	8016.78	8043.63	7767.42	16068.8	29.3633	31.1007	32.7754	38.4735	33.7179	41.0685	52.1811	54.8972	45.9341	66.6518	43.8835	87.6863	60.3101	31.1411	28.9429	27.3407	32.7109	28.1873	32.9972	41.4115	43.9756	25.8803	43.8737	40.2907	38.0716	40.2482	32.2131
ENSG00000229484.1	RP5-888M10.2	1.21419	1.27282	1.01241	2.34066	0	0	0	1.00722	0	0	0.503584	0	16.0455	15.7387	8.32569	3.20857	11.4578	0	0	0	0	0.995855	0.590265	2.36561	0	0.657086	0	0.981639	0	0.785086	1.86684	0.759328	0	0	1.12218	6.86587	0.781647	1.47763	0.867353	0	0	0	2.16413	0.84033	1.36281	1.62278	0	0
ENSG00000272482.1	RP11-474O21.5	0	15.4466	13.8844	7.11979	1.44725	0	0	11.463	156.628	54.6287	15.4724	86.45	6.53662	7.51704	2.84568	4.69959	420.594	21.4545	0	81.9862	71.6831	34.3457	42.0853	39.1818	56.0623	40.8296	33.1245	11.8068	13.5428	15.8123	5.62464	16.5034	0	41.821	8.33215	10.2288	15.2295	15.9109	9.35897	11.0826	3.91483	4.57572	17.5036	5.22421	11.1953	10.073	2.65002	13.1984
ENSG00000228338.1	RP5-845O24.8	0	0	0	0	0	0	0	0	0	0	0	0	0	0	0	0	0	0	0	0	0	0	0	0	0	0	0	0	0	0	0	0	0	0	0	0	0	0	0	0	0	0	0	0	0	0	0	0
ENSG00000233336.1	RP13-221M14.2	0	0	0	0	0	0	0	0	0	0	0	0	0	0	0	0	0	0	0	0	0	0	0	0	0	0	0	0	0	0	0	0	0	0	0	0	0	0	0	0	0	0	0	0	0	0	0	0
ENSG00000228229.2	RP11-219C24.10	0	0	0	0	0	0	0	0	0	0	0	0	0	0	0	0	0	0	0	0	0	0	0	0	0	0	0	0	0	0	0	0	0	0	0	0	0	0	0	0	0	0	0	0	0	0	0	0
ENSG00000259961.1	RP4-597A16.2	5.90521	9.11889	4.82399	21.3508	2.3304	0	0	0.876379	2.38485	0	0	1.28821	0	0	0	0	0	0	0	0	0	0	0	0.722871	0	0	0	0.905674	0	0	0	4.07224	0	0	1.40633	0	0	0	0	0	65.3814	116.5	53.3275	101.123	59.8523	56.3395	61.6514	51.753
ENSG00000237445.2	CTA-520D8.2	35.9102	6.04773	20.1186	0	0	0	0	2.35889	9.97091	6.56026	6.5272	25.6989	0	0	0	0	0	0	0	11.3083	10.3949	8.49169	14.518	12.4331	15.0199	7.8514	24.3533	16.5235	19.3363	11.846	11.5387	12.5652	0	0	13.2561	14.5625	10.396	4.64888	3.86291	9.91586	65.4658	58.7577	75.9823	6.37323	116.455	53.9394	22.6681	38.1342
ENSG00000231606.1	RP11-344F13.1	0	0	0	0	1.3262	0	0	0	0	0	0	0	0	0	0	0	22.4037	0	0	0	0	4.30108	0	0	0	0	0	0	0	0	0	0	0	0	0	0	0	0	0	0	0	0	0	0	7.28042	8.56108	0	6.72084
ENSG00000234593.1	RP4-704D23.1	0	0	0	0	0.293548	0	0	0	0	0	0	0	0	0	0	0	14.5317	0	0	0	0	0	0	0	0.509017	0	0	0	0.721069	0	0.818413	0	0	0	0	0	0.527893	0.532582	0	0	0	0	0	0	0	0	0	0
ENSG00000175147.10	TMEM51-AS1	6.81054	7.45675	12.4024	10.618	1.63333	318.675	338.112	38.378	40.8631	40.495	37.8236	20.4633	0.149798	1.24456	0.102284	0.19656	14.9145	18.9064	24.4296	8.24059	4.64563	36.3485	35.9913	35.4424	43.2117	35.0519	42.3517	49.7525	77.4299	76.4656	58.8024	41.1032	13.9843	5.59348	51.3675	54.6696	55.7289	39.1227	42.5493	49.8003	45.7064	37.1702	39.834	50.311	52.3582	42.5932	36.9608	37.0863
ENSG00000233485.1	RP3-467K16.2	4.56206	5.96748	6.82914	11.8283	1.34607	0	0.728591	2.45152	2.17342	3.14875	1.56608	2.89553	0.0916743	0.182256	0.425646	0.831273	3.78417	5.7117	4.60391	0.216661	0.30664	2.41294	2.76089	2.62604	2.70771	2.66987	1.90224	0.463339	0.580177	0.89627	0.757815	1.88028	2.76571	0	1.44548	0.778097	0.65089	1.63957	1.47273	1.19414	3.43675	3.7942	5.00254	3.43563	5.38578	4.25596	4.66867	3.21441
ENSG00000236045.1	RP3-467K16.7	5.9897	5.6513	8.71132	6.39258	0.567722	0	0	1.69466	0.935645	0	1.68016	0	0	1.61363	0	1.60466	0	0	0	0	0	1.28585	2.27375	1.17769	2.09729	3.4188	3.13455	0	0	0.673558	0.715249	0.797898	0	0	0.745785	0.512917	0	0	0	0.603274	5.19282	0	2.0759	0.846204	1.39682	1.58354	1.21295	6.17299
ENSG00000228140.1	RP3-467K16.4	1.3573	2.13319	2.33786	1.39717	0.500698	0	0.383711	0.654135	3.51627	3.08602	0.816176	5.14408	0.314156	2.40476	5.85852	12.2122	1.42156	1.58939	0.645358	0.194253	0.0900398	0.865906	0.513714	0.72458	0.899823	0.520073	0.302593	0.526408	0.600708	0.88792	0.269484	0.437289	1.5559	0	0.603695	0.923563	0.0433242	0.645793	0.432309	0.175037	0.874107	0	0.694191	0.680894	1.1497	0.809937	0.612137	0.206286
ENSG00000272510.1	RP4-680D5.8	115.573	100.242	43.4573	87.1941	3.25986	0	0	6.06258	0	0	5.25365	3.64222	31.4217	27.0333	26.5217	11.157	16.9022	0	0	9.27309	0	99.897	52.9002	68.5007	96.9554	64.9117	139.683	206.982	152.721	212.208	189.381	112.953	263.369	0	22.2369	23.0436	11.6107	35.6037	21.5753	33.2329	44.8015	102.795	68.9141	27.949	68.1045	57.4789	48.154	26.8919
ENSG00000237301.1	RP4-680D5.2	0.147791	0.42007	0.551201	0.404497	0.13038	1.65322	1.42462	3.06011	0.553854	0.508406	1.12269	2.08543	7.13593	1.6971	5.18058	0.36649	1.16251	2.68352	2.15772	0.501839	0.433544	1.87146	1.93558	2.00395	1.86355	1.40374	0.845776	1.27999	0.43804	0.973065	1.6713	1.17938	0	0	1.89611	1.23496	1.08573	0.852616	1.77355	1.40687	1.02072	2.10638	2.19434	1.80259	3.27188	0.185513	1.49853	1.52478
ENSG00000271742.1	RP4-680D5.9	0	0	5.45024	0	0	72.2848	0	0	3.31931	4.80298	6.25315	0	0	9.92599	0	3.25719	0	0	0	11.5228	0	0	3.20292	4.42904	0	3.47534	0	0	4.5895	5.11537	5.33119	10.7708	0	0	3.09435	0	0	0	0	0	0	0	0	8.56796	0	0	0	0
ENSG00000237938.4	RP11-288I21.1	102.575	79.8388	105.995	93.8724	4.40456	35.8821	25.2455	68.9754	123.773	122.677	43.2712	65.0552	15.5501	32.6792	15.3343	24.9633	111.124	19.0228	15.107	129.189	134.021	70.431	75.793	76.7649	81.7859	67.8717	87.2978	53.9767	71.9079	68.7698	72.9524	87.5714	20.4308	10.1758	109.583	118.315	108.819	91.3089	86.0507	101.742	122.18	85.653	92.5388	122.187	79.5113	119.387	98.6529	121.13
ENSG00000224459.1	RP11-169K16.4	3.35858	1.64513	1.98373	2.21336	0.263077	0	0	4.18537	3.30103	2.3605	3.05529	2.7051	2.25197	0.589308	0	1.23432	0	0	5.35878	6.29463	7.34716	4.85949	4.44142	7.01046	6.77923	11.0458	11.4634	5.71445	6.39746	8.82096	12.9335	8.89357	0	0	7.03589	14.622	8.92619	7.65984	5.48953	5.86444	13.1121	13.374	16.1645	15.2106	15.447	4.26921	15.3273	10.2294
ENSG00000179743.3	FLJ37453	9.40924	6.29175	11.8634	7.49998	5.00658	86.4428	85.0464	29.2361	18.2459	17.5202	24.6732	21.7798	64.9317	40.3522	63.8501	46.4026	59.6226	56.9439	48.0303	21.3862	34.4903	21.5215	19.477	18.6451	22.8981	17.1956	17.1139	10.3088	12.7463	11.3969	12.4761	9.5584	69.8599	51.7611	21.6315	24.0748	26.8136	23.9843	24.1565	17.8024	16.0793	15.2784	13.8205	21.1775	16.9527	12.9469	18.2167	16.0064
ENSG00000233078.1	RP11-5P18.5	0	0	0	0	0	19.4986	0	0	0	0	0.733818	0	0	0	0	0	7.88007	0	0	3.90661	0	2.43187	3.43807	0	1.66926	3.05134	0	0	1.20546	0	0	0	0	0	1.4651	1.01881	0	1.63957	0	1.18696	0	0	0	0	0	0	0	0
ENSG00000227959.1	RP11-276H7.2	0	0.802391	0	0.436777	0	0	0	9.75113	19.5678	19.431	17.0404	22.0424	1.17312	0.772514	0	0.422152	10.3621	6.75877	7.89852	1.79996	2.7916	4.10254	2.19368	1.76038	1.3096	1.90473	2.12233	9.515	7.90063	8.50416	6.50821	2.739	5.58331	5.29938	1.42055	2.47749	4.18401	2.75384	2.8224	1.81902	0.721517	0.658718	0.307753	0.71887	1.17451	0.955323	1.22221	1.64401
ENSG00000224621.1	RP11-276H7.3	0	0	1.24788	0	0	0	0	1.69449	10.5439	0	3.89564	2.64926	1.61669	0.781283	0	0	0	0	0	3.07976	1.4306	3.90209	2.02025	0.880242	1.27046	1.7455	7.6927	4.81557	20.0859	13.6901	16.1087	6.67937	0	0	1.1115	2.33197	0.674084	1.91437	0.757057	0.928915	1.31764	2.66058	1.29001	0	5.11273	1.98052	3.03811	0
ENSG00000234166.1	ARHGEF19-AS1	26.4682	48.2293	47.6929	33.8784	2.55548	0	8.55008	20.6681	12.3695	14.5401	49.7152	21.336	14.8897	12.9293	9.76799	8.75795	0	0	0	10.1824	5.98944	43.9487	45.5356	49.6965	51.6231	43.8114	59.1682	35.481	53.4733	81.1744	51.1786	39.7744	0	0	152.689	143.568	146.927	135.458	124.085	125.542	6.62341	7.49383	8.89245	8.63627	9.27324	5.37826	55.0116	16.74
ENSG00000226029.1	RP4-798A10.2	44.3785	34.1015	17.8816	16.8854	4.84072	48.0385	38.6357	17.4343	12.9508	5.51268	12.4199	10.5571	46.0718	49.0891	41.7908	42.2959	36.8755	24.7301	26.5319	20.2084	18.266	22.3317	32.8641	23.8781	30.5329	37.3738	23.404	15.1829	12.9619	21.6233	21.6624	32.0111	16.8374	6.89561	35.924	41.3645	38.5586	35.3208	35.221	39.5909	47.0542	45.9037	50.2054	57.23	54.3419	46.9942	23.4679	19.6572
ENSG00000261135.1	RP4-798A10.7	6.51471	6.30203	4.65233	5.11461	3.1474	88.9615	84.2479	9.26352	29.8707	24.2331	12.4099	13.4237	17.4192	13.7972	20.0764	11.2421	1.41351	14.1804	22.3238	3.89757	2.51759	8.11898	18.3532	21.245	14.5955	12.6004	12.2957	7.4671	9.38431	4.50101	7.73806	11.5895	30.9163	31.2888	14.4926	12.5173	12.4846	11.3878	10.2081	10.7591	6.24496	10.9484	2.63901	6.85707	4.7422	9.7629	4.94028	7.98769
ENSG00000224174.2	RP4-798A10.4	116.173	73.8895	144.969	133.953	54.2759	61.5436	110.194	49.6811	57.0472	95.984	134.833	33.8917	175.164	103.321	210.964	176.185	25.5172	146.7	360.466	147.234	57.8482	44.4927	67.9992	116.685	82.535	34.5492	165.356	61.9651	83.199	62.5649	116.249	45.9623	0	196.093	68.8674	86.4522	96.5709	86.4197	72.9468	43.4273	75.886	85.5045	70.9294	49.9532	69.5283	53.2389	64.5857	115.119
ENSG00000233421.4	RP5-875O13.1	7.66436	8.71349	6.78811	16.2889	8.77183	175.516	180.605	5.35639	2.77905	6.75429	4.34092	13.0163	8.41241	4.31948	7.36526	8.24328	8.37147	0	3.41984	6.3119	14.3824	8.47607	15.8434	19.1842	13.2268	16.9735	10.8191	4.04199	5.77699	6.23835	5.20398	5.81463	7.44731	3.28683	11.2063	6.12805	10.6453	5.06047	9.81335	9.01733	2.2475	3.99132	1.2539	0.956768	1.19113	1.23764	1.27313	1.78039
ENSG00000271732.1	RP5-1182A14.5	0	26.9157	13.0392	9.5997	11.1125	0	0	0	7.40632	0	1.88826	0	6.1017	13.6728	12.545	11.1285	4.07103	0	0	3.01124	0	6.04468	13.3495	0	1.9345	3.40275	8.15499	0	12.5503	10.1748	3.63717	4.61102	0	0	3.3776	0	3.85086	3.57522	4.27213	2.70018	10.2395	0	19.5878	0	13.1293	0	11.5794	5.898
ENSG00000215908.6	CROCCP2	68.2713	140.238	90.5166	49.8978	35.6699	516.882	462.911	200.583	295.808	212.199	151.452	239.568	536.631	508.401	537.276	602.358	141.302	108.112	133.765	105.266	89.5718	136.289	146.762	98.6359	140.496	164.788	106.447	167.352	160.037	141.72	97.9862	116.504	3031.99	2890.45	158.589	184.249	159.901	111.059	171.278	164.192	121.21	96.4714	128.167	149.853	120.073	111.856	102.514	61.1615
ENSG00000279151.1	RP1-163M9.7	0	1.75824	1.37617	1.6437	0	0	0	0	7.68657	2.21727	0	1.63764	0	0	0	1.06876	0	0	0	2.74401	0	5.14434	5.57688	6.49504	1.63605	2.412	2.58372	2.82663	4.6369	1.12439	0	2.43518	0	0	0.721603	4.58461	4.66536	2.70688	1.06757	6.36239	0	0	0	1.17445	1.92776	2.3053	0	1.81344
ENSG00000223643.5	RP11-108M9.1	0	0	1.18021	1.90335	0	0	0	2.56038	10.7389	0	1.90902	0	0	0.527584	0.447504	0.790011	0	0	0	3.73146	4.98025	5.50899	4.30832	0.685055	2.77692	1.60441	3.25318	1.96145	2.26369	5.88117	1.70455	4.19532	0	0	1.67731	1.52535	1.83825	3.78549	0	0.984696	12.2072	11.7389	10.4941	12.6919	13.7122	12.8371	0	12.7369
ENSG00000230239.1	RP11-108M9.2	3.33397	2.5697	1.59681	1.23185	0.581277	0	0	7.64483	39.3206	10.6614	29.9631	7.80288	0.339695	2.16932	0	1.78313	0	0	0	71.414	64.7968	5.8286	4.36338	13.9735	7.93106	6.50729	15.8911	5.89492	5.37607	6.00867	6.0174	8.93678	0	0	7.409	2.93079	3.91195	4.15142	3.10322	4.61157	156.825	190.446	157.543	129.351	134.45	174.778	136.885	134.536
ENSG00000228549.3	RP11-108M9.3	7.0399	7.30239	8.74854	13.948	7.03828	173.957	149.317	4.42734	2.71955	9.71037	3.19486	9.29466	7.70079	6.45047	3.55261	5.98724	13.2842	13.7637	1.83473	8.30226	10.7236	6.32086	10.0642	13.6761	10.2076	11.057	5.55745	6.7635	3.81385	5.32066	3.41761	8.70502	10.9596	3.20703	8.37507	4.0489	6.19306	4.20381	8.55177	6.56587	2.2457	1.90954	1.66373	1.54345	4.78038	1.44276	2.39607	0.724082
ENSG00000238142.1	RP11-108M9.4	255.213	159.963	243.23	289.285	71.0774	53.7335	100.956	89.9665	92.1161	174.29	209.208	71.5598	251.352	206.739	306.151	232.75	87.3781	333.93	380.742	194.571	127.46	82.4475	135.789	241.734	115.949	75.6895	362.189	68.0129	118.148	112.552	192.61	113.616	90.0647	83.3929	154.537	119.68	175.08	176.746	94.639	92.7062	175.482	128.506	71.8627	122.356	107.958	112.524	117.327	172.368
ENSG00000272426.1	RP11-108M9.6	5.03677	6.50564	7.6279	4.13285	3.13256	11.38	0	1.29302	28.658	32.5363	4.8957	8.52711	50.393	43.9031	76.1469	85.8536	24.2848	0	17.2878	4.83067	0	0	4.29069	8.3956	7.95966	5.35583	10.3285	3.75915	3.04967	0	0	7.16688	0	0	7.01445	3.67696	4.25727	3.00223	10.7421	4.46832	0	13.5361	0	0	5.41863	6.44704	0	0
ENSG00000226526.1	RP1-37C10.3	14.1574	10.5337	14.9294	14.4508	0.565662	0	0	19.9137	0.816041	7.07432	6.28482	3.58196	8.26461	13.1634	4.36619	6.34664	29.6182	5.72714	4.47105	16.4232	15.6953	22.3206	26.5191	28.9864	22.9664	23.1371	27.9066	13.8343	20.6638	22.0763	23.8589	25.7046	0	0	33.4333	37.5518	30.7017	17.2391	24.4846	20.0253	16.2325	12.1741	12.3802	20.2368	12.4607	18.19	23.1184	18.2842
ENSG00000204362.5	RP11-380J14.1	0	0	0.0830707	0	0	0	0	1.81267	6.68025	5.17883	0.665871	2.49787	0	0.0629747	0	0	0	0.759749	0	0	0	0.0621633	0	0	0	0	0	0	0	0.0601103	0	0.265249	5.33014	4.0827	0	0	0	0	0	0	0.23889	0	0	0	0	0	0.091081	0
ENSG00000227751.1	RP1-20B21.4	759.921	487.508	864.133	734.64	149.342	250.851	390.304	791.901	399.272	480.21	606.413	568.48	240.287	192.735	217.924	260.095	330.477	3644.11	2771.79	541.08	642.592	630.195	961.76	897.798	829.966	722.4	1147.88	704.992	764.798	719.371	681.008	668.73	1745.35	1579.09	807.444	819.771	687.35	707.337	765.471	643.469	544.808	478.508	521.681	611.458	663.964	540.485	828.994	748.162
ENSG00000236648.1	RP11-473A10.2	0	0	0	0	0	0	0	0	0	0	0	0	0	0	0	0	0	0	0	0	0	0	0	1.86644	0	0	0	0	0.652286	0.673476	0	0	0	0	0	0	0	0	0	0	0	0	0	0	0	0	0	0
ENSG00000261781.1	RP11-174G17.2	0	0	0	0	0	0	0	0	0	0	0	0	0	0	0	0	0	0	0	0	0	0	0	0	0	0	0	0	0	0	0	0	0	0	0	0	0	0	0	0	0	0	0	0	0	0	0	0
ENSG00000280222.1	RP11-174G17.3	0.0686143	0	0.055531	0	0.105451	0.738236	0.316459	0.051353	0.383669	0.63819	0.0286622	0.157685	0	0	0	0	2.43087	1.02383	0	0	0	0	0	0	0	0.0279698	0	0.0494293	0.0410261	0	0	0.0444888	0	0	0	0	0	0	0	0	0	0	0	0	0	0	0	0
ENSG00000230035.2	RP11-174G17	0	0	0	0	0	0	0	0	0	0	0	0	0	0	0	0	0	0	0	0	0	0	0	0	0	0	0	0	0	0	0	0	0	0	0	0	0	0	0	0	0	0	0	0	0	0	0	0
ENSG00000225387.1	RP11-422P22.1	63.9862	115.112	72.5004	113.604	32.3099	0	8.4152	2.57343	7.65881	0	2.07724	1.34622	0	0	0	0	4.57679	0	0	1.20466	0	7.78781	5.36212	7.00925	2.87364	3.50549	4.91735	1.36313	0	0	7.37451	4.9607	0	0	15.3513	17.5321	0	19.6527	13.9392	9.31492	15.2862	6.01061	11.2797	18.0656	7.64352	6.52066	13.6841	24.6764
ENSG00000272084.1	RP5-1126H10.2	37.0348	25.9908	35.3131	28.8098	8.26454	71.8052	69.9152	55.3887	97.4284	79.2671	85.654	68.6435	32.9254	38.3954	36.4082	41.5028	46.4069	158.682	171.371	46.2262	49.339	25.8759	28.3101	25.0918	23.4936	23.6268	46.5145	25.4902	22.0964	23.5528	22.3219	23.9689	93.8356	122.5	24.7456	22.9743	18.9762	19.0678	20.6883	19.2053	21.4476	22.0528	24.3073	27.5076	20.4069	24.4688	26.2368	25.1075
ENSG00000230424.1	RP1-43E13.2	94.6431	65.1322	90.4764	111.059	2.63926	37.8713	49.9592	89.502	78.0999	80.0802	105.866	99.6612	28.5985	25.0679	27.8825	36.769	54.2676	63.3389	86.992	111.671	94.6721	110.866	102.702	107.235	80.5608	117.11	60.0615	63.8693	68.1003	75.6945	87.9375	84.6756	69.2879	34.7113	88.8324	88.5125	89.1848	111.6	107.207	110.44	112.554	107.034	100.155	99.0263	125.59	123.599	138.53	149.81
ENSG00000235185.1	RP5-1056L3.1	22.5558	0	0	0	0	0	0	0	0	0	0	0	0	0	0	5.7143	0	0	0	0	0	9.3536	0	0	0	5.76764	0	0	0	0	0	8.919	0	0	0	0	0	0	0	0	0	0	0	0	0	0	0	0
ENSG00000235434.1	RP11-91K11.2	0	1.70439	1.35014	1.5212	0	0	0	0	0	0	0	0	0	0	0	0	0	0	0	0	0	4.71665	6.95973	3.02368	2.34177	1.38717	369.777	89.0612	71.4296	50.1164	126.164	306.078	0	0	0.654863	0	0	0	0.899688	0	2.82782	0	0	6.25597	0	2.45961	0	1.79251
ENSG00000227066.1	RP3-340N1.2	0.301765	1.22211	0	0	0	0	0	0	0.433633	0.29809	0.222523	0	0	0.594889	0.249715	0.118653	1.00606	0	0	0	0	0.553453	0.30656	0.657572	0.595804	0.214165	0.471497	0.366669	0.710267	0.954916	0.403512	0.438377	0	8.53386	0.343194	0.611648	0.0965465	0.269624	0.538425	0.348463	1.11358	0	0	0.360318	0.629914	0.994285	1.72941	0.264564
ENSG00000225986.1	UBXN10-AS1	0	3.96419	4.1178	4.56244	2.45641	7.52611	12.1353	0	0	0	0	0	33.2417	22.9989	18.5002	13.7064	0	10.9431	0	0.926459	1.313	7.1781	6.79883	6.09614	9.77378	7.28376	40.2013	11.989	10.303	5.45293	2.70788	20.2272	37.9567	37.6597	5.38232	5.93439	12.7837	5.92119	2.76741	5.8446	0	0	2.2539	0.897728	0	1.67163	2.67286	4.01313
ENSG00000228105.1	RP3-340N1.6	0	0	0	0	0	0	0	0	0	0	0	0	0	0	0	0	0	0	0	0	0	0	0	0	0	0	0	0	0	0	0	0	0	0	0	0	0	0	0	0	0	0	0	0	0	0	0	0
ENSG00000226664.1	RP4-745E8.2	0	0	0	0	0	0	0	0	0	0	0	0	9.40752	0	0	3.77675	0	0	0	0	0	6.6245	0	0	8.68852	0	0	0	0	0	0	0	0	0	0	0	0	0	0	0	0	0	7.91587	0	0	0	0	0
ENSG00000236963.4	LINC01141	0.150509	0	0.23435	0	0	3.01791	0.646416	0	0	1.03707	0	0	0	0	0	0	0	1.20765	0	0	2.75956	0	0	1.66636	0.329213	0	0.215983	0	0.0856006	0	0	1.07696	0	0	0.0536385	0	0.0646761	0.540126	0.32156	0	0.122712	0	0	0.207965	0	0	3.03199	0.808425
ENSG00000226487.1	RP4-749H3.2	0	0	0	0	0	0	0	0	0	0	0	0	0	0	0	0	0	0	0	0	0	0	0	0	0	0	0	0	0	1.82181	0	0	0	0	0	0	0	0	0	0	0	0	0	0	0	0	0	0
ENSG00000117242.7	PINK1-AS	425.222	239.461	342.33	399.475	45.6024	249.719	254.738	353.844	178.81	210.021	312.609	158.472	159.292	131.718	143.14	144.98	284.57	461.717	491.27	264.747	235.797	153.184	148.425	153.315	154.98	150.025	225.197	140.443	146.436	141.424	149.824	149.848	646.224	713.981	120.905	102.903	102.141	114.895	113.563	113.611	172.89	172.517	131.57	182.247	161.894	173.824	174.686	210.97
ENSG00000233069.1	RP5-930J4.2	0	0	0	0	0	0	0	0	0	0	0	8.17631	0	0	0	0	15.4432	0	0	0	0	0	0	0	0	0	0	0	0	0	0	0	0	0	0	0	0	0	0	0	0	0	0	1.89305	0	0	0	0
ENSG00000236936.1	RP3-329E20.2	33.7681	27.4509	12.179	15.2742	9.14456	0	0	1.14608	6.98591	7.26621	0.805342	0.886473	0.562235	3.33201	1.99357	2.17561	46.7504	0	0	0.650895	0.914952	0	1.28508	1.12436	1.68297	2.27903	2.16266	5.93581	4.19832	1.88356	3.39404	0	64.6882	27.3588	1.42766	1.56962	3.08692	2.07799	3.44223	4.77759	2.34253	0	1.63468	0	0	1.27511	0	0
ENSG00000231105.1	RP5-1071N3.1	5.3851	3.40095	1.43532	2.92132	1.49432	0	0.826995	0.495487	1.7735	3.49307	1.1995	1.3018	31.5708	34.4578	13.9711	14.2758	10.075	0	3.36375	1.09508	1.74506	0.88543	0.793842	1.22991	0.80402	0.568761	1.87948	1.52553	1.04428	1.91094	1.28731	1.27995	2.56928	0	1.10604	1.48152	1.86394	2.04721	2.68878	1.34542	0.752048	1.3726	0.515026	0.331422	0.693293	1.01755	0.319193	0.333656
ENSG00000236009.1	RP11-293F5.1	2.29556	5.90543	3.4122	5.45592	0.746507	0	0	11.4462	1.41658	0	8.43137	1.36438	1.44556	0.745996	0	1.39613	0	0	0	14.1759	10.6885	5.75938	4.42772	4.89049	4.48627	8.15659	1.6306	4.23702	1.01835	6.27886	2.44869	7.94681	0	0	7.06489	4.77202	4.96276	2.29721	4.13516	2.58757	46.4819	62.816	53.248	35.5785	50.6532	38.8974	30.755	14.1192
ENSG00000233431.1	RP11-63N8.3	4.25641	4.97528	0.425525	2.52118	0.758194	0	0	0.890557	0.650775	0.904322	1.17389	2.04763	0	0	0	0	0	4.91741	0	0	0	2.29838	0.712352	0.316309	0.505386	0.509955	0.38904	0.41481	0	0.339906	0.385656	0.353869	0	0	0	0	0	0	0	0	0	0	0	0	0	0	0	0
ENSG00000228397.1	RP1-224A6.3	2.45126	1.1216	1.8592	4.24055	0.13173	0	0	0	3.00764	1.38725	0.489731	1.02756	5.74515	12.5528	6.45313	11.652	0	0	6.62153	0	0	0	0.52931	0.69789	1.05334	0	0	0.911549	0.762275	0	1.72326	0.841716	14.2547	0	0.461003	0	0	0.545425	0	0	0	0	0	0	1.26584	0	3.49775	0
ENSG00000218510.5	LINC00339	409.018	281.473	236.086	215.97	81.2711	116.228	93.3584	236.267	78.2278	164.428	261.037	185.521	368.136	199.379	453.68	326.127	145.494	199.39	227.348	468.533	185.146	225.575	208.897	214.121	220.174	229.701	323.38	251.781	196.857	184.697	252.638	320.217	467.755	623.017	275.242	216.22	241.818	230.005	273.242	264.234	317.843	243.908	370.242	356.185	242.91	352.095	224.688	578.708
ENSG00000230068.2	CDC42-IT1	0	3.03521	3.64022	1.35387	6.55791	0	0	1.99181	2.38377	6.17481	1.73945	1.12663	7.23933	32.1372	11.1913	18.6646	11.4229	0	0	0.895001	1.17261	6.08664	5.83094	7.57328	3.39947	4.04828	1.08974	9.11657	6.96808	8.65394	4.98012	8.47472	0	0	6.78728	5.64846	7.31598	7.43995	5.15012	7.26958	8.60784	15.1243	6.95019	2.42159	17.2537	4.23919	0	1.62411
ENSG00000271840.1	RP1-224A6.9	5.01941	4.50265	0	3.84393	13.0581	4.52256	3.91621	1.24654	14.8305	38.617	5.39381	3.01403	14.7899	19.3144	15.8635	11.3945	16.2494	0	0	3.08639	2.00052	3.80102	2.91767	4.52208	3.9786	3.42289	7.55358	2.11733	3.13906	3.59072	1.81383	4.71483	0	0	5.18243	4.24097	2.88121	6.61617	3.71987	4.64241	4.32485	14.0128	5.12068	4.58762	7.06879	3.99677	0	0
ENSG00000279625.1	RP11-415K20.2	0	0	0	0	0	0	0	0	0	0	0	0	0	0	0	0	0	0	0	0	0	0	0	0	0	0	0	0	0.173957	0	0	0	0	0	0	0	0	0	0	0	0	0	0	0.218232	0	0	0	0.311134
ENSG00000237200.1	ZBTB40-IT1	74.6094	78.7494	4.17651	61.7857	4.75637	0	0	9.18976	0	0	1.78107	3.52351	5.89686	12.3913	4.81832	14.7383	106.261	0	0	21.1917	0	7.67982	7.48001	30.1837	30.2152	16.8822	15.5816	31.2376	24.6312	33.0343	43.18	19.6225	0	0	24.312	41.6483	57.2462	48.2388	31.8667	57.842	30.8853	0	28.9286	7.4745	37.0029	7.15539	16.8901	11.1864
ENSG00000225952.1	RP11-69E9.1	0	0	0	0	0.178641	0	0	0.911645	1.41625	0	0.617947	0	0	0	0	0	0	0	0	0	0	1.0026	0	0	0	0.630265	1.09733	0	0.94272	1.00059	0	1.10966	0	0	0	1.60071	0.693192	0	0	0	0	0	0	0	1.88376	0	0	0
ENSG00000240553.1	RP1-184J9.2	122.893	88.0822	138.281	132.98	9.95856	17.7781	4.97774	41.5012	71.6514	106.124	49.1552	54.3431	21.7082	27.931	32.4435	27.2262	129.187	41.5407	23.8601	119.549	137.246	81.456	85.6022	75.1221	74.3429	73.2699	62.8866	89.1657	127.314	98.0076	104.968	101.313	0	0	58.6462	78.7701	65.1674	73.367	73.785	58.0544	68.9798	52.5098	53.0634	83.7927	70.5271	71.6955	84.7603	84.2199
ENSG00000261326.2	LINC01355	116.25	132.499	85.3795	80.3388	27.8681	72.7185	59.3447	50.6566	54.2041	42.3199	84.5606	54.4902	76.4507	5.89052	57.3786	4.18319	308.498	96.843	81.8556	49.1875	58.613	130.015	194.625	137.925	179.551	176.781	154.039	243.93	219.042	277.345	191.848	282.307	89.9957	74.6217	114.264	144.096	125.785	150.373	184.98	156.391	263.373	198.757	304.144	232.282	327.933	255.936	107.799	73.0357
ENSG00000249087.5	ZNF436-AS1	288.998	31.0152	64.3704	42.9798	22.9205	64.9646	95.2271	26.9691	26.9781	29.742	22.0161	22.3049	19.108	12.103	18.2157	5.67359	111.878	120.715	189.57	109.787	169.367	45.5624	48.4229	38.3608	48.2182	29.8281	38.765	55.1444	35.7675	49.1901	39.293	45.1343	85.6332	126.622	35.8169	37.2553	58.0701	39.817	45.8946	45.4803	83.0004	153.07	81.5516	93.3917	84.021	56.5566	84.4451	92.2506
ENSG00000271420.1	RP5-1057J7.7	81.7688	35.1845	42.4832	36.7218	28.4363	0	0	0.649371	0	0	4.71784	1.98373	10.1363	8.95664	2.0848	3.36659	3.86335	111.831	95.75	23.1842	25.1366	2.2713	4.7811	3.45014	8.35586	6.60651	18.9326	5.46084	8.65029	3.84592	9.08779	20.9843	0	0	2.91518	3.46812	2.50014	3.23826	6.10293	0.681635	47.7342	48.3089	49.6804	46.0649	38.6149	31.4747	27.8021	31.265
ENSG00000235052.1	RP1-150O5.3	0	4.25343	0	1.89749	0.280632	0	0	4.64594	0	0	3.34077	5.71902	2.10248	3.2657	0	5.04489	0	0	0	0	1.81656	6.26537	6.06285	4.6054	4.06571	7.55297	6.41013	8.11569	10.075	8.05121	8.48823	3.0155	0	28.588	6.76811	3.95143	4.30768	0	4.84565	1.20493	0	0	3.59669	4.44589	2.39193	8.17285	2.10577	0
ENSG00000236810.4	TCEB3-AS1	341.442	404.123	333.242	532.703	58.3029	224.368	270.118	268.677	349.243	330.383	345.232	237.272	122.178	113.501	115.782	103.497	936.962	310.114	276.46	369.661	350.817	169.276	204.233	190.359	171.035	216.746	262.116	213.06	173.503	212.478	199.955	226.185	459.359	523.596	250.689	241.046	218.905	264.934	244.559	235.193	349.613	302.171	268.13	262.284	313.028	310.124	352.458	370.579
ENSG00000232557.3	RP11-4M23.3	0	0	9.07392	0	0	0	0	0	0	0	0	0	0	0	0	5.26323	0	0	0	0	0	0	0	0	0	0	0	0	0	0	0	0	0	0	0	0	0	0	0	0	0	0	0	0	0	0	0	0
ENSG00000225315.2	RP11-293P20.2	27.3172	45.6483	6.31488	18.1234	1.11676	0	8.99087	0	0	0	0	0	0	0	0	0	9.02739	0	0	7.70102	0	51.5903	41.2585	53.1533	36.0379	37.6828	93.5156	160.948	167.962	206.133	162.73	133.044	0	0	25.695	2.02751	0	0	0	0	1113.56	1371.9	640.559	1032.81	1028.19	1301.74	1283.53	1088.42
ENSG00000230703.1	RP11-293P20.4	1.51135	1.53566	0	0	0.289749	0	0	0	0	0	0	0	0	0	0	0	13.4132	0	0	0	0	4.103	1.38735	3.677	3.24502	5.03842	3.37182	33.5677	15.3903	18.2547	15.6964	20.7473	0	0	0	0	0	0	0	0	51.451	35.5319	72.5147	44.7746	74.4203	49.0131	31.8989	9.35902
ENSG00000230023.2	RP11-10N16.2	0	0	0.23193	0.264387	0	0	0	0.179333	0	0	0.113103	0	0	0	0	0	0	0	0	0	0	0	0.116881	0.153907	0.115883	0	0	0	0	0.175707	0.188227	0	0	0	0	0	0	0.119004	0.141535	0	0	0	0	0	0	0	0	0
ENSG00000232298.2	RP11-10N16.3	0.673003	0	0.528402	0	0.128665	0	0	0	0	0.880084	0	0	0	0	0	0	0	0	0	0	1.26782	2.42288	0.792943	1.03642	0.784364	2.55822	0.443039	1.37039	0.768401	0.380609	2.94585	2.01735	0	0	0.23137	0	0.293049	1.11626	0.994918	0	1.79509	5.55329	2.07432	2.48654	4.16536	2.39522	3.88999	3.3193
ENSG00000264443.1	RP4-594I10.3	3.60835	5.27148	21.3843	10.5796	3.25207	32.7388	26.3591	69.7069	26.5701	11.6362	74.0445	37.6305	1264.69	927.363	526.352	534.639	84.327	8.30803	13.3705	65.4717	72.0303	37.0789	40.0273	42.9971	45.949	58.0759	91.3261	77.6626	68.2232	76.9504	52.7313	81.2501	16.9562	17.0959	54.1018	50.2819	40.3774	44.5959	54.7522	46.8927	15.6846	11.2604	19.9428	14.1307	23.5883	14.3022	36.8191	14.6815
ENSG00000229162.1	RP11-84D1.1	0	0	0	0	0	0	0	4.56878	0.722714	3.90818	4.68808	3.65606	6.67885	4.91641	12.6295	9.40173	0	0	0	0	0	0	0.330903	0	0	0	0	1.10922	0	0.484377	1.02668	1.10993	0	0	0	0	0.334462	0	0	0	0	0	0	0	0	0	0	0
ENSG00000261025.1	RP11-84D1.2	0	0	0	0	0	0	0	0.132722	0.567013	0	0.140728	0.396183	0	0.122398	1.33539	0.504244	0.347731	0	0	0	0	0	0	0	0	0	0	0	0	0	0	0	0	0	0	0	0	0.0812952	0	0	0	0	0	0	0	0	0	0
ENSG00000233755.1	RP4-799D16.1	0	0	0	1.45989	0	0	0	1.3028	0	0	6.23009	8.31271	0	0	7.40458	0.876188	1.4852	0	0	0	0	0	0	0.950222	0	0	0	0	0	0	0	0	0	0	0	0.645373	0	0	0	2.08039	0	0	0	0	3.17116	2.11599	0	0
ENSG00000231953.1	RP4-706G24.1	0	0	1.92524	0	0.377741	0	0	0	0	0	1.01862	0	0	0	0	2.42839	0	0	19.0839	0	0	1.69438	0	0	0	0	1.9626	0	1.62776	0	0	0	0	0	0	0	1.15325	1.10853	0	0	0	0	0	0	0	0	0	0
ENSG00000272432.1	RP3-465N24.6	3.92015	3.29711	0.794004	2.18176	2.06465	0	14.8909	3.89742	10.3997	3.80085	7.12046	7.14995	10.2449	14.2022	21.2133	36.3064	30.787	17.4357	20.4493	3.88103	2.93236	8.13588	5.56076	5.50261	5.97559	8.07146	0.710936	1.6583	3.13181	2.7745	4.28122	1.94505	15.0663	0	4.51087	0	4.89204	2.15055	8.20955	4.86049	1.3185	0	3.22626	1.21154	4.1732	0	3.16727	4.35983
ENSG00000225643.1	RP11-70P17.1	1.19045	2.41889	1.92764	3.35781	1.13596	0	0	3.61935	4.74912	7.13949	6.42834	5.24561	23.3113	30.9123	13.9268	22.3948	25.3234	0	7.85814	1.90128	2.78715	0	1.07788	0.730263	1.13877	0.570556	1.75997	4.86852	3.1869	3.82863	2.6789	1.60672	0	0	4.55258	10.7884	7.33622	2.59179	2.26161	1.80853	5.16514	3.83301	3.55497	5.28073	4.68107	1.36886	6.7369	3.48036
ENSG00000233478.1	RP1-187B23.1	0.202233	0	0.314498	0.186055	0.377576	2.14503	0	0.281881	0.420686	0.578393	0.15918	0.218156	4.11072	11.5646	3.28031	4.5324	31.6582	1.61842	5.30887	0.944621	0.58613	0.244706	0.243517	0	0.241166	0.154435	0.288363	0.278798	0.578787	0.236544	0.387871	0.649724	3.39106	0	1.08594	0.762905	0.721417	0.425097	1.11431	1.0961	0.150949	0.334211	0.484287	0.672131	0.85043	0.248756	0.197444	0
ENSG00000228172.4	RP1-317E23.3	316.059	273.499	373.898	447.295	8.61747	90.0519	37.8433	77.8869	61.8924	97.2117	92.7862	43.0834	58.2858	49.3766	42.3001	39.9393	51.145	185.706	218.483	718.219	703.906	396.182	354.617	354.98	356.284	394.614	457.426	394.513	411.335	529.347	414.027	384.54	3.6488	23.6517	613.096	531.154	474.105	574.411	563.19	484.714	415.186	419.875	407.412	557.322	454.394	420.255	506.435	667.339
ENSG00000272478.1	RP1-317E23.7	9791.15	10661.7	9962.07	11047.9	1441.72	355.394	191.745	627.786	406.769	467.709	540.409	310.159	262.743	248.569	195.65	299.4	1356.1	939.097	1433.17	7312.92	4900.82	1832.13	1975.94	1866.75	2177.21	2136.46	2197.12	1093.78	1609.89	1582.26	1482.89	1650.34	566.217	348.616	1711.17	1572.71	1408.44	1662.54	1758.22	1632.89	3050.15	3040.85	3098.38	2923.13	2720.87	3756.12	3520.54	3819.76
ENSG00000236528.1	RP1-125I3.2	348.176	278.49	343.088	276.734	55.0328	55.7542	46.6503	164.011	117.156	114.07	168.71	121.239	23.5314	25.3436	31.7646	30.9519	23.8589	64.1653	54.7156	35.2762	26.1361	171.425	138.109	168.682	126.152	110.547	75.0534	176.172	235.615	217.646	158.435	55.999	94.4776	161.281	115.031	90.898	84.6634	79.5952	90.7327	80.2109	71.5455	49.1168	50.4117	70.7654	53.6029	54.3516	68.1067	56.4317
ENSG00000236782.4	RP11-96L14.7	244.582	198.978	322.894	219.266	42.1895	131.342	140.186	468.801	623.257	837.144	528.832	679.64	82.0519	96.475	56.074	93.4421	218.303	475.207	462.609	86.0528	112.855	158.109	131.967	148.189	127.412	83.6979	207.675	167.757	178.249	198.267	209.609	108.517	364.702	425.499	169.568	151.556	145.609	80.1298	110.477	85.2179	216.585	127.242	104.895	258.158	119.837	128.34	195.026	208.202
ENSG00000225891.1	RP3-476K8.3	16.0046	11.8881	5.40348	9.40253	1.57804	6.62606	5.46943	3.4422	9.94817	3.82121	3.68516	5.54756	4.67617	6.05908	2.74779	1.46865	28.215	0	0	7.12738	9.80141	13.627	13.2188	10.7105	12.9236	15.2698	8.9721	22.8438	11.6173	11.3116	14.1303	20.8327	0	0	10.9519	15.3331	15.2687	14.9395	16.596	14.6829	7.37388	12.1983	23.4839	11.2443	11.65	11.4317	5.01015	6.77829
ENSG00000260063.1	RP5-968P14.2	5.54308	5.90825	12.2374	4.39434	2.52401	4.17215	7.09651	5.30177	2.84921	2.69903	3.01405	2.8909	3.98514	4.08088	4.5955	5.93908	10.6206	21.8246	8.85107	4.38833	7.66854	6.28876	5.19301	4.522	5.77942	7.74447	4.42929	3.51976	4.41856	4.67718	4.13005	5.45113	13.5987	9.34453	5.32429	4.7468	5.48744	4.34475	4.24113	2.35364	3.87401	3.70615	5.3002	5.65936	4.0345	4.60317	8.62237	5.04127
ENSG00000226698.1	RP1-50O24.6	479.543	506.454	681.028	445.217	146.564	60.9767	70.4796	144.294	122.884	74.6382	122.598	122.639	52.321	53.2678	59.3599	78.8118	40.7665	56.1049	0	133.288	69.2716	177.73	158.874	204.681	180.93	128.948	273.633	249.704	204.107	288.451	219.096	159.586	97.1652	96.4194	139.345	206.565	210.423	151.164	188.858	214.565	189.573	145.623	141.857	186.756	157.791	184.167	121.715	175.947
ENSG00000224311.1	RP11-40H20.4	0	0	0	0	0	0	0	0	0	0	0	0	0	0	2.57542	0	0	43.3145	0	0	0	0	0	0	0	0	0	0	0	0	1.8449	0	0	0	0	0	0	0	1.48967	0	0	0	0	0	0	0	0	0
ENSG00000241169.1	RP4-752I6.1	0	0	0	3.14584	15.6477	0	0	0	0	0	0	0	5.10564	0	2.22236	2.48377	79.98	0	0	0	0	1.86255	0	0	0	0	0	0	1.86152	0	2.14167	0	0	0	0	0	1.2259	1.12812	0	1.69814	0	0	6.58628	0	4.46394	0	0	0
ENSG00000237429.1	RP1-159A19.4	16.6038	5.63285	26.3839	0	1.36041	0	0	0	0	0	0	0	59.764	31.5226	31.0132	10.7075	0	39.1525	0	20.4857	17.4022	28.0583	15.3548	20.7651	5.21432	34.0052	99.1031	122.317	178.012	119.273	162.018	63.0425	0	0	6.62825	16.8539	14.0362	21.4656	21.7898	26.7055	4.34959	9.85529	4.73116	11.1227	6.11386	14.5061	5.68381	0
ENSG00000233975.1	RP11-288L9.1	0	2.01956	0	0	0.345345	0	0	0	0	4.20834	0.753843	0	2.23402	0	2.86	3.11359	0	0	0	1.3521	0	0	0	0	0	0	4.36388	0	0	0	0	0	0	0	0	0	0.882396	0	0	0	1.61183	6.82868	1.67789	0	2.22758	0	3.90992	0
ENSG00000225886.2	RP11-288L9.4	9.47742	6.12834	8.66512	3.42662	0.568061	0	0	1.89372	1.45345	0	1.73582	0.895156	8.98393	3.49016	8.41881	10.9568	3.02731	0	0	1.0177	3.56982	0	4.13726	1.81856	3.50564	2.33159	3.64518	4.36222	1.56796	6.20522	2.11782	1.02578	0	0	5.02474	7.4308	3.47997	4.68307	1.92486	2.22378	11.5327	19.1185	12.7268	22.3621	10.2111	22.3464	11.6745	7.79518
ENSG00000269971.1	RP3-426I6.5	0	25.1554	0	22.7771	17.4777	0	0	0	67.2362	70.8205	6.46609	20.2245	0	37.052	8.77954	22.3514	678.527	0	0	0	20.7201	13.8761	9.45232	0	0	0	16.4591	48.8105	0	14.2048	15.2018	0	0	0	0	11.0282	27.7253	0	42.5309	0	41.1253	0	42.6593	16.4333	0	0	25.037	0
ENSG00000270031.1	RP3-426I6.6	0	49.8798	8.68794	5.01217	0	0	0	6.49355	32.5401	33.3532	1.98704	7.51474	0	13.6215	6.85058	17.5812	27.7636	90.6746	0	17.0382	25.7202	13.8532	15.7803	11.2516	9.34143	9.31843	17.0553	53.3342	36.6783	21.056	34.9771	28.3977	0	0	17.9729	15.6763	14.3072	30.0097	13.6266	19.6025	18.975	0	44.4505	9.62797	37.4539	43.0056	18.513	12.3808
ENSG00000227050.1	RP11-460I13.2	1.33371	0	1.02431	0	0.303022	0	0	0	0	0	0.522878	0	0	0	0	1.7029	0	0	0	2.8584	0	68.7582	40.4834	42.5874	50.4893	33.5472	44.1741	110.637	104.057	83.2696	88.7147	17.9569	0	0	50.2731	55.9324	50.5494	40.1202	45.1952	41.1029	1.8889	2.21457	2.04852	1.63303	1.33954	0	1.27398	0
ENSG00000270605.1	RP5-1092A3.4	9.0538	17.7634	29.0231	9.71083	4.98969	35.1827	28.3148	9.11507	4.44366	2.68349	2.07448	4.89755	66.4813	64.6021	67.1118	88.9975	12.4539	77.1412	81.8659	17.2615	11.5233	63.931	55.4926	57.0561	57.7898	36.4949	55.125	61.8317	53.0431	110.256	90.0994	57.7254	87.4283	88.6402	59.0834	46.5216	48.211	49.3247	51.5563	46.6156	52.8808	28.9717	69.6387	45.0291	36.7335	44.339	33.871	20.8567
ENSG00000271398.1	RP5-1092A3.5	1.44839	3.07779	2.30701	1.53986	0	0	0	0	0	0	0	0	7.32112	1.09814	12.1764	4.64056	0	0	0	0	1.85957	13.2734	7.85635	3.81993	5.38979	3.10004	2.02301	5.86633	4.08496	4.72882	10.1412	1.94615	0	0	7.01065	7.8385	2.61816	8.7987	6.1802	7.28398	1.08087	2.84379	3.96757	2.02664	3.36254	8.16205	0	0
ENSG00000242125.3	SNHG3	198.751	469.852	274.691	431.701	1292.46	182.418	137.29	1165.57	876.413	1449.57	748.976	1106.93	655.61	663.544	644.41	661.131	1355.4	307.414	300.848	85.481	131.945	214.325	231.773	267.391	150.206	152.869	662.533	309.051	401.141	739.04	576.988	377.95	2072.74	2010.16	311.44	270.018	183.153	196.197	284.351	208.939	241.564	213.286	230.154	333.979	351.839	226.621	281.373	299.941
ENSG00000279443.1	RP4-669K10.8	3.83863	2.29594	5.35382	3.97153	0.910771	10.1232	3.30849	29.8599	6.12605	11.259	14.6337	15.9696	4.9331	5.03797	6.08195	5.10103	1.59751	7.12529	5.81342	0.962869	1.56973	1.97438	2.64152	1.47098	1.90038	3.53411	5.75699	2.38578	3.65286	3.51367	4.9036	1.73419	9.58859	14.6657	2.61782	3.29635	1.98353	1.73753	1.65609	2.02476	5.20485	1.70785	3.52258	6.34524	4.71199	3.71613	4.15919	4.23325
ENSG00000197989.12	SNHG12	146.706	189.736	201.359	241.145	101.337	502.077	645.05	978.269	3391.17	3852.66	1601.85	2453.46	756.101	843.826	662.182	898.08	13223.6	324.385	362.725	136.874	216.071	102.453	98.8352	104.336	140.057	111.641	306.558	626.965	530.53	525.416	428.769	244.034	1221.03	899.163	203.08	227.344	155.546	179.513	184.048	216.608	198.139	245.665	205.198	264.8	217.762	230.42	203.114	227.378
ENSG00000229388.1	RP11-442N24__B.1	5.61871	6.88058	3.76782	4.74999	3.02436	5.97644	0	15.2998	10.0916	8.9486	14.3999	14.4511	15.0876	5.51852	8.3826	6.70744	5.35169	0	0	7.97618	18.0001	1.47897	2.452	4.59636	2.54115	2.41056	3.6365	2.4366	3.05483	0.680399	3.02374	1.56413	12.5879	26.4638	4.77882	3.10946	2.9262	5.2053	5.52593	1.41386	15.0861	30.6456	19.6968	12.6273	19.5836	12.3829	11.6304	9.75422
ENSG00000270103.3	RNU11	364.277	77.6387	108.338	68.0981	9606.53	0	0	57.7874	1198.07	663.437	355.944	43.2524	1096.32	763.207	460.394	693.093	292559	0	2967.15	235.071	0	318.154	146.401	235.044	268.522	81.5403	298.36	49.5562	125.533	40.9039	95.726	299.992	0	0	101.067	296.119	123.623	58.6175	134.529	40.3347	188.135	302.015	71.3863	0	181.875	0	81.6794	328.451
ENSG00000233427.1	RP1-212P9.3	0.469896	0.478326	1.11327	1.79166	0.104327	0	2.2057	15.8266	15.9071	1.32914	7.08262	4.47443	0.288126	1.18203	2.83847	1.16865	0	3.81397	5.99223	0.329848	2.36788	1.5554	1.82132	2.65098	2.08539	2.14536	23.4344	5.86817	6.09694	6.15848	7.55749	7.74476	5.96798	0	0.532983	0.813086	2.21782	1.49477	0.508023	0.304149	5.02673	3.09125	2.98752	4.22557	0.98366	1.15679	4.52258	0
ENSG00000225750.1	RP11-242O24.3	0	0	0	0	0	0	0	0	0	0	0	0	0	0	0	0	0	0	0	0	0	0	5.69753	3.77494	2.58714	4.84252	0	5.17865	0	0	0	0	0	0	0	0	5.32377	10.3608	0	0	0	0	0	4.80937	0	0	7.01088	0
ENSG00000237934.1	RP11-467D18.2	1.37039	1.33408	0	3.61996	0.599722	0	0	2.18323	1.12004	0	0.988233	2.26315	1.99385	1.28006	1.70568	3.07094	2.61525	13.8419	0	1.7832	4.86289	5.80914	6.97418	2.2655	3.7632	4.95448	0.970441	7.31392	3.28514	6.86872	3.72243	1.96712	0	0	2.95217	1.99533	10.8585	3.33471	1.97503	2.46402	5.68709	0	1.10025	0	7.53967	0	1.31735	0
ENSG00000230523.1	RP3-437I16.1	0	0	0	0	0.0463778	0	0.877179	0.144952	0	0.596072	0.0796893	0	0	0	0	0	0.34926	0	1.3133	0	0	0.128329	0	0	0	0	0	0.146297	0	0	0.265184	0	0	0	0.0753588	0	0	0	0	0.125654	0	0	0	0.140072	0.222083	0	0	0
ENSG00000228176.1	RP4-656G21.1	0	0	0	0	0	0	0	0	0	0	0	0	0	0	0	0	0	0	0	0	0	0	0	0	0	0	0	0	0	0	0	0	0	0	0	0	0	0	0	0	0	0	0	0	0	0	0	0
ENSG00000233399.2	RP11-111I12.1	0	0	0	0	0	0	0	0.437168	0.340718	0	0.128427	0	0	0	0	0	0	0	0	0.223028	0	1.41222	0.572704	1.28346	0.922185	1.32967	1.03838	0.513254	0.997066	3.23711	2.95017	2.70801	0	0	0	0	0	0	0.158578	0	0.291326	0	0	0.241372	0	0	0.336819	0
ENSG00000233372.1	RP5-893G23.1	0	0	0	0	0	0	0	0	0	0	0	0	0	0	0	0	0	0	0	0	0	0	0	0	0	0	0	0	0	0	0	0	0	0	0	0	0	0	0	0	0	0	0	0	0	0	0	0
ENSG00000236335.1	RP4-591L5.1	0	0	0	0	0	0	0	0	0	0	0	0	0	0	0	0	0	0	0	0	0	0	0	0	0	0	0	0	0	0	0	0	0	0	0	0	0	0	0	0	0	0	0	0	0	0	0	0
ENSG00000231949.1	RP4-591L5.2	0	0	0	0	0	0	0	0	0	0	0	0	0	0	0	0	0	0	0	0	0	0	0	0	0	0	0	0	0	0	0	0	0	0	0	0	0	0	0	0	0	0	0	0	0	0	0	0
ENSG00000186056.8	MATN1-AS1	22.4993	18.7766	17.2482	13.1963	2.91667	3.30838	2.38315	5243.73	5622.81	6420.63	2503.85	5508.89	93.9776	92.9295	98.5062	151.935	23.6895	5.1027	9.56866	4.16353	2.0611	5.51665	6.93168	2.92228	3.7464	4.0878	13.4483	37.2333	23.8755	22.6174	29.749	17.1257	47.2043	54.4271	3.99019	13.3149	4.91614	8.88369	6.7659	8.15709	16.7153	8.90563	8.84067	17.1888	12.6323	8.16891	4.45871	9.01365
ENSG00000229607.1	RP5-1125N11.1	0	0	0	0	0	0	0	1.03433	0	0	0.671013	0	0	0	0	0	0	0	0	0	0	0	0	0	0	0	1.27279	0	0	0	0	0	0	0	0	0	0	0	0	0	0	0	0	0	0	0	0	0
ENSG00000223382.3	RP1-65J11.1	88.9589	87.2534	54.5306	78.2543	8.75312	0	0	0	1.37337	1.7936	0.300023	8.77639	0	0	0	0	7.09958	12.8829	0	1.34634	1.18586	0	0	0	0.789008	0.234172	5.29543	5.19777	7.23714	5.40181	2.93316	6.03767	0	0	0	0.305377	0.271658	0.249259	0	1.58436	13.6502	27.8367	8.78289	11.8928	9.90301	14.1735	15.3466	14.1326
ENSG00000235143.1	RP1-65J11.5	0	0	0.189647	0	0.0150063	0	0	0	0	0	0	0	0	0	0	0	0	0	0	0.192407	0	0.548309	0.238472	0	0	0.115456	0.188313	0	0.173779	0.350131	0.195673	0	0	0	0.110478	0	0.138326	0.129853	0.155392	0.186266	0.444225	0	0.222043	0	0.581583	0	0	0
ENSG00000229044.1	RP11-266K22.2	84.4987	167.348	142.485	177.904	1.28135	0	0	14.8408	20.8133	24.2551	19.9168	29.2319	2.38627	11.0711	2.95733	4.17875	119.958	0	0	159.57	195.289	80.0685	89.7582	75.2765	80.3846	100.758	144.091	86.0247	85.7428	89.7814	103.675	84.3521	38.759	118.178	98.4798	75.8603	80.0181	113.755	94.8551	87.3007	106.811	66.6469	98.6525	102.517	82.5145	117.12	107.394	164.72
ENSG00000223907.1	LINC01226	1.15574	0.547402	0	0.352065	0.0389443	0	0	0.693266	0.484445	0	0.15821	0.570195	2.23558	0.970638	0	0	0	0	0	0	0.528875	0	0.500958	0.546377	0.234665	0.282599	0	0.420924	0.33081	2.011	0	0.144131	0	0	0.14152	0.26314	0.0828293	0.153855	0.275627	0.450395	0.175256	0.992714	0.585318	0.142745	0	0	0.193765	0
ENSG00000260636.1	RP11-439L8.5	0	0	2.13378	0	0	0	0	0	0	0	0	1.88116	0	0	0	0	0	0	0	0	0	0	1.21177	1.62645	0	0	0	0	0	1.78215	0	1.98673	0	0	0	0	0	0	0	1.84334	0	0	2.34198	0	3.13689	0	0	0
ENSG00000229167.1	RP11-73M7.1	4.41428	5.14958	1.38307	2.42613	2.49235	0	0	0.665367	0	0	0.334319	2.00155	0	0	0	0	2.4574	0	0	1.33182	0	0	0.769779	0.511957	1.60677	1.93136	56.4014	24.4966	12.331	13.4364	13.6524	41.5041	0	13.7329	2.85163	2.79123	3.17256	3.44426	4.13836	4.28428	3.34705	0	0.694184	0.552508	1.80702	1.06948	0.847964	0.860614
ENSG00000235790.6	RP11-73M7.6	8.17293	13.6188	13.8713	16.2163	0.730047	0	3.20446	47.2413	76.5808	76.0888	77.7541	29.189	1.14289	4.72155	1.52749	2.83488	85.017	34.1576	26.1998	146.185	113.707	11.3891	20.3732	19.83	26.1558	19.8792	45.4474	95.9778	71.7084	80.4632	65.7967	46.87	17.6401	0	73.3638	107.705	89.6221	64.2655	72.9012	71.6868	64.8603	75.4496	61.7842	121.582	109.975	93.8833	76.9624	55.307
ENSG00000264078.1	RP11-73M7.9	5.85643	1.49562	1.10415	0	0.0983543	0	0	1.90937	5.88574	4.06033	3.61489	9.24297	0.959416	0.912463	5.2119	3.68434	0	0	0	0	1.52064	3.99825	1.26243	1.66832	0.655128	1.87329	1.99756	1.0529	1.84126	3.50092	3.0685	2.4961e-06	0	0	2.24968	5.43808	2.91947	2.12314	3.32964	2.98109	2.0904	0	2.60314	0	3.21645	0	1.54565	0
ENSG00000254545.1	RP11-84A19.3	0	0	0	0	0	0	0	2.27919	0.915941	0	0.773358	3.19777	0	0	0	0	0	0	0	0	0	0.790984	0	0.596442	0	0	0	0	1.30315	0.591523	0	1.65941	0	0	1.71079	0	1.22241	0.650547	1.48807	0.85864	0	0	0	0	0	0	0	0
ENSG00000203620.2	RP11-84A19.2	0.29106	0	0.225384	0.493216	0.163257	1.0926	0	0.475307	0.998263	0.681878	0	0.248607	0	0	0.112026	0	0	0	1.61206	0	0	0	0	0	0.19419	0	1.35331	1.29943	0.291714	0.622306	0.492368	0.550865	0	0	0.347513	0.119752	0	0.384058	0.115942	0.704262	0	0	0.439095	0.381703	0.293412	0.342556	0	0
ENSG00000269967.1	RP11-84A19.4	27.3773	31.5155	6.08291	2.11394	16.997	0	0	3.11258	79.1526	94.0238	15.95	23.6584	18.1409	40.7015	36.2366	41.4521	75.1898	0	16.6789	6.98288	1.80801	9.55576	5.51065	5.69018	2.65567	5.25224	28.9767	18.1831	23.8369	31.6977	35.0909	45.6513	0	36.7093	12.0124	11.951	10.3761	5.43644	17.2137	15.7867	19.8944	33.4373	10.1824	25.8977	31.2046	43.653	2.88814	5.76938
ENSG00000228634.1	RP4-534N18.2	10.9941	3.64975	1.36924	4.96296	0.226997	0	0	1.81585	22.456	44.9448	4.84666	10.1265	4.08323	21.609	10.1721	22.1597	102.829	0	0	1.09216	0	0	5.77472	3.78658	2.68885	1.89087	1.31922	12.7376	2.01629	3.20085	6.82752	6.33759	0	0	3.64602	3.21596	4.84258	1.98395	8.73954	9.85792	12.4913	28.5827	10.4708	7.49436	12.1216	6.80482	5.31429	3.61992
ENSG00000203325.3	RP11-277A4.4	3.12094	4.12361	0	1.97973	2.62273	0	0	0	2.0791	8.67683	1.97655	4.33893	0	1.24615	2.7777	1.26041	42.3844	0	0	2.2448	3.22453	4.09318	2.58936	4.6218	3.13424	5.64056	0.722602	2.23675	1.89894	0.619508	1.4066	1.31805	0	0	2.38331	5.65138	3.54464	7.44405	3.44732	7.60783	3.34124	0	3.58113	2.07152	4.71803	1.35493	3.2264	1.10402
ENSG00000250135.1	RP4-622L5.2	307.715	237.335	263.149	276.043	47.9017	97.2018	91.7258	285.881	338.914	313.65	232.695	309.544	172.014	154.384	170.79	200.365	339.728	176.953	211.793	255.274	239.387	168.797	143.056	171.218	160.159	181.297	128.382	157.939	162.894	158.307	179.827	145.109	229.099	184.118	166.533	210.261	156.297	184.568	190.185	173.445	188.422	173.863	150.244	188.837	201.927	185.101	220.868	202.476
ENSG00000224066.1	RP4-622L5.7	66.7118	56.7101	67.3935	37.0929	18.5097	121.153	69.7414	47.6886	41.3026	35.4074	30.4093	46.9766	34.7194	37.4533	32.7096	50.4941	87.395	76.2095	68.8709	50.6157	42.7489	62.6656	78.6535	60.2397	82.4406	70.5977	74.3922	38.4859	51.1127	44.7231	50.3026	60.9616	86.2015	81.5825	83.4254	94.9511	73.0474	63.2071	64.3712	63.7676	87.3795	83.2704	56.0245	90.0198	76.7485	64.3715	64.9425	76.3011
ENSG00000233775.1	RP4-811H24.9	1.05246	4.20589	5.83346	5.58013	0.988136	0	3.91403	1.18814	0.901555	0	1.11821	0.921061	0	0.514243	0.883094	0	0	16.8951	6.63316	2.52402	0.862397	4.83607	4.53302	3.82035	4.31225	2.58504	1.46872	3.73392	2.27737	1.21692	1.28867	0.722372	0	29.9214	3.06772	3.83404	2.45983	3.50393	1.38583	2.27114	1.65984	1.81654	1.69955	2.10062	1.11587	3.86539	2.94454	1.98899
ENSG00000224409.1	RP11-114B7.6	0	0	0	7.17659	3.87397	0	0	0	0	0	0	0	0	0	0	0	0	0	0	0	0	0	0	0	0.891032	0	0	0	0	0	0	0	0	32.9007	0.795799	0	0	0	1.10219	1.3379	0	0	0	0	0	2.58668	0	0
ENSG00000236065.2	RP1-117O3.2	3.81266	8.20671	5.00895	7.8649	1.58275	0	1.38011	2.55119	30.9871	28.3149	9.42148	14.592	0.770329	1.98883	1.56172	4.08471	26.2732	4.12851	3.29304	11.1828	8.325	3.66976	2.76237	4.75974	4.929	4.0338	4.42571	7.43998	4.07986	4.26175	4.94869	6.982	8.80507	8.98323	4.65482	3.46248	5.30638	3.9415	4.05104	4.63855	22.5847	13.6569	15.6527	19.362	16.6817	17.4499	15.3627	17.9517
ENSG00000278997.1	RP11-131M11.2	17.0298	5.24973	12.5678	11.1532	2.09399	5.81478	4.92592	5.61737	4.53243	8.4825	3.23005	0.418832	39.9085	54.1113	29.8249	43.7012	19.468	3.48477	16.7404	6.14004	4.22354	5.68829	9.36491	6.04755	11.5403	8.21442	4.87618	5.41421	2.83994	3.23318	4.62924	4.81697	0	0	10.719	9.78961	10.3866	9.60664	13.8504	7.7188	12.782	8.09011	14.4535	9.65724	15.6872	8.16848	9.76379	8.26671
ENSG00000279179.1	RP11-131M11.3	2.24937	2.46463	2.18102	2.67769	0.902771	0	3.13903	2.27392	2.06877	2.07305	0.688292	1.84858	9.33682	14.2493	7.96423	14.5145	5.88036	0	0.853814	1.27791	1.84342	3.11728	3.7781	3.49988	3.55071	4.0835	1.38301	1.41601	2.49064	1.78178	2.61248	2.08069	0	0	3.35112	3.62099	3.69869	2.84758	2.37084	2.31156	3.56336	3.29574	4.07658	4.40103	2.89269	2.29382	2.20355	2.60302
ENSG00000270115.1	RP11-415J8.7	8.38389	2.09039	13.2355	5.442	6.6884	19.3463	0	11.3432	3.20175	4.49212	8.26671	4.82444	4.90076	8.78909	8.80533	14.0874	129.485	0	0	18.627	11.0508	24.8528	29.6782	23.5718	29.6298	32.3494	8.18654	16.3652	10.9909	17.4393	15.5184	14.8118	0	0	26.1697	26.3252	46.855	21.3416	23.4061	27.7298	28.5464	10.8828	17.3178	33.0244	23.0958	25.6093	8.1278	6.21035
ENSG00000225313.4	RP11-415J8.3	126.674	125.006	52.6758	83.0871	13.9148	99.5178	90.1291	168.993	413.346	300.194	163.856	393.444	22.1399	22.6739	26.6056	44.4689	433.001	21.0148	33.0801	160.517	142.155	113.24	114.901	109.028	132.092	104.04	115.602	81.5854	95.5675	73.1744	52.6915	122.676	39.0846	73.863	74.1924	88.0688	85.7618	83.0079	91.5204	116.98	159.615	91.8798	141.601	112.588	170.607	114.448	72.5255	86.9006
ENSG00000233246.1	RP11-415J8.5	0	0	1.05102	0	0.531432	0	0	0	2.7116	0	0	2.75575	0	0	0	0	29.2153	0	0	0	0	3.16191	4.6306	2.70008	4.02725	4.51034	0.989046	2.39743	2.82787	2.73541	4.30154	2.99174	0	0	0	2.64478	7.28825	2.86365	3.3678	5.08984	0	0	1.26261	4.02669	0	0	0	0
ENSG00000231163.4	CSMD2-AS1	0	0	0	0	0.0965823	0	0	0	0	0	0.367176	0	0	0	0	0	0	0	0	0	0	0	0	0	0	0	0	0	0	0	0	0	0	0	0	0	0	0	0	0	0	0	0	0	0	0	0	0
ENSG00000255811.1	RP1-34M23.5	0.890335	0.918512	0	1.74878	0.192648	0	0	2.91384	0	0	1.25323	0	0	0	0	0	7.49023	0	6.61887	0	0	3.28181	4.05835	1.08814	0	1.2939	75.9225	1.33462	1.19074	1.76089	5.914	58.0909	0	0	0.389939	1.23907	0	0.478129	0.562507	1.34021	0	1.53688	0	1.7786	0.976648	0	2.80711	1.90925
ENSG00000230163.1	RP5-997D16.2	64.9769	92.4201	49.4561	73.8837	4.01737	14.1576	11.867	34.3251	38.193	23.0023	19.6875	36.8181	69.6302	45.8602	48.2907	49.3706	36.6323	18.5588	50.5277	42.616	30.1338	33.7422	31.7975	51.2255	48.775	49.3303	74.1672	67.7135	53.6977	75.5823	53.9149	55.7168	82.3551	66.6198	37.62	49.9855	44.308	37.5826	40.2407	39.9344	35.3231	27.3656	29.4641	38.3686	33.1217	38.3465	30.3787	15.0966
ENSG00000241014.1	RP11-244H3.1	33.8475	34.356	29.399	26.5714	5.41524	8.69261	6.60338	17.2978	17.496	20.2675	30.1029	14.021	129.585	94.0575	132.349	119.452	1.82327	12.2613	10.9161	7.57937	4.93307	19.1837	19.7977	20.4383	22.4149	22.048	24.6781	21.6534	24.3855	22.7698	22.0633	17.7377	15.2178	10.0406	26.6071	31.6688	24.4717	22.7399	24.5629	25.4472	12.4958	15.5606	14.8164	20.8927	16.552	11.7403	14.2794	14.1573
ENSG00000227409.1	ZMYM4-AS1	219.405	252.566	307.553	327.097	76.7093	52.9934	86.4252	122.988	33.7507	57.6432	98.1905	26.5385	91.1052	82.5441	69.1832	72.4499	885.12	26.949	98.7086	227.151	238.677	156.956	189.245	185.196	173.001	228.223	62.0791	156.296	129.819	197.199	167.306	211.552	0	0	105.484	156.418	171.036	210.011	191.701	177.03	312.338	263.252	263.741	255.958	194.148	227.019	278.981	334.7
ENSG00000239636.1	RP4-728D4.2	14.7331	0.72874	15.9951	0.734261	0.817875	3.96746	0	8.07765	6.27745	5.09352	6.99849	12.7181	81.1133	89.4226	146.337	243.071	0	0	0	10.6435	5.22356	6.59741	13.0211	8.13014	25.3267	9.34531	6.13703	12.3732	14.0485	7.41152	11.1851	10.9219	0	0	41.3922	42.2351	28.1879	15.7731	34.8958	23.7189	10.9643	9.12372	12.1356	5.37232	1.23047	12.0555	6.23141	11.3268
ENSG00000232335.1	RP11-435D7.3	16.6054	51.6604	38.3617	65.5184	0.652716	19.2731	0	6.72648	8.94304	5.92548	12.281	8.43771	0	0.948212	3.35986	2.6175	1.46451	0	0	101.703	159.166	21.275	66.5943	51.5426	34.6479	87.6661	46.4897	44.8536	21.2878	31.5636	31.3529	40.8386	0	0	38.5424	28.0275	29.2095	60.4792	41.5954	49.3923	49.0351	55.3631	36.5065	55.3686	28.6195	62.3245	90.7339	75.7059
ENSG00000280133.1	RP4-789D17.3	292.627	256.516	228.501	281.478	43.0477	104.231	99.4932	50.5202	18.5226	25.0772	60.1475	15.2907	61.7899	69.1449	60.6563	75.3562	64.3519	42.8232	47.006	29.3016	33.6567	43.6531	69.057	55.2134	61.296	67.0278	77.6378	66.0376	53.6528	75.7556	62.0489	68.1612	25.3068	41.0888	46.6416	41.6354	39.9392	38.9917	46.8221	50.9618	56.6571	46.2316	57.8479	60.4161	54.3699	56.6588	52.8656	47.5289
ENSG00000271914.1	RP4-789D17.5	94.559	49.4851	43.9583	44.0616	16.4329	31.6252	13.0597	22.5529	8.40176	11.5684	12.8247	16.211	34.7341	18.5967	41.5679	38.2807	14.4235	38.2742	0	9.45569	9.12993	19.6795	24.6421	24.3831	28.0208	27.1368	12.7041	15.2803	19.2389	44.0494	13.872	17.5657	0	0	7.96128	14.6792	19.2068	9.46741	21.7729	19.1519	4.26134	31.6267	26.6831	20.8434	10.489	29.2001	48.084	22.2923
ENSG00000271554.1	RP4-665N4.8	48.5691	57.8209	37.6939	71.9259	12.4136	0	0	6.16012	12.28	27.6506	3.62874	17.1102	2.92738	4.18744	3.88222	6.60455	156.02	0	0	46.531	12.3205	31.6523	32.3133	26.4926	20.9758	36.6384	7.52833	49.1304	35.4672	51.4729	32.6581	26.6979	0	0	16.9838	38.3045	65.2228	60.2446	56.6461	62.9129	71.4936	58.298	40.3262	65.4053	51.7788	58.1186	49.501	42.5773
ENSG00000116883.8	RP11-268J15.5	35.1282	19.0153	34.4501	27.7211	2.27124	65.8352	75.7597	68.6117	486.362	278.528	219.923	332.062	1.79503	5.41206	3.31716	3.58552	17.6005	146.441	144.563	50.9975	53.8273	119.187	96.4031	117.249	126.065	110.485	109.717	63.4655	41.8052	59.0166	51.9335	70.782	15.9663	3.18784	79.8029	91.5598	60.4359	61.1823	71.4938	86.8352	28.6055	16.4448	19.1775	39.1446	25.4253	34.1098	26.2008	19.6548
ENSG00000234481.1	RP4-614N24.1	0	0	0	0	0	0	0	0	0	0	0	0	0	0	0	0	0	0	0	0	0	0	0	0	0	0	0	0	0	0	0	0	0	0	0	0	0	0	0	0	0	0	0	0	0	0	0	0
ENSG00000223944.1	RP5-1180C18.1	0	0	0	0	0	0	0	0	0	0	0	0	0	0	0	0	0	0	0	0	0	0	0	0	0	0	0	0	0	0	0	0	0	0	0	0	0	0	0	0	0	0	0	0	0	0	0	0
ENSG00000233621.1	LINC01137	36.3175	56.9395	57.4055	55.4118	39.7964	2.00824	3.34951	9.49475	4.5443	8.23905	7.38775	7.74453	58.4423	41.1689	90.3098	72.0816	16.4634	23.4677	16.6907	2.76609	3.43381	14.6616	6.29921	5.23486	7.25085	6.46109	10.3347	44.9632	47.6774	36.8812	47.5826	10.9501	58.552	53.9456	4.99242	4.02165	5.00542	4.07474	2.58136	3.67418	1.96713	3.2541	2.22727	2.17655	2.87708	2.26448	1.3758	6.01669
ENSG00000233728.1	RP11-109P14.9	105.014	100.525	210.936	154.213	47.4744	252.076	282.095	43.1438	2.05344	9.99925	18.6255	6.21476	10.6707	12.4595	36.9324	37.33	5.06631	8.32353	13.2756	19.6543	23.7048	38.76	55.3085	41.2358	39.0181	36.5234	216.33	51.8689	53.5228	51.1795	70.8954	91.5227	16.7949	33.7707	53.3548	53.2422	34.0072	44.1358	41.4976	45.0305	45.2071	58.1825	36.7232	36.131	46.0655	39.9556	72.662	44.7025
ENSG00000230955.1	RP11-109P14.10	176.548	182.076	126.242	166.603	21.2393	68.9404	88.1139	100.434	150.248	94.2544	229.866	141.843	166.853	147.602	189.995	174.075	35.4597	120.81	331.774	81.0231	63.4143	68.548	108.967	82.3771	130.8	110.356	267.782	136.397	142.695	184.025	128.835	159.469	621.98	711.868	167.838	140.695	91.4362	124.722	104.759	123.683	101.083	105.704	78.6528	109.909	105.2	98.4532	123.551	105.237
ENSG00000224592.4	RP5-884C9.2	0.920958	0	0.739662	0	0.250877	14.9365	21.5909	0.70237	0	1.38803	0.414416	1.07028	0	0.629271	0	0	0	0	0	0.779701	0	3.79547	3.76641	4.8485	4.63374	1.85366	1.29301	1.48653	0.607632	0	1.38526	0.634449	0	0	0.695918	0.620744	1.00075	0	0.593975	2.18575	0	0	1.50314	1.24348	2.05369	1.19247	4.83123	1.03725
ENSG00000237290.1	LINC01343	0	0	0.17651	0.204724	0.0551932	0	0	0	0.22364	0.303641	0.0851173	0	0	0.123406	0	0	0	1.96438	0	0	0.198308	0.128079	0.613893	0	0.422778	0.485471	0	0	0	0.130182	0.139275	0.146641	0	0	0	0.108548	0.0920878	0	0	0	0	0.365615	0	0.297714	0	0	0.425737	0
ENSG00000238063.1	RP11-329N22.1	0	0	0	0	0	0	0	0	0	0	0	0	0	0	0	0	1.9085	0	0	0	0	0	0	0.547676	1.15039	0	0	0	0	0	0	0	0	0	0	0	0	0	0	0.554244	0	0	0	0	0	0	0	0
ENSG00000273637.1	RP5-864K19.7	282.965	277.996	324.35	521.817	23.0633	141.376	133.515	240.851	331.925	374.793	302.339	164.957	198.899	169.621	171.269	160.835	113.485	115.699	126.603	230.383	200.671	113.668	123.234	123.385	113.094	126.738	156.101	162.938	166.555	176.156	156.207	159.378	464.352	637.007	110.384	108.029	95.4078	118.109	109.768	123.588	178.864	212.18	162.42	189.193	171.272	189.927	248.047	239.747
ENSG00000228436.2	RP5-864K19.4	15.4798	19.2504	13.5757	12.1912	4.08885	44.1856	18.0933	13.3676	20.5448	28.2246	28.5015	11.0919	18.6528	7.45737	9.61006	16.1936	74.4062	9.80652	14.6933	33.9833	24.8823	19.764	23.1457	27.53	15.1249	24.7919	35.1428	24.8748	27.606	34.5593	33.0575	13.1304	0	16.417	13.9934	22.714	16.8327	22.0561	18.0221	16.8456	14.9906	4.86025	19.7815	19.0402	17.8456	9.27069	28.0516	22.4352
ENSG00000270040.1	RP11-416A14.1	26.3128	21.8358	11.2232	7.87516	9.48493	0	0	5.2111	45.591	135.292	13.4013	18.652	13.4369	12.0068	44.1156	2.35384	34.6958	40.5922	0	2.14255	0	0	1.75423	0	5.42689	1.11369	10.316	5.90844	0	0	5.55369	16.2539	95.3752	0	7.23982	6.86755	10.3085	6.87982	2.84679	0	26.8668	0	9.33927	17.4124	6.49798	7.30714	0	5.3737
ENSG00000226438.1	RP11-420K8.1	36.7469	37.0378	58.165	79.8345	3.41405	0	0	3.27483	10.0769	5.25347	8.79859	5.13184	2.32083	0.78531	2.77378	2.33339	27.2674	0	0	40.0122	40.2393	19.5513	24.8703	20.1497	13.7246	15.474	0	14.1425	10.9838	4.74251	15.3377	20.0564	0	0	17.2038	26.7595	46.8308	47.6815	49.8198	48.3195	47.7537	36.3724	25.5876	75.5853	13.8696	54.8241	70.1646	52.8401
ENSG00000182109.6	RP11-69E11.4	135.865	121.646	83.3546	71.8635	12.7052	545.982	447.09	82.2445	88.1994	73.8224	107.595	112.678	197.572	198.582	199.147	166.394	66.0049	308.598	307.035	81.6718	50.7697	156.73	161.038	158.856	201.758	174.119	213.506	141.245	103.131	141.07	118.911	153.833	75.2163	136.189	186.641	197.51	149.066	144.433	181.329	183.388	143.838	107.363	140.839	140.121	181.729	123.515	92.0909	72.5414
ENSG00000228060.1	RP11-69E11.8	689.079	658.552	746.669	875.167	8.93426	15.5316	12.8989	138.502	313.581	376.528	107.491	242.261	41.8382	67.3014	30.042	58.8968	375.241	0	24.3255	577.503	595.098	244.429	282.217	242.205	243.201	234.404	237.618	301.84	224.292	281.773	269.584	259.378	25.0793	0	283.125	210.679	243.094	227.93	221.382	225.468	1756.06	1131.06	890.389	1518.77	1070.93	1222.62	1164.21	1267.86
ENSG00000225903.1	RP1-144F13.3	0	3.64159	0	3.45724	0	0	0	0	0	0	0	0	0	0	0	0	0	0	0	2.88339	4.11638	0	3.59405	0	3.36819	0	0	0	0	0	2.89377	2.99501	0	0	1.55715	0	1.81876	5.61336	0	0	0	0	3.494	8.22273	4.72295	9.84933	0	0
ENSG00000261798.1	RP1-118J21.25	0	0	0.230171	0	0.106361	0	0	0	0.4357	1.2361	0.154313	0.969763	4.26724	4.3963	5.62079	5.50527	0	0	0	0	0	0.798113	0.1393	0.38446	0.340702	0.181975	2.37207	1.54074	1.91991	0.183755	3.01303	0.532184	11.3283	0	0.540307	0.273394	0.204896	0.407278	0.467432	1.34261	0	0	0.224327	0	0.839208	0	0	0
ENSG00000236546.1	RP1-118J21.5	0.833449	0.774127	0.624973	0	0.14164	7.99834	13.3011	5.18359	7.06732	0.97525	0.625539	4.37336	5.25347	3.58184	1.60503	0	1.95215	6.85823	5.3534	5.72948	6.56345	17.3024	13.7278	11.1877	12.6538	9.11232	17.3884	12.3785	18.5042	19.6559	14.3045	10.7099	0	0	20.2032	15.8177	21.7819	14.4705	20.6731	10.1793	7.20947	9.20547	12.9316	6.47975	10.3028	6.87926	23.5566	6.55305
ENSG00000259943.1	RP1-39G22.7	71.5265	73.8207	140.27	111.575	26.0556	218.428	232.273	64.8451	62.1554	71.2796	94.4993	65.7697	193.626	138.068	173.784	115.188	50.3974	134.588	157.142	136.244	150.178	133.477	143.129	129.218	129.252	127.204	158.75	117.64	134.509	131.207	108.019	149.171	623.694	481.697	112.348	86.9851	110.575	96.4863	100.233	132.537	133.381	173.297	111.746	130.665	120.127	140.174	152.946	185.282
ENSG00000260920.2	RP1-228H13.5	25.7417	25.1703	47.4465	31.4362	2.9801	96.2744	101.389	156.376	72.5515	79.0601	149.925	139.911	28.0819	22.89	37.7328	26.3709	4.25215	35.1642	39.4777	33.2158	40.4582	23.7478	48.28	40.3959	37.8261	43.8823	69.1339	34.6323	36.4705	41.7678	29.6743	55.0957	39.0533	16.193	49.8307	39.2692	40.5016	31.146	32.2873	41.2054	59.2069	64.3383	60.1836	68.2518	77.8917	90.1467	80.4284	82.1443
ENSG00000279667.1	RP11-656D10.7	3.73711	1.11965	7.56101	1.05441	0.387239	18.5853	29.5705	14.428	3.80703	11.913	7.5894	10.6519	3.04697	6.70212	5.26529	4.35282	0	0	8.65148	1.80566	0.770013	3.41251	6.07261	4.07982	4.61515	5.59059	4.08195	1.59583	2.44776	5.06339	1.44848	2.79208	19.7021	20.6782	5.15816	4.3367	5.86239	5.4424	3.35266	6.41039	6.97268	1.96831	8.6468	4.38677	2.68608	10.44	4.43404	1.13972
ENSG00000238287.1	RP11-656D10.3	10.0575	31.3061	5.54253	9.38496	8.15645	5.49539	4.80655	15.6658	10.4728	4.61429	3.67628	14.5505	17.9402	2.29161	19.99	7.79311	28.3485	14.1592	23.1934	21.7517	58.4425	25.0238	5.90231	46.9472	42.4181	37.5268	26.3377	33.8114	21.6504	16.4388	11.69	70.3545	32.7457	66.4717	20.111	22.6127	21.2574	18.367	41.3398	10.9495	39.8645	47.9427	70.2982	16.2305	16.5759	42.4197	20.8636	16.3538
ENSG00000227278.1	RP11-656D10.5	82.9806	95.5456	148.03	106.468	22.4636	59.417	48.8052	76.6113	25.5941	42.5696	50.18	51.8594	51.2633	40.7376	45.4268	31.0093	141.205	20.2723	0	132.116	114.669	54.6335	99.6816	80.1989	87.6581	89.4563	101.096	78.8664	100.65	94.8608	86.4877	112.526	75.054	228.496	94.6376	96.3863	83.8816	96.6373	73.9372	80.0292	133.435	102.918	105.923	115.728	108.848	120.78	101.742	141.362
ENSG00000238186.1	RP11-656D10.6	97.1816	65.6437	148.747	91.5949	15.9845	63.697	68.3066	46.4094	32.7205	32.9655	53.5973	24.7706	33.1442	31.8838	58.2055	35.0957	20.9216	194.959	75.3628	81.7805	75.2191	67.2693	73.8808	60.3469	74.9694	91.1229	92.0156	57.9002	64.1408	90.4875	68.871	87.9229	51.2469	215.024	83.106	78.3261	74.7912	65.9863	55.6115	65.8587	79.8689	90.1225	75.9074	107.903	126.006	60.8937	113.95	144.585
ENSG00000237899.1	RP4-739H11.3	3.75238	0	0	0	0	0	0	0	0	0	0	0	0	0	0	0	0	0	0	0	1.54868	3.12882	5.08846	2.85675	2.6929	2.47339	2.6771	2.61015	1.03128	4.26582	3.50708	1.3129	0	0	1.80902	0.827079	0.704811	0.670575	3.17932	1.93777	1.45426	0	2.94193	0	1.93294	0	3.4973	5.41872
ENSG00000272145.1	NFYC-AS1	28.6865	35.7998	45.5843	34.9389	22.1024	55.5617	52.6854	52.3515	58.1386	48.4374	40.1891	64.9303	90.2612	46.9256	72.5621	55.3817	17.6149	23.0701	25.9166	45.9535	60.2724	48.8581	49.0321	51.376	61.4739	60.0639	34.0172	51.2244	52.7206	45.8011	50.3226	43.0916	84.2997	72.4043	49.2366	61.049	54.2979	68.7423	57.9771	64.371	47.3622	40.2521	39.997	53.5754	32.6718	27.0635	31.4047	39.6781
ENSG00000229528.1	RP5-1066H13.4	1.65146	0	0	0	0	0	0	0	0	0	0.664331	0	0	0	0	0	0	0	0	0	0	0	0	0	0	0	0	0	0	0	0	0	0	0	0	0	0	0	0	0	0	0	0	0	0	0	0	0
ENSG00000281207.1	SLFNL1-AS1	11.9298	9.9681	10.1968	9.00064	2.62784	5.03108	8.59539	13.7648	8.49229	9.68471	7.64141	10.3978	7.98505	9.18551	5.51561	10.1564	26.7048	5.21024	5.27971	9.97465	10.1797	6.44719	8.71578	6.79234	7.53744	7.35955	11.185	16.2048	15.6048	10.3438	15.5607	11.0677	4.89882	4.94137	11.2307	13.3023	8.38884	8.19413	10.5895	7.01346	10.1603	6.64697	8.41841	10.8315	10.1554	9.25639	8.03758	8.02428
ENSG00000235358.1	RP11-399E6.1	9.6288	5.14664	2.74033	7.48044	6.72156	0	0	1.26838	2.29657	2.48119	1.32834	0.938539	0	0.609908	0	0.49785	17.8172	0	0	3.85777	1.55943	0	1.73843	2.55246	1.38932	2.12657	7.14371	17.0727	22.7751	2.02308	20.5103	7.45544	0	0	1.88244	0.830824	0.728079	1.12714	1.33409	1.62456	0.920809	6.43928	3.02709	4.6888	1.29383	0	2.22507	1.89205
ENSG00000229901.1	RP11-399E6.4	8.03377	0	4.26167	0	2.95297	0	10.9999	2.58204	1.87442	2.65486	0.939958	0	0	1.28541	0	1.24525	3.88226	0	0	1.72744	0	6.57243	5.61679	6.00703	2.15876	2.03314	5.80577	33.5537	4.6812	9.90891	12.4228	1.96011	0	0	13.3496	6.54421	6.66873	7.62497	12.9572	9.51972	8.58159	27.0597	8.7238	5.2973	25.8544	12.8429	5.10289	2.59601
ENSG00000230881.1	RP11-486B10.3	0	0	0	0	2.19521	0	0	0	3.76099	0	0	3.9256	0	0	0	0	0	0	0	0	0	4.15197	5.18198	0	0	0	0	0	0	0	0	0	0	0	0	0	8.82533	8.62727	3.37816	0	0	0	0	0	0	7.22802	0	5.66794
ENSG00000227527.2	RP11-223A3.1	2.83383	2.74229	2.23527	6.30429	1.77688	0	0	3.61526	5.78153	6.35718	2.49955	8.07954	5.15035	3.32883	1.70461	1.93813	3.22689	11.6022	9.0215	5.24278	8.22015	11.2079	8.74073	9.05396	8.9636	6.90597	6.93299	8.03283	5.63845	0.8806	5.58313	9.17441	0	0	5.38329	3.14827	7.28482	3.16835	5.76572	3.98365	7.5005	0	8.23926	8.07505	9.68585	5.35076	6.98801	5.72168
ENSG00000234917.2	RP5-994D16.3	10.6364	4.38658	14.3525	11.076	6.18321	59.9933	62.1687	14.6237	17.5273	18.8709	7.17793	10.0469	15.0529	7.01112	9.87343	6.03636	7.54339	24.1487	18.4526	13.5404	6.17265	12.1997	10.3667	13.5175	12.2978	13.3543	16.5423	15.5311	11.9217	12.6816	18.7163	15.1157	0	0	11.7743	11.3621	12.5772	10.7427	8.76188	11.6707	33.0592	24.0428	25.5168	40.1585	21.3769	22.7635	41.5277	48.057
ENSG00000228452.1	RP5-994D16.9	74.5176	117.66	121.45	99.9475	21.3722	52.8441	43.87	23.721	24.7709	18.9174	25.2229	12.5336	62.8754	48.7414	44.1492	48.7289	80.5721	0	12.5208	89.2866	50.8157	33.605	46.3712	43.6954	31.7194	47.1457	43.6386	38.1807	66.1438	37.3995	49.1782	70.6838	26.06	27.0191	31.8343	42.3529	48.2082	35.2593	38.4518	45.0228	83.3997	98.9278	77.6683	99.5742	94.5085	110.499	101.022	57.2951
ENSG00000274386.3	RP5-994D16.11	8.08118	4.43786	15.0506	14.8616	9.02231	11.8178	8.26288	4.24441	0.476891	5.19094	3.39277	5.00871	4.25464	3.15801	2.97209	1.06002	1.31984	0	0	2.12508	1.52138	5.39531	3.26086	3.65223	2.62205	3.20841	1.20323	0	2.92865	2.20715	1.93079	1.58139	0	0	1.69705	4.01946	3.55982	3.59874	3.82334	5.90983	10.4018	7.51163	7.47995	4.51391	17.512	5.3172	4.7442	3.53501
ENSG00000228192.6	RP11-342M1.3	192.475	194.401	202.938	214.879	19.4449	0	0	59.1371	22.3113	22.8308	56.9667	30.0578	16.1717	16.0298	19.2716	28.4313	22.8895	55.5202	15.978	54.8194	59.857	87.6711	89.8807	86.5263	104.781	97.4138	116.643	88.3146	121.122	138.082	116.726	139.885	941.036	957.114	127.39	118.014	120.992	127.277	146.678	124.271	91.8251	64.173	62.2729	85.1451	127.257	59.3368	86.109	88.8225
ENSG00000227533.4	SLC2A1-AS1	5.9313	6.86617	7.92952	9.97586	2.59556	2.53603	2.14583	1.28559	38.1701	31.2429	14.0423	69.4632	20.2787	4.91501	22.6939	3.52382	51.6895	11.2292	2.35044	7.06792	6.62839	4.96858	4.05675	6.81352	4.78793	3.2091	6.73119	5.64058	3.91795	7.53996	3.15728	7.33751	152.022	169.982	2.5943	3.90646	12.1797	6.48907	6.47367	5.94437	0.901166	0.888372	1.07902	1.514	1.08811	1.96032	2.09569	2.24484
ENSG00000234694.1	RP1-92O14.3	0	0.840877	0.673431	0	0.536317	0	0	0.59719	0.852909	4.86366	3.7111	0.913679	5.3424	3.35882	4.95081	4.65689	12.0564	0	4.46078	2.93778	3.39205	5.9892	3.10887	4.07116	2.14648	0.682105	4.99962	3.91523	2.46303	2.85692	2.1929	5.09092	37.207	12.7674	3.09292	2.51281	3.62117	5.00168	6.36765	1.61182	0.602171	2.97982	3.58542	2.2631	1.84091	1.12251	0.873837	0
ENSG00000229431.1	RP1-92O14.6	131.647	181.397	165.049	174.57	2.36866	4.44783	11.0607	57.9606	104.653	81.9679	73.7556	153.491	7.03183	11.7829	9.38	8.91137	21.696	15.558	0	75.5145	72.6388	61.6368	56.992	61.5652	49.6788	60.5851	103.174	70.6811	77.7356	63.5981	61.4328	80.049	21.9262	11.2177	59.1008	54.7524	47.6848	60.4098	55.8977	56.3845	67.079	64.431	60.629	57.0706	75.5562	70.1833	74.7249	92.5992
ENSG00000229372.1	SZT2-AS1	51.7143	30.6599	53.4954	39.0631	5.6968	79.1722	52.8151	59.5524	34.892	27.3193	77.3428	54.692	73.8162	82.3701	82.7955	95.8652	62.3674	70.2868	51.874	48.657	54.101	64.6081	52.9921	54.3161	53.2243	44.3948	85.8598	45.2558	62.3128	61.5452	55.91	50.474	109.796	118.955	76.9337	79.1779	67.8104	49.77	62.0757	52.5947	43.3977	42.566	34.2698	74.8272	32.8184	40.6107	50.5385	47.9332
ENSG00000229348.1	HYI-AS1	16.1129	3.84498	18.2016	0	1.19194	13.3099	0	5.02238	8.8072	4.86621	1.52913	10.461	5.27425	4.27934	2.32519	3.96976	4.50359	0	0	1.17425	11.1095	2.10539	9.68231	5.96816	2.81083	4.84459	8.61217	8.26822	9.23802	18.8724	6.2941	8.15333	0	0	8.06051	11.8157	8.3068	6.57767	7.14798	6.94465	13.4709	0	15.3048	11.2102	14.7626	0	11.1627	2.23092
ENSG00000236200.4	KDM4A-AS1	471.149	518.018	580.871	534.028	164.963	324.598	324.675	251.794	168.251	78.3745	219.16	126.516	120.217	162.485	114.861	161.134	237.68	239.181	204.597	255.098	259.696	256.309	303.247	290.232	298.525	293.043	425.322	440.841	363.481	428.821	372.64	260.194	228.252	355.964	370.615	343.313	306.421	336.046	339.159	322.037	199.493	210.987	180.736	184.788	168.487	171.511	257.96	233.372
ENSG00000229444.1	RP11-184I16.4	2.47856	0	1.87892	4.41229	1.47841	0	7.97653	0	0	0	0	0	0	2.1237	0	0	3.88533	0	0	0	0	0	0	1.2895	0	0	1.74173	0	0	1.4901	1.59401	0	0	0	0	0	0	0.914324	1.0878	1.33069	29.527	31.3429	42.2455	15.7228	22.9288	14.9528	93.4192	16.4182
ENSG00000237950.1	RP11-7O11.3	4.5875	21.7337	14.495	10.7075	5.15359	15.2854	6.27193	8.62196	8.93557	5.71563	4.83635	16.623	26.8253	16.3142	24.4382	19.071	4.65542	0	34.3914	3.1247	3.4622	17.5937	14.6589	13.8999	26.3944	18.016	23.8377	17.889	37.762	16.827	23.7961	19.5283	29.4196	0	10.7041	13.5784	14.3771	11.3055	15.5662	12.8527	25.6611	25.8762	25.6281	32.1339	15.4659	29.8045	23.4354	34.0576
ENSG00000230615.5	RP5-1198O20.4	450.957	437.28	526.902	481.168	163.076	2675.09	47.1361	37.5434	48.037	158.803	32.2656	37.6999	1.72813	23.3121	45.8937	2.20385	13.2309	10.1811	16.7749	11.2294	5.37294	9.69289	11.2755	11.321	14.0677	14.2224	48.7443	137.876	47.3978	37.6287	44.0839	30.2532	239.512	300.847	12.5902	17.2981	9.00467	13.1424	46.5531	11.3006	77.3897	11.7057	4.04835	17.7794	17.0253	21.2102	64.8982	31.048
ENSG00000233602.1	ERI3-IT1	12.4721	8.46474	6.06168	5.00199	2.90269	0	14.5332	7.85272	12.2248	12.259	8.74578	7.32509	9.67796	9.73704	10.1885	21.7822	83.5682	0	0	4.36895	8.26527	16.4895	15.2579	17.7016	9.74128	13.2191	5.51537	16.7855	10.2351	7.79161	9.30256	11.9337	0	0	5.25529	19.4955	25.6368	18.4118	18.6545	26.5894	16.9682	5.4071	13.1954	14.7458	12.6745	20.2524	2.07908	3.20481
ENSG00000225721.4	RP11-269F19.2	25.362	25.5851	37.5738	53.822	5.7177	53.7197	42.7427	39.8733	104.842	173.201	29.8519	41.0952	19.727	44.7132	24.2735	32.1307	15.3079	13.5829	21.0752	80.1774	93.6134	31.9914	46.9526	30.7279	41.9184	56.9102	55.0325	36.587	30.6936	24.8735	36.2763	28.3345	22.1692	61.295	52.9397	41.4265	47.5715	58.4273	37.2759	55.3299	29.9162	18.4186	16.3147	32.8486	31.7857	40.0002	34.6361	41.1152
ENSG00000281912.1	LINC01144	2.82354	3.66625	8.45036	3.42228	1.32161	13.3098	9.78312	8.80576	6.42914	5.20845	7.02329	9.94559	14.3204	13.6182	15.0531	13.3785	3.21788	12.0429	4.76707	1.31788	2.74671	9.98435	7.55618	9.3276	7.89384	7.23747	8.80958	5.26484	6.3482	2.74498	6.62661	5.32017	14.1269	24.1646	6.03416	6.04068	6.67383	5.10254	6.79134	4.12395	4.30894	6.93218	3.72793	5.96491	5.23589	6.64052	3.37263	3.44123
ENSG00000230896.1	RP11-767N6.7	226.46	223.34	196.991	254.97	71.5057	47.0673	11.6831	52.0789	23.1847	9.06222	57.2549	26.3567	59.0263	48.794	60.1234	58.9493	25.1154	84.7662	53.4756	51.364	37.5527	58.8272	65.2945	66.6546	64.7824	70.8332	94.7141	53.7305	66.8785	98.1632	77.5311	85.3277	94.1568	130.067	55.0659	54.7392	47.7575	47.2965	48.8293	59.6092	114.749	123.831	142.585	101.637	126.576	126.15	122.756	111.998
ENSG00000226957.1	RP4-533D7.4	1.92186	0	0	0	0.766652	0	0	0.798845	5.91244	3.89135	0	4.18297	0	0	0.637777	0	8.43981	0	12.0763	4.05528	3.94985	1.85764	0.728245	1.8389	3.09522	1.09911	0	2.44716	0.973354	1.09386	0	4.15083	0	0	2.20923	2.67265	0	3.38607	1.39227	2.61456	3.58949	0	3.5815	1.50757	9.48386	5.5485	2.00493	5.95782
ENSG00000227857.2	RP4-533D7.5	0	6.62644	0	3.03361	0.539991	17.1835	0	0	0	3.73611	0	0	0	0	4.05961	0	0	0	0	4.65598	0	4.14094	2.99268	1.90877	3.95505	3.6907	2.55828	0	2.06881	0	0	0	0	0	7.51904	4.77552	1.43326	1.33887	4.85677	2.03049	3.07485	0	0	12.7293	0	9.06699	0	7.12442
ENSG00000224863.1	LINC01398	0	0	0	0	0	0	0	0	0	0	0.151994	0	3.80046	3.83566	1.29789	3.91779	0	0	0	0	0	0.750293	0	0	0.166312	0	0	0	0	0	0.273738	0	0	0	0.153609	0	0.191031	0.181043	0.432799	0	0	0	0	0	0	0	0	0
ENSG00000225667.1	LINC00505	0	0	3.33103	0	0	0	0	0	0	0	2.44104	4.10652	6.14122	4.26284	1.29507	4.30648	11.3506	0	0	0	0	3.66217	1.14342	4.72146	2.37876	0	0	0	0	0	0	1.59647	0	0	4.24611	6.29751	3.96319	1.29334	3.08627	1.84701	1.82338	0	0	4.49433	0	2.91789	0	0
ENSG00000269956.1	MKNK1-AS1	13.0749	7.0552	10.2035	9.01257	1.5035	2.05488	3.54824	1.45289	1.44473	3.61324	1.94464	1.66687	4.7758	5.34662	4.55712	6.03673	19.0083	0	0	8.0424	7.60217	7.77881	9.82661	7.41362	7.45536	8.47623	9.04525	11.0156	9.49488	9.61257	11.6908	14.5086	6.9615	0	9.68474	8.84063	8.42795	8.70413	9.00624	11.99	11.0199	7.98736	10.5262	12.9662	14.0041	11.1453	9.20838	5.36832
ENSG00000228237.4	EFCAB14-AS1	104.116	92.0056	94.4621	138.338	0.67654	0	6.98906	3.0525	1.81745	0	7.55218	3.47968	9.78842	10.3589	5.91061	8.22507	1.86837	0	0	127.254	154.379	86.5727	63.0984	81.2643	69.7677	77.8279	53.8512	84.1697	89.2274	97.0263	92.9574	75.1029	0	0	62.8078	71.4966	78.5288	110.749	100.464	95.3538	195.804	237.748	210.076	216.224	241.308	214.303	199.159	188.888
ENSG00000225506.2	CYP4A22-AS1	4.05835	5.05613	4.15259	3.98831	0.489073	0	0	0.42161	0.680783	0	1.09177	0.674407	0	0	0	0	0	0	0	0.448804	0.613531	2.88048	1.46607	1.4986	0.28062	1.5234	1.62708	6.9782	4.61177	2.19726	3.71463	0.992102	135.906	104.247	2.76134	0.3552	1.20576	1.64827	1.30658	1.19216	0.652589	1.25443	1.26292	0	0	0.985699	0.741343	0.762558
ENSG00000224805.2	LINC00853	3.23827	2.41825	6.25289	6.27739	1.58028	0	0	0.570428	0.826815	1.14542	1.29342	0	1.0368	0	1.42017	2.08546	1.81028	14.7414	0	0.627005	4.59503	4.46981	5.88784	6.23001	4.40492	3.15697	7.51422	13.3667	6.72305	6.20941	12.0468	7.65109	105.172	45.6154	5.52205	2.01691	2.46366	1.18207	1.90216	1.13349	1.28805	0	1.412	0	0.934699	2.13305	1.70991	2.59653
ENSG00000226252.1	RP1-18D14.7	8.63846	5.66956	8.09888	6.54522	0.512007	2.49458	2.12047	0.76456	1.15127	1.41604	0.250404	1.05779	0.0687499	0.151384	0.0655116	0.151068	19.3887	10.6695	4.64038	4.50165	3.08726	3.16608	3.43384	4.0335	3.33147	2.81082	2.8402	1.67264	2.42146	3.83976	1.94167	3.21772	365.011	335.63	6.60318	9.71126	7.42864	6.2902	6.55733	7.73945	3.78123	3.17197	2.92507	4.47687	5.62357	2.54984	3.63163	3.61609
ENSG00000225762.1	LINC01389	0	5.65413	1.52274	3.68009	0.437993	0	0	1.89333	1.44542	0	1.49254	4.45464	3.05823	0	10.5674	6.3425	6.63278	0	0	7.99901	3.75693	4.83332	22.8903	6.78461	12.0062	12.0528	89.4993	7.82238	12.3204	18.5458	11.2784	68.2368	0	0	10.1927	5.8108	3.38392	4.70953	2.86867	4.69114	1.61921	3.44139	13.8456	8.52102	6.75556	5.43013	2.04036	8.41159
ENSG00000237424.1	FOXD2-AS1	5.1498	2.01562	9.42492	5.97165	1.28693	0	0	11.4196	13.7927	19.3526	27.6721	12.6541	33.7141	33.5989	45.412	53.6033	6.37112	2.30589	3.72036	1.63542	1.61016	30.7087	32.0584	43.2881	30.5521	31.5225	77.4867	24.4289	16.9892	14.1348	23.2691	61.8373	8.23466	0	7.17342	7.67183	5.89914	7.89666	7.34782	4.00364	3.7441	4.87708	3.67309	3.55074	1.15162	3.79102	5.9692	2.98984
ENSG00000227947.1	RP11-543D5.1	3.60482	0	7.83824	7.98074	1.27946	0	0	0	2.11532	0.96493	1.0403	1.42385	0	0.47296	0	0.464655	1.08683	0	0	0	0	1.66517	1.93025	7.51668	5.1613	5.2733	347.77	0	2.71345	2.24318	3.05452	313.944	0	0	0.318383	0.922907	0.780389	0.724996	0	0	2.23669	3.06583	0	0.627834	1.93154	0	6.87511	2.61014
ENSG00000223814.1	RP11-543D5.2	1.9883	0	14.3471	3.54266	2.96962	0	8.73498	46.5961	24.9837	63.7943	39.7471	17.6258	0	0	0	0	35.3373	0	0	5.43481	1.91765	109.617	179.3	184.997	154.354	169.013	29.3542	21.8393	19.1439	28.7878	20.1186	25.2788	27.7312	0	37.8548	38.235	30.3565	25.1823	33.6023	22.8634	41.2767	28.5051	48.646	38.3188	43.8251	66.3284	32.2798	73.4631
ENSG00000225028.1	RP11-330M19.1	0.312745	0	0.48268	0	0.0306412	0	0	2.10253	2.63603	1.98477	0.943069	1.79473	0	0	0	0	2.87938	0	0	0	0	2.90421	3.00134	3.9482	2.04826	3.27681	1.84332	1.02772	0.68524	0.172251	0.190379	0	0	0	0.308658	0.954988	0.39111	0.9916	0.294261	0.708266	1.13403	0	0.937983	1.00769	0.625187	0.367544	2.00264	0.290588
ENSG00000226133.4	RP4-683M8.2	0	0	0	0	0.282917	0	0	0	0	0	0	0	0	0	0	0	1.91261	0	0	0	0	2.04219	3.79532	5.4211	1.62996	4.11826	2.41969	1.2993	1.77174	1.60459	1.92687	0	0	0	0	0.429762	0.689661	1.01129	0.799376	0	0.723868	0	0	0	0	0	0	0
ENSG00000231413.1	RP11-193P11.3	10.7384	5.20825	4.00782	0	5.07017	0	0	0	0	0	0	0	0	0	0	0	16.7152	0	0	0	0	3.21695	0	0	2.04891	0	0	7.97878	0	6.54291	0	0	0	0	0	0	0	0	0	0	0	0	0	0	6.41527	0	0	0
ENSG00000223720.1	RP5-1024N4.2	0	0	0	0	0	0	0	0	0	0	0	3.9599	0	0	0	0	0	0	0	0	0	0	2.68868	0	0	4.69654	0	0	0	0	0	0	0	0	2.27314	3.1885	2.68841	2.5454	3.03564	0	0	0	0	4.36264	7.18776	0	0	0
ENSG00000272491.1	RP5-1024N4.4	10.4195	9.93057	2.57721	4.19766	1.35002	1.46159	2.49337	6.817	6.0757	10.5385	3.83238	6.30832	1.59492	1.64162	0.594444	0.724042	27.9428	20.6436	11.2333	4.41532	3.17191	20.1045	18.7551	17.9633	20.976	16.5668	26.0915	121.487	88.0082	128.692	135.438	12.9799	9.39748	4.75583	26.4078	31.474	23.1023	22.3884	10.0339	18.2178	14.2687	6.71122	5.29627	10.562	5.26637	9.29598	9.13467	4.43924
ENSG00000229846.1	RP11-141A19.1	0	0	0	0	0	0	0	0	0	0	0	0	0	0	0	0	0	0	0	0	0	0.763179	0	0	0	0	0	0	0	0	0	0	0	0	0	0.555278	0	0.926012	0	0.731143	0	0	0	0	0	0	0	0
ENSG00000230114.1	RP11-141A19.2	0	0	0	0	0	0	0	0	0	0	0	0	0	0	0	0	0	0	0	0	0	0	0	0	0	0	1.5979	0	0	0	0	0	0	0	0	0	0	0	0.79452	0	0	0	0	0	0	0	0	0
ENSG00000225623.1	AGBL4-IT1	0	0	0	0	2.42914	0	0	0	0	0	0	0	0	0	0	0	0	0	0	0	0	0	0	0	0	0	0	0	0	0	0	0	0	0	0.778471	0	0	0	0	0	0	0	0	0	0	0	0	0
ENSG00000279324.1	RP11-93G23.2	0	0	0	0	0.278824	0	0	0	0	0	0	0	0	0	0	0	0.710972	0	2.02129	0	0	0	0.126426	0	0	0	0.235061	0	0.360702	0.191931	0	0	0	0	0	0	0	0	0.136208	0.167021	0	0	0	0	0.346087	0	0	0
ENSG00000237337.1	RP11-567C20.2	0	0	0	0.858984	0.761757	0	0	0	0	0	0	0	0	0	0	0	0	0	0	0	0.756198	0	0	0	0.341075	0	0	0	0.554734	0	0	0.745937	35.8421	18.6923	0	0	0.352505	0	0	0	0.892074	0	0	0	0	0	0	0
ENSG00000233407.1	RP11-567C20.3	0	0	0	0	0	0	0	3.50671	0	0	0	0	0	0	0	0	0	0	0	0	0	0	0	0	0	0	0	0	0	0	13.631	0	0	0	0	0	0	0	0	0	0	0	0	0	0	0	0	0
ENSG00000225767.1	RP5-850O15.3	3.74356	0	0	0	0	0	0	0	0	0	0	0	0	0	0	1.82972	18.2367	0	0	7.78711	0	4.36834	2.3691	0	0	1.62598	0	6.20256	1.61605	1.86655	1.85287	2.5226	0	0	0.867579	0	4.64982	4.14945	2.04016	3.81853	3.29197	0	0	5.27703	4.05734	4.75567	3.42462	3.49858
ENSG00000203356.2	LINC01562	4.26613	5.77454	2.75552	4.99661	1.17468	5.50144	3.81016	1.05892	0.239777	0.321606	0.808161	0.464104	0.936446	0.773172	2.93405	1.49327	2.38544	2.70205	0	2.38577	3.18216	1.04121	1.80254	1.82239	1.38576	2.4356	3.52678	1.61186	0.881911	1.18161	1.60263	2.32994	0	0	1.42274	1.81379	1.72781	1.07189	0.64804	2.09577	2.94654	0.508922	2.26352	3.32319	1.01731	3.82756	4.36545	2.40726
ENSG00000236434.2	RP11-296A18.6	2.06075	2.09867	0	3.77723	4.45898	0	0	1.1325	6.95223	2.36891	0	3.54646	8.11273	0	1.71737	6.6899	0	0	0	0	0	2.54054	0.849578	2.26283	5.78272	3.09564	4.30426	11.1577	5.81645	2.38733	6.55633	2.82475	0	31.625	4.96521	4.04521	6.02291	4.08244	3.92813	5.90751	3.2772	3.67472	7.19772	4.18338	0	10.563	2.10212	0
ENSG00000261664.4	TTC39A-AS1	0.940745	5.11835	0	0.957459	0.494886	0	0	1.19653	0	0	0.826981	1.19281	0	0.383209	0	0	4.91018	0	0	0	1.1346	0.791911	0.439701	0	1.89526	2.04076	14.6309	13.436	7.0699	5.94146	12.8947	9.57287	0	0	4.7345	5.70259	2.78599	4.82673	4.54774	2.30004	0.392697	3.73197	0.8839	2.00384	0.540874	2.70954	3.24434	5.58889
ENSG00000238140.1	RP11-253A20.1	3.10334	5.86252	5.7679	15.5639	3.90277	0	0	0.767879	2.85739	1.87559	0.617752	2.6745	1.90653	2.6948	4.53018	6.83731	21.8268	12.3403	0	1.83616	0	0.827434	1.24931	0	0	0.979034	0	3.30388	0.852756	0.954507	1.96053	0	56.5367	0	1.01068	0.609197	1.12547	0	0.623756	0	0	3.15291	0	0	2.03526	4.73498	0	0
ENSG00000227070.1	RP11-191G24.1	0	8.20486	20.2261	18.5016	3.71848	0	0	0	0	0	5.34809	4.10706	16.8227	15.0235	14.7168	7.59515	44.2039	0	35.8779	0	12.7553	15.595	6.37234	7.02894	20.6774	10.4017	53.865	128.475	87.0943	103.822	76.2901	83.0283	0	27.0743	3.30762	11.3515	0	0	1.45067	4.17185	1.60349	0	4.79005	0	12.0803	7.34137	0	0
ENSG00000266993.3	RP4-657D16.3	1071.42	1249.93	947.038	1176.94	29.5135	48.3045	53.1212	146.081	114.77	124.731	122.552	108.93	120.328	158.754	127.961	142.954	474.073	47.7554	28.1355	696.092	708.451	369.918	366.131	391.077	376.747	444.292	619.174	349.533	556.292	522.726	515.409	559.049	94.2073	235.521	544.735	362.815	384.141	507.987	350.441	537.283	1006.23	989.351	863.598	961.614	1079.65	790.959	955.224	1032.75
ENSG00000272175.1	RP4-657D16.6	48.731	7.26437	5.33382	13.2451	28.8315	0	0	7.6829	24.1141	5.79253	10.6975	12.0397	18.5888	14.9478	8.73933	25.7855	666.686	0	0	12.9245	5.80901	11.437	13.8356	14.5541	19.5076	16.9787	21.1071	20.3253	7.76282	12.9495	13.6059	28.0631	0	104.918	11.6036	17.1687	20.4609	7.62966	14.9975	27.1204	11.9621	12.4441	36.1256	30.0331	16.0989	8.81539	14.1445	7.43596
ENSG00000223390.1	RP11-91A18.4	20.8381	20.5167	32.11	15.8987	11.6896	43.0176	56.4496	64.7772	79.985	87.187	64.8165	94.6133	47.7821	61.0066	52.0191	74.5649	69.0666	13.4338	10.4958	13.9746	14.7623	16.8515	14.7272	8.73846	13.6821	12.5229	20.8444	14.5126	21.2523	17.8207	17.388	14.2057	85.3292	45.9156	16.1642	17.5624	15.2967	10.9999	13.7741	13.6368	8.33402	3.9674	10.77	9.58747	2.38205	5.55428	5.32007	10.9442
ENSG00000228369.2	TXNDC12-AS1	0	6.54357	0	0	0.425127	0	0	1.37695	0	2.96912	1.19391	0	0	4.60697	1.44979	2.76731	12.2137	0	0	2.05716	0	3.89762	2.79739	1.81494	0	4.57504	0	2.33825	3.81399	0	6.52075	4.81201	0	0	1.10699	0	3.98632	4.95156	1.48429	1.7909	0	5.95924	8.54257	0	0	9.01218	0	0
ENSG00000272100.1	RP11-155O18.6	110.206	103.587	110.998	130.635	11.6605	39.6929	20.8649	30.3879	10.5972	25.8918	19.7471	8.12135	14.7096	30.5824	36.9618	30.2743	22.506	0	26.676	46.0272	49.9632	65.996	52.4714	53.5032	55.1335	59.6179	60.3374	79.7298	90.0374	64.0428	81.3755	58.083	23.4942	24.1534	46.129	69.3915	52.7185	72.5108	71.0752	63.3799	68.8677	51.1832	48.6339	67.1291	77.8669	60.8944	67.104	53.0143
ENSG00000272371.1	RP11-25O10.2	0	0	2.04562	2.24277	4.15366	0	0	1.18308	0	2.77756	0	0	2.19899	0	1.8496	0.919276	4.34075	0	29.1253	0	4.06556	12.3707	7.17006	9.17508	9.94509	10.1927	3.67148	5.49276	2.89212	1.57015	6.57936	11.469	0	0	4.91178	4.1611	11.1692	6.86616	4.14488	10.3134	9.03625	4.56365	8.93924	9.65686	5.84823	13.9976	0	2.64067
ENSG00000242391.2	RP4-631H13.2	0	0	2.29003	2.42561	0	0	0	0	0	0	0	0	0	1.2192	0	0	0	0	0	0	2.43443	0	2.45236	4.76538	2.23545	1.98939	0	2.22849	0	5.70443	0	2.28333	0	0	0	0	0	0	0	1.59369	0	0	0	0	0	0	0	0
ENSG00000232993.1	RP11-334A14.5	0	0	45.8779	15.5813	1.79378	10.4388	0	8.16718	5.51225	45.4887	3.61592	4.45392	0	2.81176	7.59802	14.9062	15.9762	2008.95	2391.87	444.971	356.62	9.00488	12.618	15.7892	23.0982	5.6662	99.7869	35.4995	40.1146	48.2802	46.0918	36.7645	26.6228	0	61.9406	73.3414	67.9577	44.8461	47.7639	41.5725	65.8375	55.1992	35.4582	88.5657	70.4731	47.2446	82.7989	57.7866
ENSG00000235563.1	RP11-334A14.8	0.206167	0	0.345074	0	0.0817209	0	0	0.175294	0.712466	0.67056	0	0.254485	0	0.164189	0.291187	0	1.13574	0	0	0.317899	0	0	0.182937	0.247259	0.102293	0.100824	0.441295	0.628913	0.400322	0.259082	0.148974	0.261901	0	0	0.692467	0.441367	0.232606	0.448893	0.525894	0.459463	0.146167	0.323387	1.10016	0.401869	1.22197	0.951675	0.390651	0.786785
ENSG00000236723.2	RP5-1024G6.2	1123.24	950.195	1032.38	1371.03	84.6897	96.4359	99.5657	127.652	92.7014	61.8236	170.32	96.8586	95.7916	75.6547	122.315	96.5635	315.605	241.465	321.582	353.048	423.179	261.111	308.819	276.332	254.335	251.594	441.802	399.248	454.5	374.876	388.119	356.863	592.766	427.758	189.376	173.987	162.708	185.214	179.322	155.923	199.383	180.826	189.134	199.268	205.647	243.961	224.258	241.934
ENSG00000259818.1	RP5-1024G6.7	0.757238	0.172694	0.140167	0.167317	0.140924	0	0	1.05721	5.56358	4.80305	1.68303	3.51893	1.47227	0.996777	1.41937	1.76373	3.86351	1.3699	0	0.632915	0.431326	0.658443	0.685659	0.52547	0.624413	0.971832	1.2597	0.607526	0.487718	0.623221	0.546863	0.358881	0	0	0.519829	0.225603	0.866541	0.613243	0.0742208	0.460896	1.32039	2.09042	1.14526	0.842076	1.54765	1.32797	0.341657	0.352452
ENSG00000226754.1	RP5-1024G6.5	13.3383	20.2768	19.67	22.2954	6.22362	137.44	166.47	35.4503	15.4354	15.17	44.027	16.9525	8.54907	11.571	4.93963	10.3793	3.51837	0	11.1738	7.37679	3.17451	15.5256	11.5243	15.7092	18.8437	11.4674	20.3494	6.65553	8.04222	10.961	7.74173	8.74981	0	5.65205	14.0416	13.3204	13.6901	7.02774	12.1201	10.2627	9.7795	8.18361	8.21301	9.8343	5.58314	8.23839	11.5365	11.7652
ENSG00000234578.1	RP4-784A16.1	2.51541	0	1.88193	1.98578	0.911146	8.12409	13.8186	4.95043	8.37009	5.70444	3.76396	17.8325	3.15747	1.06579	0.916493	2.00745	0	0	0	1.37404	3.72992	1.41373	3.03157	2.67101	0.950134	2.40689	1.77251	8.92903	4.31689	3.0354	3.20914	3.51069	0	29.556	4.04271	8.72066	7.48661	1.71736	3.09423	5.00095	4.22354	8.27483	3.95661	1.71768	10.4747	0	0	4.54753
ENSG00000228838.1	RP4-784A16.2	1.41355	1.44401	2.23885	8.35652	0	4.85998	4.0046	5.9793	4.40284	6.42167	7.85762	3.16824	1.50818	2.91821	1.34065	0.993796	0	0	0	1.13476	1.63248	1.05914	1.98801	3.61055	3.42523	1.37487	2.24295	2.4798	0.968197	3.86516	3.25845	3.0676	0	0	3.1267	3.80735	8.10298	1.9273	4.95448	2.73642	1.68282	1.30156	2.96871	5.48427	1.58855	0.909332	4.28478	2.19375
ENSG00000225030.1	RP4-784A16.3	0	0	0	0	0	51.4934	0	0	0	0	0	0	0	0	0	0	0	0	0	0	0	0	3.44428	4.67761	0	0	0	0	0	0	0	0	0	0	0	0	0	0	4.51736	0	0	0	6.58693	9.51057	0	0	0	0
ENSG00000232762.1	RP4-784A16.4	0	0	0	0	0.0832131	0	0	0.95991	0	0	0.822742	0.7025	0	0	0	0.47681	0	0	0	0	0	0	0.305872	0	0.640113	0	0	0.512245	0	0.891364	0	0	0	0	0.280821	0	1.05109	0.341532	0	0	0	0	0	0	0	0	0	0
ENSG00000225675.2	RP4-784A16.5	1.51327	1.5121	2.38095	0	0.201498	0	5.47507	0	0	3.33661	0.588423	0	28.7512	11.0772	18.108	8.02905	0	0	0	0	0	0	1.83466	0.798431	1.15894	0	3.06584	1.05994	1.7324	2.64727	0.962928	3.01618	0	0	2.01431	1.43568	3.07167	2.34783	2.07743	0.858999	4.9309	0	1.24754	0	0	0	1.51761	1.54741
ENSG00000226938.1	RP11-117D22.1	0	0	0	0	0	0	0	0	0	0	0	1.57089	0	0	0	0	0	0	0	0	0	0	0	0	0	0	0	0	0	0	0	0	0	0	0	0	0	0	0	0	0	0	0	0	0	0	0	0
ENSG00000230138.1	RP11-117D22.2	0	0.778373	0	1.43224	0.0998107	0	0	0	0	0	0	0	49.0566	24.26	19.0938	12.0914	0	0	0	0.994833	1.40797	0	0.636659	1.24578	0.621735	0.281412	0.570902	0	0.915645	0.484166	0	1.12321	0	0	1.10485	2.36341	1.31306	0.612861	1.48565	0.879838	1.89192	1.24871	0.627278	0.527475	0.837223	0.96614	0	1.53704
ENSG00000280378.1	RP4-758J24.6	5.509	9.36714	3.65329	1.63083	3.47035	16.2552	12.6793	3.72252	44.5941	38.4787	15.3773	15.1125	17.0788	6.93336	18.506	13.6359	11.6005	6.05167	16.3255	5.24454	4.01853	10.3632	4.40688	5.57402	12.921	5.92537	10.5477	15.3201	10.6163	10.0046	9.23156	13.1764	39.8093	44.993	6.88494	6.3958	8.16029	9.66105	11.6864	23.9901	6.34041	8.49969	10.1303	7.7133	11.532	5.20225	2.35865	1.37686
ENSG00000280425.1	RP11-446E24.3	0.662087	0.417418	0.507403	0.189847	0.0839724	0.48795	0.4197	0.42519	0.108049	0.296527	0.127554	0.109821	0.0552146	0.373553	0.257208	0.431921	0.454531	2.48088	1.34357	0.340849	0.28953	1.00944	0.85193	0.61532	0.834291	0.739414	0.53635	0.302513	0.49175	1.06807	0.343375	0.42042	0	0	0.716858	0.598002	0.729617	0.428219	0.558596	0.552215	0.502067	0	0.431286	0.799545	0.341351	0.131329	0.205597	0.208145
ENSG00000198711.5	SSBP3-AS1	20.8567	14.8518	8.08701	9.45697	2.265	11.5919	14.9382	14.1683	30.8064	24.3756	11.5962	11.2974	35.2943	49.5171	53.6589	89.7556	35.8026	8.21968	5.18305	12.2178	13.3152	20.0865	23.8594	20.5608	20.8262	23.0747	16.9401	12.04	10.4756	17.8527	15.9491	24.8526	21.6688	24.8913	20.0986	30.2212	28.1844	21.1619	24.0207	25.4453	18.5941	13.7128	18.5864	26.7668	23.3352	22.2161	13.5493	7.16909
ENSG00000225632.1	RP5-997D24.3	0	0.471666	0	0	0.854372	2.58464	0	0.309909	0.897677	0	0.373391	0.466024	15.4604	10.3788	28.8862	18.9619	14.0169	0	2.95588	0	0	0.602416	0	0	0.206308	0.38191	0.674377	0	0.58644	0.299243	0.989331	0.920974	0	0	0.37329	0	0.690788	0	0.255839	0.307741	0.744108	0	0.743292	0.315791	0.493537	0	0	0
ENSG00000232245.1	RP4-705F19.1	0	0	0	0	0	0	0	0	0	0	1.51767	0	0	0	0	0	0	0	0	0	0	0	2.1909	14.5212	0	0	0	0	0	0	0	0	0	0	0	0	0	0	0	0	0	0	0	0	0	0	0	0
ENSG00000235741.1	RP5-866L20.1	0	0	0	0	0	0	0	0	0	0	0	0	0	0	0	0	0	0	0	0	0	0	0.739053	0	0	0	0	0	0	0	0	0	0	0	0	0	0	0	0	0	0	0	0	0	0	0	0.821381	0
ENSG00000230728.1	RP11-240D10.4	0	0	0	0	0.0897721	0	0	0.618473	0	0	0.72586	0	0	0	0	0	210.665	0	0	4.04642	3.86868	4.00847	0	1.72833	0.439683	2.09817	3.60516	5.24489	1.20363	4.97459	5.45981	1.37056	0	0	1.13357	1.71062	1.86491	1.35827	0.538158	1.26422	0	0	5.33474	0.618387	1.97686	2.28271	0	0
ENSG00000237453.1	RP11-67L3.2	0	0	0	0	0	0	0	1.7072	0	0	2.59941	0	13.2434	0	5.00031	6.89273	0	0	0	0	0	10.035	7.01973	2.28946	8.29421	5.80363	6.01309	39.051	17.4112	5.15656	19.2982	29.2852	0	0	1.41966	9.98397	8.53938	3.09178	9.3358	6.77061	0	0	0	0	0	0	0	0
ENSG00000242396.1	RP11-67L3.5	15412	7475.16	11469.2	13372.8	757.754	172.29	137.043	145.38	67.4134	81.4329	100.608	52.7184	4.22885	5.23899	5.02259	9.83557	25.9977	0	9.03248	23.0702	56.2954	78.0636	52.7024	87.9019	195.926	48.8097	105.557	54.7004	78.3421	43.2211	57.4691	78.2893	182.993	202.799	96.1457	94.4435	52.6972	43.2758	79.3879	40.6637	33.6495	27.6054	34.7581	44.5861	24.4101	25.2536	70.2245	50.6499
ENSG00000233203.5	RP11-67L3.4	11.9585	16.3809	6.51624	1902.71	10.0118	0	0	5.81605	2.41659	0	1.55738	4.74325	0	0	0	4.33643e-07	3.18369	0	0	0	2.32615	1.18242e-08	1.18869	2.95379	1.07584	1.90965	8.02673	3.73461	3.4536	9.90231e-08	3.77215	3.74159	39.2957	0	0.970568	1.11207e-06	1.56153e-08	3.11787	0	1.80371e-06	0	0	1.64296	2.20379	1.56242e-07	2.60394	1.87133	0
ENSG00000233271.1	RP11-12C17.2	11.8713	35.6643	16.4878	15.1527	10.9778	0	0	2.36382	0	0	1.64454	1.8884	0	0	0	0	0	0	0	1.45725	0	11.1996	15.1967	13.8788	15.528	11.8308	71.7378	29.6732	30.6604	16.7327	31.9766	34.9007	0	0	5.58164	3.39651	1.90545	0.911846	3.23839	1.32147	0	0	0	0	0	0	4.73688	0
ENSG00000231090.1	RP11-101C11.1	0	0	0	0	0	0	0	0	0	0	0	0	0	0	0	0.594621	0	0	0	0	0	0	0	0	0	0	0	0	0	0	0	0	17.8392	0	0	0	0	0	0	0	0	0	1.08504	0	0	0	0	0
ENSG00000234810.1	RP11-466L17.1	0.727625	0.625105	0.693623	1.35369	0.347117	0	0	0.179218	0.148304	0	0.21848	0	0	0.0819275	0	0.077336	1.35355	0	0	0.531109	0.698864	0.495689	0.382304	0	0.267446	0.398464	0.612472	0.668567	0.318064	0.355934	0.475831	0.455845	20.5534	3.01519	0.23769	0.148936	0.329467	0.179875	0.144144	0.355181	2.7578	0	0.172326	0.749321	1.87532	1.37812	0.199311	2.47323
ENSG00000233147.1	RP11-90C4.1	1.63203	1.42414	0	0	0	0	0	0	0	0	0.480276	0	0	0	0	0.538648	0	0	26.1688	0	0	0	0	0.711193	0.493462	0	1.01309	0	0.782929	0.858741	0	0	0	22.8832	0	0	0	0	0	0	0	0	0	2.0284	0	0	0	1.42803
ENSG00000230250.1	RP11-90C4.2	0	0	0	0	0	0	0	0	0	0	0	0	0	0	0	0	0	16.1754	0	0	0	0	0	0	0	0	0	0	0	0	0	0	0	0	0	0	0	0	0	0	0	0	0	0	0	0	0	0
ENSG00000233079.1	RP11-90C4.3	0	0	0	0	0.705916	0	0	0	0	0	0	0	0	0	0	0	15.9043	0	0	0	0	0	0	0	1.07408	0	0	0	0	0	0	0	0	0	0	0	0	0	0	0	0	0	0	2.30721	0	0	0	0
ENSG00000235612.1	RP1-158P9.1	0	0	0	0	0.173975	0	0	0	0.923692	0	0	0	0	0	0	0	1.96849	0	0	1.20565	0	0	1.18271	0	0.720166	0.977844	0	0	0	0	0.63761	0.699316	0	0	0.334078	0	1.13589	0.715939	0	0	3.20084	1.61833	5.74961	1.34478	1.07582	2.49605	0.946587	0
ENSG00000260971.3	RP11-504A18.1	5.90592	9.78579	3.3549	2.7065	1.042	0	12.6624	12.2633	20.2788	29.0567	21.3906	8.44641	0	1.71604	0	0.257724	4.71062	22.3603	28.8209	5.51301	2.87802	3.44134	2.1947	3.15943	5.79966	3.60867	5.49915	5.83983	6.7634	5.73559	4.44536	3.2146	0	14.2123	13.4837	7.83286	5.41617	6.48273	6.12358	8.58872	57.5558	55.5466	58.6572	47.9276	81.5789	79.3685	38.8504	42.3198
ENSG00000223956.1	RP4-710M16.2	3.47366	5.06287	5.28995	17.2907	0.569831	0	0	1.58249	2.45803	1.69883	2.96573	2.48177	0	0	0	0	9.25188	0	0	0	1.39875	0.948131	0.675378	0.880806	1.26977	1.68362	2.3381	4.66893	1.88807	5.13664	1.07182	5.99045	604.277	484.134	1.10172	1.52445	0.653467	2.44703	3.65684	1.78653	4.18441	0	8.55734	5.70752	7.50578	2.18802	0	0
ENSG00000229913.1	RP11-378I13.1	0	0	0	0	0.0252786	0	0	0	0	0	0	0	0	0	0	0	0	0	0	0	0	0	0.156699	0	0	0	0	0	0	0	0	0	0	0	0.127372	0	0	0	0.31976	0	0	0	0	0	0	0	0	0
ENSG00000236341.1	RP5-1103B4.3	1.29394	1.22283	4.96669	0	0	5.6545	14.3374	0	0	0	0	0	0	1.21398	0	0	5.64317	0	0	28.6276	1.09598	5.23131	7.5348	7.71067	4.43616	5.38073	24.434	91.397	76.9256	91.475	75.5729	17.8621	0	0	0.882055	2.37605	0	0.488046	0.577551	1.43887	5.59854	14.8739	6.22372	5.4983	0	4.77914	9.75548	1.23871
ENSG00000227935.1	RP6-102O10.1	0	0	0	0	0	10.1461	0	0	0	0	0	0	0	0	0	0	26.1969	0	0	0.82741	0	0.756786	1.15891	0.737555	2.00024	3.19002	0	0	0.790995	0.890513	0.903992	1.04839	0	0	0	0.56809	0.512821	0.478989	0	0.724918	0	0	0	2.02366	0	0	0	0
ENSG00000226759.6	DAB1-AS1	0	1.22559	0	0	1.44657	0	0	0	0	0	0	0	0	0	0.360578	0.535187	19.5403	0	0	0	0	0	0	0.880596	0	0.808027	0	0	0	0	0	1.4995	0	0	0	0.57835	0	0	0	0	0	0	0	0.727865	0	0	0	0
ENSG00000235038.1	RP11-393I23.4	1.8364	0	0	0	0.153986	0	0	0	0	0	0	0	0	0	0	0	1.42868	0	0	0	0	0	0	0	0.492646	0.435649	0	0	0	0	0	0	0	0	0	0	0	0	0	0	0	0	0	0	0	0	0	0
ENSG00000234807.5	LINC01135	12.617	8.51598	13.7277	10.7267	2.47957	0	0	1.39889	1.01329	0.703555	0.596064	0.531152	7.30033	4.69492	7.26791	7.3355	0.904143	0	0	1.78261	0.512504	2.3026	1.71712	1.94444	1.08473	0.837063	0.72221	0.365616	1.24772	1.23923	1.72995	4.37324	0	0	1.14686	1.47078	0.724839	1.14601	0.272356	0.984258	3.83122	11.822	5.77113	7.58191	6.53416	5.79713	4.53329	7.29911
ENSG00000272226.1	RP11-63G10.3	5.54435	0	0	1.61324	0.898492	0	0	0	0	0	1.26417	2.80181	13.1364	8.81668	16.7227	9.31609	17.6677	0	0	0	1.51431	2.10083	4.44935	3.83236	2.85299	3.14205	6.36908	2.53726	7.4764	6.6928	5.8518	8.79709	0	0	2.46353	3.41195	5.79329	1.35375	3.24285	5.94535	4.17921	5.76489	9.56893	6.82326	7.32098	6.53855	1.63314	6.63966
ENSG00000231740.1	RP11-63G10.2	0	0	0	0	0.580811	0	0	0	0	0	0	0	0	0	0	0	0	0	0	0	0	0	0	1.74696	0	0	0	0	0	0	0	0	0	0	0	0	0	0	0	0	0	0	0	0	0	0	0	0
ENSG00000232453.4	RP4-794H19.1	27.3262	20.2892	18.601	53.2667	5.70304	0	0	3.16762	6.23436	8.33282	4.23072	5.27259	1.93574	0.821175	5.36943	7.48118	25.0054	21.4202	26.5295	13.098	10.1463	5.9938	5.36404	8.52437	7.17175	14.8912	14.1141	13.7781	32.8866	18.4245	12.1938	11.1706	22.6042	38.9647	10.1672	18.4802	8.18233	11.7443	16.6887	7.31065	16.4366	95.795	40.5816	33.2749	15.5428	9.36021	10.0624	6.36278
ENSG00000230812.4	LINC01358	256.332	47.8987	147.713	95.298	7.58543	0	0	15.2029	2.80717	80.1094	19.2021	0	5.95479	4.70708	8.95672	8.45704	0	18.6305	0	2.39793	51.7496	6.81726	28.6676	4.47627	10.0862	0.645206	3.16278	4.41404	16.0791	9.39248	9.09253	1.65154	0	0	0	0	3.80578	2.10069	0	1.04603	14.2889	25.8205	12.3716	95.9452	314.302	163.87	2.26398	74.8348
ENSG00000241042.1	RP11-145M4.1	41.1563	0	0	0	0	0	0	0	0	0	0	0	0	0	0	0	0	0	0	0	0	0	0	0	0	0	0	0	21.8386	0	0	0	0	0	0	0	0	0	15.5668	0	0	0	0	0	0	0	0	0
ENSG00000235215.2	RP11-145M4.2	0	9.61889	7.51713	4.23914	0	0	0	0	0	0	0	0	0	0	3.75979	0	6.1216	0	0	0	0	0	0	0	1.96349	0	0	3.56219	2.96061	0	0	0	0	0	3.36676	0	0	0	2.18344	0	0	8.62699	4.23786	0	11.0218	0	0	0
ENSG00000237352.2	RP11-145M4.3	10.0088	4.38947	8.92753	8.47371	0.247963	0	0	0	0	7.97994	3.3992	0	0	1.48019	0	1.3591	5.6308	0	0	0	1.53193	1.03315	0.87237	0	0.707	0	1.65055	1.52078	1.19882	0	1.35853	1.7564	0	0	0	0.770126	1.43067	2.52752	2.32467	0	4.42874	4.10373	0	1.79493	2.7403	0	0	0
ENSG00000224609.5	HSD52	1.42033	0.747297	4.34714	0	0.63026	0	0	1.60683	2.21768	3.83804	0	1.41754	0	0	0	0	0	5.85503	0	0	0	2.18746	1.16783	1.1351	1.54393	1.74803	2.3702	21.5449	13.2234	14.5748	15.3599	2.52208	0	0	1.23504	2.05004	0	1.51359	0	1.39459	2.16109	2.16528	2.33526	0	0.85642	0	4.07912	0
ENSG00000281041.1	RP11-470E16.2	0	0	0	0	0.51195	0	0	0	0	3.50189	0	0	0	0	0	0	0	0	0	0	0	0	0	0.450458	0.32079	0	0.650672	4.17119	3.3271	1.12536e-46	1.04244	0.620162	0	0	0	0.57844	0	3.27752e-79	0	2.66227e-13	0	0	0	0	3.89099	0	2.36858e-51	0
ENSG00000270457.1	RP11-467C18.1	0	19.8012	9.24169	26.1778	0.572134	0	0	0	0	0	0	0	0	0	1.70702	1.73094	0	0	0	5.93638	11.1723	2.66422	11.2507	8.23178	3.77217	8.0178	4.11914	6.94632	18.5641	10.6212	17.358	4.3377	0	0	19.8908	15.5045	14.6524	1.63478	10.0924	7.59618	61.4854	69.9256	86.849	51.419	50.0045	28.5913	47.3628	27.1703
ENSG00000226883.1	RP4-782L23.2	1.22136	9.55746	0	2.98002	2.67902	0	0	0	0	0	0.37905	0.879171	0	0.450768	1.57297	0	2.8694	0	0	2.42962	0.816305	5.08917	2.15625	3.83922	1.89632	3.92339	0	9.11248	6.63364	7.96001	5.44272	7.51127	0	0	2.044	2.1746	3.83156	2.08693	1.27294	3.66438	2.01217	5.78521	3.82917	1.60493	10.1475	1.49791	0	0
ENSG00000231816.1	RP4-782L23.1	10.0426	2.42613	7.37525	11.6033	1.36587	0	0	0.970513	3.46904	6.9262	4.07373	1.63479	0	0.865887	2.96747	3.1545	3.72646	23.933	0	0	1.65238	1.12645	6.39833	6.86809	9.77164	6.71421	6.7268	11.3626	2.45919	11.3357	4.2863	5.55287	0	0	4.14531	7.28408	4.42995	4.21326	6.85113	7.67798	4.32346	0	11.9148	6.58738	10.6943	0	2.26191	2.33716
ENSG00000238242.1	RP11-575B7.3	0	0	0	0	0	0	0	0	0	0	0	0	0	0	0	0	0	0	0	0	0	6.75436	5.85911	5.53898	5.95496	5.72645	0	0	0	1.13553	0	0	0	0	0	0	0	0	0	0	0	0	0.796189	0.64388	1.04265	0	0	0
ENSG00000226476.2	RP11-776H12.1	0	0.356603	0.29949	0	0.426858	15.1891	25.112	0	0	0	0.405033	0	0	0	0	0	4.63108	0	0	0.429855	0.291251	1.95854	2.62535	1.12382	1.39855	2.46388	6.64354	1.5528	3.01596	2.86283	1.62286	5.21874	7.384	0	0.818924	0.598743	1.4587	2.99604	1.8061	1.49952	10.4348	6.44821	13.706	10.294	4.579	7.53859	5.85597	3.42962
ENSG00000231252.1	RP11-436K8.1	1.56673	3.04197	4.9077	4.12453	1.86192	128.631	130.71	0.323603	0.545145	0.362043	0	0	0	0.131259	0	0.124026	14.5642	0	10.8827	1.08477	0.711048	5.81026	3.51311	2.46809	2.43346	2.71007	10.939	2.31876	2.84039	4.45184	4.40789	14.8445	0	0	1.68492	0.610532	3.41471	3.92366	1.95045	3.6676	21.1432	15.8142	28.3033	13.3499	13.997	20.7665	23.5183	10.9129
ENSG00000237928.4	NFIA-AS2	9.55987	23.9826	19.5182	6.63022	2.5408	10.1384	11.9401	5.33859	6.60851	9.46918	1.89077	1.53497	0	0.539432	0	0	19.1916	0	7.76633	3.18235	1.90529	0	2.52455	0.308419	1.39955	1.93372	13.4813	0.878258	4.76145	2.71705	1.96379	13.5576	0	0	4.04153	1.75686	7.62632	5.58123	4.00792	5.7376	39.1576	29.6442	41.9455	34.1844	29.6377	34.1137	22.2996	81.2118
ENSG00000270742.1	RP4-802A10.1	0	0	0	1.58258	23.3413	0	7.4239	0	1.43978	5.99261	0.69097	1.46897	0	2.85693	2.70354	2.73722	312.988	14.6546	0	2.49877	3.55856	0	1.68677	0	0	1.45194	1.30867	0	1.17299	0	1.35171	1.32341	0	25.1787	0.709019	9.2785	6.03643	5.6197	1.93358	2.32752	9.18126	0	3.11666	5.15045	8.22685	0	1.81522	3.61414
ENSG00000237853.5	NFIA-AS1	9.02292	0	1.76998	0	7.85423	0	0	0	0	2.37309	0	2.37681	1.19978	1.10113	2.02516	0	223.585	0	0	7.79784	0	0	0	0	0	0	0	0	0	0	0	0	0	0	0	4.59487	1.83435	5.07156	0	8.71113	0	0	0	6.52892	2.66364	0	0	0
ENSG00000271200.1	RP11-430G17.3	1.27606	0	4.24391	1.21668	7.11211	58.0446	38.5595	2.69766	11.2782	16.8049	7.21375	17.1021	6.49209	3.62251	1.23384	4.04741	9.06182	27.6304	42.0169	4.91673	5.45107	6.20144	6.54864	6.22606	10.448	6.18188	7.53997	1.03977	8.09241	3.16797	2.11802	3.6855	0	0	7.28659	7.87399	8.9612	3.54963	7.10098	15.1746	7.44779	7.31357	3.49218	1.8196	1.37846	0	4.4843	1.40687
ENSG00000278967.1	RP5-849H19.3	11.4721	4.75192	13.1818	15.9945	2.86268	0	3.03307	1.51999	20.1416	18.4282	4.00813	18.0482	2.06114	1.79715	1.40459	0.606636	31.0386	5.50589	0	2.17846	1.35531	10.7906	11.7393	15.0023	13.8878	12.5138	3.43494	32.5562	20.4261	13.9473	38.8945	10.5473	164.417	52.331	0.401886	0.880954	2.32923	2.4324	1.61777	2.39161	2.39173	0	4.31762	1.90543	3.01518	0	0.807819	1.65799
ENSG00000235545.1	RP11-230B22.1	2.18085	1.32627	4.33757	1.96844	0.356644	12.1482	25.4333	9.15031	14.0728	13.9479	10.0332	17.4973	4.28931	2.21956	1.75391	1.49782	5.23444	8.24957	6.81481	5.26611	4.05353	11.1727	14.1791	14.5323	13.8212	16.518	10.5378	12.5636	9.2173	15.5371	12.0457	18.4779	8.832	0	8.12719	9.69086	15.1779	17.1677	8.07028	13.1763	11.1039	8.48248	13.7527	11.9264	6.14049	10.4622	7.7283	12.1508
ENSG00000234318.1	RP4-771M4.3	3.66515	1.86586	1.45997	6.7609	1.8087	0	0	1.91402	0	0	3.26563	0	1.89527	0.902111	1.61792	0	0	0	0	0	1.72302	1.14304	0	2.04731	0.743665	0.716534	0	0	1.09664	1.15529	0	1.31312	0	0	0.67149	2.86037	0.802915	0.791575	0.935063	0	1.41755	3.10543	7.39452	0	0	4.40727	0	0
ENSG00000229537.4	RP11-5P4.1	0	0	0	0	0	0	0	0	0	0	0	0	0	0	0	0	0	0	0	0	0	1.03358	0	0	0	0	0	0	0	0	0	0	0	0	0	0	0	0	0	0	0	0	0	0	0	0	0	0
ENSG00000227485.1	RP11-5P4.2	0	0	0	0	0	0	0	0	0	0	0	0	0	0	0	0	0	0	0	0	0	0	0	0	0	0	0	0	0	0	0	0	0	0	0	0	0	0	0	0	0	0	0	0	0	0	0	0
ENSG00000229225.1	RP11-5P4.3	0	0	0	0	0	0	0	0	0	0	0	0	0	0	0	0	0	0	0	0	0	0	18.9859	0	0	15.5653	0	0	0	0	0	0	0	0	0	0	0	0	0	0	0	0	0	0	0	0	0	0
ENSG00000203605.3	RP11-335E6.2	1.28932	0	0.946752	0	0	0	0	0	0	0	0	0	0	0	0	0	0	0	0	1.28082	0	0	0	1.11924	0.386057	0	0	0	0	0.701948	0.709211	1.67956	0	0	0	0.449161	0.398527	0.716626	0.873292	0	0	2.5429	0	1.69682	3.86872	4.5233	1.15432	3.48656
ENSG00000271593.1	RP11-335E6.4	0	0	0	0	0	0	0	0	0	0	0	0	0	0	0	0	0	0	0	0	0	1.94236	0	0	0	0	0	0	0	0	0	2.97247	0	0	0	0	0	0	0	0	6.38337	14.996	4.24588	12.1837	8.67422	12.9985	20.6	0
ENSG00000224209.5	LINC00466	0	0	2.53582	0	0	0	0	0.362016	0	0	0	0	0	0	0	0	0	0	0	0	0	0	0.279461	0	0	0	0	0.576274	0.406334	0	0.90265	0	0	0	0	0	0	0	0.633856	0	5.72758	2.18478	4.45161	3.05681	7.53499	1.69586	2.84275	2.06803
ENSG00000228734.2	RP11-335E6.3	0	0	0	0	0	0	0	0	0	1.08671	0	0	0	0	0	0	0	0	0	0.577799	1.52961	0	0	0	0.363097	0	0	0.694015	0	0.607057	1.27573	0	0	0	0	0	0	0	0.840249	0	0	0	0.828558	1.42934	1.14582	1.29072	1.93984	1.00438
ENSG00000230798.4	FOXD3-AS1	0	0	9.49406	0.579315	2.09698	0	5.89257	27.4121	4.72488	9.0972	2.84267	0	0	8.87998	0	4.51568	21.1022	0	13.134	0.4534	1.30114	0.949079	2.03011	3.62727	0.600677	1.07987	57.7677	13.6492	14.1353	9.50639	13.9778	24.5847	0	0	8.21889	0	0.778405	0.581429	0	0	194.781	230.145	138.424	234.962	184.008	189.803	241.496	196.2
ENSG00000116652.6	DLEU2L	35.7281	23.1142	24.1618	18.345	11.5695	16.5076	17.7096	11.8557	8.75577	7.41699	9.23374	11.5963	26.7676	20.3959	26.8487	19.5517	57.441	0	6.65688	20.2048	16.9896	25.5109	23.0846	25.6543	21.2535	32.014	12.1363	25.2116	23.4415	29.9624	20.2311	40.099	64.2466	46.4873	19.2813	27.1969	44.2096	40.538	27.9322	43.8387	59.219	52.4429	59.9863	43.0155	56.9822	50.3459	27.5168	27.3988
ENSG00000223949.5	ROR1-AS1	3.4797	1.49112	0.819827	1.40642	0.847761	0	0	13.8457	16.2578	15.3336	3.7096	12.0569	0	0.153996	0.131399	0	90.4129	11.0989	5.78043	2.69149	1.18892	1.41428	2.33598	1.63137	2.09649	1.77189	3.60851	1.3338	1.53014	1.95815	2.21526	4.7724	0	0	59.8002	51.2171	45.5347	74.5206	74.1541	72.7796	3.55941	3.43515	1.24257	1.78818	2.88692	0	0.935409	2.55229
ENSG00000226891.5	LINC01359	15.9491	6.50398	4.18871	4.19932	6.5236	0.93963	6.30595	2.47564	1.98452	0.530949	5.66728	3.20481	8.45608	5.03992	7.08666	0.808043	52.8536	2.0429	4.81324	1.40042	0.382684	8.50819	9.02286	15.1278	7.91416	13.3709	7.69364	27.6911	34.3128	20.5975	35.7793	14.6834	7.0683	11.5055	4.98211	3.18001	7.90396	8.27675	3.65055	10.9418	9.22959	17.4538	7.30626	7.66369	15.0149	6.45953	1.99067	0.682915
ENSG00000272506.1	RP4-535B20.4	6.02556	0	0	0	0.812293	5.72287	0	0	9.35018	4.03009	4.09582	2.89053	2.79016	5.47224	3.79037	4.69948	30.4534	0	10.8696	2.01729	0	4.86135	6.73393	1.91386	2.56364	4.49289	5.15623	6.27013	3.95495	6.55712	10.0814	9.64523	0	0	1.68644	6.47705	4.53596	3.53165	0.719836	5.32416	1.94746	0	3.96497	5.18826	0	3.00785	4.36142	2.13474
ENSG00000231485.1	RP4-535B20.1	10.736	3.44859	8.51911	9.97295	19.8296	0	34.3907	0	3.32337	14.6239	9.18935	11.0663	2.66478	11.103	2.386	25.6488	24.1423	0	0	2.92845	0	0	3.50146	2.31173	0	3.40454	0	2.8307	7.73438	6.69976	5.51872	2.19337	0	0	1.50965	0	4.31653	5.88175	4.5859	2.70922	5.33476	0	0	0	0	5.25055	0	3.82245
ENSG00000229294.1	RP5-1044H5.1	0	1.84124	0	0	9.54596	0	0	0	0	0	0	0	0	0.766875	0	0	3.72752	0	0	0	0	0	0.71354	0	0	0	0	1.21878	0	1.10016	1.11313	0	0	0	0	0	0	0	0	0	0	0	0	0	0	0	0	0
ENSG00000237852.1	RP4-630A11.3	3.90173	0	5.6905	9.39211	7.50029	0	0	2.76354	0	0	1.25634	2.38738	2.5648	5.00862	11.9767	7.93183	10.9673	0	21.2922	0	0	0	1.38727	1.74777	8.15527	0.997292	2.55863	0	5.80246	4.3426	0	2.80054	0	51.7471	2.07743	2.5387	4.60741	4.18166	1.27844	1.61368	0	19.0935	0	2.65125	0	4.81896	0	0
ENSG00000227466.1	RP11-397C12.1	0	0	0	0	0.341159	0	0	0	0	0	0	0	0	0	0	0	3.84612	0	0	0	0	0	0	0	0	0	0	0	0	0	0	0	0	0	0	0	0	0	0	0	0	0	0	0	0	0	0	0
ENSG00000248458.2	RP4-598P13.1	1.52826	0	3.99502	0	0.442671	0	0	0.374493	1.97457	0	1.09146	1.25015	0	0	0	0	44.0848	0	6.27847	6.46627	4.15296	6.30331	4.12036	1.93523	3.12063	3.76506	0.911072	0.71667	1.16067	2.07763	1.29648	0	0	0	0	0.642848	0.614589	3.68006	2.2659	2.13463	1.07798	3.97836	1.98341	1.75923	2.76812	1.68249	1.14901	0
ENSG00000231080.1	RP11-342H21.2	0	0	3.66857	4.02955	0.201277	0	0	0	2.89001	1.87639	0.785916	1.25127	0	0	1.05105	0	0	0	0	4.01108	4.8712	16.4582	27.2203	13.7644	22.0367	17.7961	8.5882	5.61256	5.51648	6.71637	15.1459	5.76859	0	0	16.1106	13.5964	5.63004	19.9954	16.4251	12.9438	2.74753	28.2121	11.3668	2.08567	12.7657	3.71834	7.56987	13.041
ENSG00000275678.1	RP4-547N15.3	42.2307	17.9275	11.0391	20.1304	0.924242	0	0	0	0.649702	0.430943	0.740615	0	0	0.142668	0	0	0	3.33196	5.28805	0	0.273455	1.55241	0.965211	0.994147	0.778001	0.999476	1.31685	2.55211	3.06036	4.30208	1.48264	3.37783	0	0	0.586353	0.942568	2.00224	3.17781	10.9642	3.70626	0	0	0.781772	0.691585	0	0.622782	0	0
ENSG00000235200.1	RP4-763G1.2	0	4.13565	0	0	0	0	0	0	0	0	0.735294	0	0	0	0	0	0	0	0	0	0	2.80717	4.74207	4.98186	2.67182	3.38038	1.53018	0	0	0	2.99787	0	33.8391	34.1366	1.58259	2.21475	0.962759	0.919322	1.09528	0	0	0	0	1.47561	0	0	0	0
ENSG00000232284.6	GNG12-AS1	37.9494	32.8847	32.1248	35.5751	8.62473	0	17.1417	16.6111	37.8214	29.8996	39.1106	62.3156	0	1.1091	0	0	160.692	0	4.35112	40.7013	36.1498	30.4931	27.2489	29.5456	23.9366	38.0681	23.2437	35.2628	39.3813	37.6965	33.2848	53.7402	5.30984	5.44157	36.2182	49.7351	60.9101	54.1637	47.5305	51.9291	33.975	25.2684	42.5409	45.1812	37.2971	39.0872	25.7132	22.5501
ENSG00000233589.1	RP4-694A7.2	24.6246	40.6467	72.2337	99.6162	4.7964	0	6.30543	26.0098	20.6203	20.3198	28.1959	8.43163	0.904445	0	0	0	13.6282	0	0	142.303	167.163	24.0187	53.9419	36.6631	38.7726	55.7256	51.2243	52.1739	40.2161	41.2326	50.9444	64.0345	112.061	192.136	21.749	21.8058	34.4888	43.5188	26.0581	43.4893	46.2546	32.6054	43.2542	48.9348	38.4437	83.5397	82.8083	63.1685
ENSG00000234264.1	DEPDC1-AS1	4.29386	1.19329	2.09384	3.35925	0.143066	2.74159	0	1.53998	0.725248	0	1.60656	1.30032	0	0	0	0	0	8.10613	6.35759	1.67158	4.86891	0	1.40592	1.14408	1.43315	0.883997	0.872982	0.809833	0	1.43885	0.69971	3.04909	16.8858	34.5117	0.938303	0	0.33645	0.299618	0.368038	0	2.54878	12.1335	4.42009	3.06534	0	3.65375	3.72369	8.88377
ENSG00000223883.1	RP11-424D14.1	0	0	0	0	0	0	0	0	0	0	0	0	0	0	0	0	0	0	0	0	0	0	0	0	0	0	0	0	0	0	0	0	0	0	0.499962	0	0	0	0	0	0	0	0	0	0	0	0	0
ENSG00000235446.1	RP11-74K19.1	0	0	0	0	0	0	0	0	0	0	0	0	0	0	0	1.05943	0	0	0	0	0	0	0	0	0	0	0	0	0	0	0	0	0	0	0	0	0	0	0	0	0	0	0	0	0	0	0	0
ENSG00000229639.1	RP3-380B4.1	0	0	2.2889	0	0	0	0	0	0	0	0	0	0	0	0	0	0	0	0	0	0	0	2.28241	0	0	0	0	0	0	0	0	0	0	0	0	0	0	0	0	0	0	0	0	0	0	0	0	0
ENSG00000237919.4	RP11-181B18.1	0	0	1.24319	0	0.7187	0	8.9728	0.665393	0	0	0	0	0	0	0	0	4.58733	0	0	1.254	0	1.48323	2.75433	4.62083	0	2.50306	0	1.06799	4.17756	1.45048	2.8556	2.51862	0	0	0	0.522247	1.23364	0	0	1.77028	20.4163	28.0156	13.1736	17.8632	20.3788	23.9166	13.5657	18.8613
ENSG00000228988.1	RP4-677H15.4	0	0	0	0	0.905206	0	0	0	0	0	1.54093	5.9324	0	2.63479	0	6.14882	9.23368	0	0	0	0	0	1.64787	2.06313	1.35951	1.13421	0	0	2.26104	0	0	0	0	0	1.17234	0	3.85614	2.33308	0	3.63303	0	0	0	3.72145	0	0	0	0
ENSG00000226088.1	RP11-180O5.2	8.4457	6.10178	3.78092	4.18822	1.07981	0	0	1.63773	0	3.7527	1.09823	5.34617	12.5812	5.64407	2.36606	2.63006	8.41763	0	10.4044	6.42827	2.5164	9.08692	10.2043	12.8509	7.5982	5.75664	9.95067	4.60716	0.903242	8.00176	7.36298	7.21592	0	0	5.34311	5.29744	9.58891	5.80047	3.8751	5.64245	9.45493	8.86654	13.3934	12.7172	27.8317	13.6965	3.48252	3.51235
ENSG00000271992.1	RP11-42O15.3	14.9245	22.5558	19.3924	19.0859	1.46817	10.0779	0	14.2403	116.819	63.5279	50.737	108.479	3.00489	1.89502	3.36222	8.87996	0	0	32.7398	8.30814	5.58866	12.3128	16.5534	12.5819	24.7008	15.4393	12.3613	18.5417	8.51087	21.0727	12.4734	6.07888	0	85.8706	7.29801	5.72026	5.85081	4.95774	8.88139	12.4193	3.44767	3.83167	7.29284	1.48118	17.5465	2.72686	4.33955	2.28778
ENSG00000229051.1	RP5-952N6.1	0	0	0	0	0.0327874	0	0	0	0	0	0	0	0	0	0	0	1.3282	0	0	0	0	4.89961	3.59439	4.88855	4.35051	4.66269	0.360055	0.323344	0	1.15075	0	0.384016	0	0	0	0	0	0	0	0	0	0	0.457386	0	0.630895	0	0	0
ENSG00000226208.1	RP11-99H8.1	2.13597	0	0	0	0	0	0	0	0	0	0	0	0	0	0	0	0	0	15.276	0	0	1.37818	0	0	0.899056	0	1.56027	1.57485	1.24659	1.31404	0	1.50807	0	0	0.805392	0	0.94116	0	0	0	0	0	0	0	0	0	0	0
ENSG00000235782.1	RP3-333A15.1	0	0	1.65687	0	0	0	0	0	0	0	0	0	0	0	0	0	57.0121	0	0	0	1.24629	1.84967	1.50806	0.956985	3.71399	1.05438	0	1.29814	0	0	0	0	0	0	0.534795	0	0	0	0	0	0	0	0	0	0	2.62701	0	0
ENSG00000269933.1	RP3-333A15.2	0	2.28741	5.94351	0	4.00912	0	0	0.859611	1.58037	0	0.786441	1.45603	0	0	0	0	37.3369	35.7068	0	11.0517	2.53291	48.6808	16.8727	28.736	34.3768	30.0312	23.9014	2.93804	8.65135	6.53962	11.3445	14.8652	0	0	0.572312	0	0	0.528487	0	0	2.39739	0	0	1.81864	0	0	4.53979	0
ENSG00000235079.1	ZRANB2-AS1	825.834	546.29	684.544	597.893	25.6594	113.997	102.887	289.45	516.505	412.278	208.596	459.317	414.738	169.81	469.923	168.258	264.056	68.5384	80.3372	468.679	497.814	548.383	566.136	515.658	502.691	507.109	510.292	669.535	575.392	657.615	629.355	844.558	121.723	122.618	579.361	538.879	575.996	610.04	557.214	605.294	721.831	669.582	797.117	550.485	771.964	799.994	551.58	597.733
ENSG00000229956.8	ZRANB2-AS2	62.9564	64.5672	51.8144	67.7073	71.5344	13.575	18.8151	5.54133	5.35651	7.21456	18.966	1.11911	2.92321	3.74745	2.56843	6.58471	92.4099	20.7262	8.37319	20.0629	18.37	23.7138	28.754	26.0665	19.3057	30.0473	19.6565	44.6973	15.3157	26.9407	36.8158	48.2572	43.4943	23.6332	15.9838	17.9042	18.3218	19.8943	24.7784	24.7319	34.7792	19.0921	18.0794	25.517	29.7488	35.3721	23.1937	33.5961
ENSG00000237726.1	RP11-386O9.2	4.58741	3.7794	0	0	1.08141	0	0	0	0	0	0	0	1.14673	1.17155	0	1.00474	1.18462	0	0	0	0	1.67573	1.50601	0	1.15404	1.81631	0	5.19818	2.12365	0	0	0	0	0	0	0	0	0	2.32663	0	4.247	0	0	0	0	0	0	4.2796
ENSG00000231985.1	RP11-82L20.1	0	0	0	61.7088	9.88547	0	0	0	0	0	13.1626	0	0	0	0	0	985.888	0	0	0	0	21.6269	15.9864	20.9242	0	0	0	0	0	0	0	0	0	0	0	15.9083	0	0	0	0	0	0	0	0	0	0	0	0
ENSG00000228853.1	NEGR1-IT1	0	0	0	0	0	0	0	0	0	0	0	0	0	0	0	0	12.6401	0	0	0	0	2.36748	0	1.13933	2.30782	0.690453	0	0	0	0	0	0	0	0	0	0	0	0	0.852486	0	0	0	0	0	0	0	0	0
ENSG00000225087.1	RP4-660H19.1	0	0	0	0	0.476925	0	0	0	0	0	0	0	0	0	0	0	0	0	0	0	0	0.880982	0	0	0	0	0.881594	0	0	0.809586	0	0	0	0	0	0	0	0	0	0	0	0	0	0	1.45562	0	0	0
ENSG00000227016.2	RP11-262K1.1	0	0	0	0	0.160716	0	0	0	0	0	0.780538	0	0	0	0	0	0	0	0	0	0	0	0	0	0	0	0	0	0	0	0	0	0	0	0	0	0	0	0	0	0	0	0	0	0	0	0	0
ENSG00000280317.1	RP11-25L19.1	0	6.88235	0	0	0	0	0	0	0	0	0	0	0	0	0	0	0	0	0	0	0	3.7607	0	0	2.51859	2.23001	0	0	0	3.94672	8.2571	0	0	0	0	0	0	2.35718	0	3.47277	5.69052	0	0	0	15.7804	0	0	0
ENSG00000233973.4	LINC01360	0.446228	0	0	0.33886	0.0530382	0	0	0	2.10956	0	0.120033	0	0	0.0972287	0	0	0	0	0	0	0.406686	0	0.128607	0	0.0962905	0	0.280136	0	0	0	0	0	0	0	0	0	0.0928967	0	0.100899	0.131813	0.408236	0	0	0	0.504338	0.565327	0	0
ENSG00000223479.3	RP4-788P17.1	0	0	1.61292	0	0	0	0	0	0	0	0.644671	0	0	0	0	0	0	0	13.5214	0	0	0	0	0	0	0	0	0	0	0	0	0	0	0	0	0	0	0	0	0	0	0	0	1.37321	0	2.56017	0	0
ENSG00000237324.3	RP11-439H8.4	10.3296	9.56516	3.39958	9.83716	6.10375	0	5.0406	0	0	0	1.43397	0	2.40925	0	1.25169	0	497.574	0	0	240.529	232.284	6.99305	2.80704	6.52351	5.48422	2.82114	0	4.38336	0.595736	5.10449	3.14966	4.15299	0	0	2.67986	4.49388	6.60357	5.84775	6.86917	8.80597	6.026	1.97285	5.34703	11.7896	3.64463	4.15285	8.25893	3.27897
ENSG00000233894.1	RP4-650F12.2	0	6.28593	5.44265	0	0.900587	10.641	0	0	0	0	1.19176	0	0	0	0	0	297.036	183.674	195.662	170.082	92.1533	1.64764	0	0	3.98103	0.782861	7.17692	0	1.70918	1.93067	0	7.82293	0	0	1.7765	4.08817	1.07621	2.77523	5.4103	1.51123	9.13599	0	5.74764	5.20063	0	9.36203	6.54379	0
ENSG00000234497.4	ERICH3-AS1	0	0	6.35658	0	0.0411573	0	0	0	0	0	0.597016	0	0	0.0750845	0	0.0682936	3.99475	14.2112	0	0.111159	0.140686	0.839165	1.25318	2.42191	0	1.01291	6.48837	1.11831	1.67879	0	1.14647	5.22837	0	0	9.7794	3.9565	1.29718	6.59002	10.6469	16.7917	0	2.77306	0	0	0	0	0	0
ENSG00000272864.1	RP11-17E13.2	15.6332	16.5548	35.8893	18.0015	1.62724	0	0	9.31905	4.26317	0	8.53568	7.40884	3.95802	19.4325	10.2345	14.7783	11.0184	118.594	137.526	49.0992	21.3138	113.219	29.2688	113.38	75.9023	65.47	145.228	55.3733	48.4809	166.62	55.567	126.188	59.6575	0	65.4469	48.4859	119.557	48.6294	92.073	34.073	87.156	196.294	181.866	57.2728	157.068	91.0973	86.4177	122.376
ENSG00000229943.1	RP11-93N20.1	0	0	0	0	0	0	0	0	0	0	0	0	0	0	0	0	0	0	0	0	0	0	0	0	0	0	0	0	0	0	0	0	0	0	0	0	0	0	0	0	0	0	0	0	0	0	0	0
ENSG00000261213.1	RP11-510C10.4	0	0	0	0	0	0	0	0	0	0	0	0	0	0	0	0.28993	0	0	0	0	0.684378	0	0	0	0	0	0	0.914667	0	0	0	0	0	0	0	0	0	0	0	0	2.03829	3.49768	18.2966	4.63143	0	2.72595	0	7.11755
ENSG00000224127.1	RP11-510C10.2	0	0	0	0	0	0	0	0	0	0	0	0	0	0	0	0	0	0	0	0	0	0	0	0	0	0	0	0	0	0	0	0	0	0	0	0	0	0	0	0	0	2.59872	1.15894	0	3.18442	0	0	2.83507
ENSG00000224149.1	RP11-510C10.3	0	0	0	0	0	0	0	0	0	0.346194	0	0	0	0	0	0	0	1.73808	0	0	0	0	0	0	0	0	0	0	0	0	0	0	0	0	0	0	0	0	0	0	0.298384	1.03352	0.791326	0.823402	0.214155	0	0	1.24134
ENSG00000178193.5	RP4-682C21.5	0	1.27278	3.20293	1.14676	0.188098	0	0	0	0	0	0	0	0	0	0	0	0	0	7.14522	0.666893	0	0	1.9069	0	0	1.10985	0	0	0	0	0	0.894026	0	0	0.746178	0	0	0	1.36931	0	0	0	0.992472	0	0	0	0	1.19654
ENSG00000225605.1	RP11-550H2.1	0	0	0	0	0	0	0	0	0	0	0	0	0	0	0	0	0	0	0	0	0	0	0	2.22264	0	0	0	0	0	0	0	0	0	0	0	0	0	0	0	0	0	0	0	0	0	0	0	0
ENSG00000230027.1	RP11-550H2.2	0	0	5.87417	0	0.391046	0	0	0	0	0	0	0	0	0	0	0	0	0	0	0	0	65.2823	60.1477	95.2491	69.1753	36.0274	8.14957	2.73516	0	7.09183	2.48364	5.74202	0	0	0	0	1.31326	0	0	0	0	0	0	0	0	0	4.1572	0
ENSG00000272855.1	RP5-1102E8.3	0	3.69899	9.12032	3.37743	0	10.7221	0	0	2.7757	0	0	0	2.69847	2.66247	0	3.51288	0	0	20.8784	0	4.9001	14.449	20.5119	29.7921	21.9734	15.442	11.3144	5.0117	6.14552	2.38016	2.36073	12.2477	0	0	11.1175	5.14604	7.13442	13.8122	2.61172	4.93011	4.12773	0	0	3.29857	0	5.94324	0	17.4104
ENSG00000237552.1	RP11-415A20.1	0	0	0	0	0	0	0	0	0	0	0	0	0	0	0	0	0	0	0	0	0	0	0	0	0	0	0	0	0	0	0	0	0	0	0	0	0	0	0	0	0	0	0	0	0	0	0	0
ENSG00000230498.1	RP4-564M11.2	0	0	0	2.88804	0.132227	7.74401	0	1.87627	1.49905	0	0	0	0	0.758531	0	0	0	0	0	0	0	0.986234	2.09138	0	3.93455	1.712	1.19904	9.73534	5.94754	7.3604	6.64351	7.10595	0	0	8.08121	10.4922	4.82298	11.4654	14.6496	11.2584	1.38207	0	1.42124	0	0	10.9766	1.68471	3.37471
ENSG00000233099.1	RP11-375A5.1	0	0	0	0	0.519333	0	0	0	0	0	0	0	0	0	0	0	0	0	0	0	0	0	0	0	0	0	0	0	0	0	0	0	0	0	0	1.47962	0	0	0	0	0	0	0	2.2634	0	0	0	0
ENSG00000235927.4	NEXN-AS1	6.33254	4.1878	8.6711	3.54953	0.684579	0	0	6.49752	2.86694	9.87833	4.61419	7.33565	2.14924	2.9899	1.89652	2.9131	108.289	11.69	11.709	63.0461	57.9104	4.33988	3.2181	3.0496	4.23143	3.16257	3.22885	5.2227	5.51776	7.11377	4.64576	4.08443	0	0	5.47378	9.85503	13.5544	7.95141	5.91401	10.0711	29.8407	21.1344	17.0601	29.5314	18.8375	29.2426	33.1548	24.5535
ENSG00000273338.1	RP11-386I14.4	713.893	470.069	296.338	600.575	636.011	150.735	0	23.0169	292.355	379.797	101.999	94.0622	2284	2155.68	2174.96	992.171	659.694	0	0	509.772	207.357	169.936	79.9208	174.284	337.043	384.765	323.873	292.484	333.887	651.874	491.493	466.419	1410.92	0	219.104	440.945	487.604	248.277	179.757	134.109	544.906	123.452	347.623	304.739	836.335	227.629	360.765	67.5548
ENSG00000237413.4	MGC27382	4.59135	2.07678	1.87493	2.15484	3.11695	0	0	1.07548	0.322663	0.427453	1.64363	0	0.320779	0	0	0.158273	0.236653	0	0	0	0.301914	1.18338	0.599823	0.826455	0.980134	0.727585	0.926441	1.463	2.48246	2.27372	0.930675	0.952583	0	11.7888	0.377191	0.31296	0.279726	0.247795	0.593048	0.3895	14.2183	19.0851	10.959	18.1082	9.57596	17.3574	26.3326	17.0021
ENSG00000235011.2	RP4-726F1.1	0	0	0	0	0	0	0	0	0	0	0	0	0	0	0	0	0	0	0	2.61858	0	0	0	0	0	0	0	0	0	0	0	0	0	0	0	0	0	0	0	0	0	0	0	0	0	0	0	0
ENSG00000260322.1	RP11-339A11.2	0	0.562683	0	0	0	0	0	0	0	0	0	0	0	0	0	0	0	0	3.39402	0	0	0	0	0	0	0.280342	0	0.380536	0	0	0	0	0	0	0	0	0	0.143764	0.17637	0	0	0	0	0	0	0	0	0
ENSG00000225598.1	RP11-339D23.1	0	0	0	0	0	0	0	0	0	0	0	0	0	0	0	0	0	0	0	0	0	0.958144	0	0	0	0.560957	0	0	0	2.31989	0	0	0	0	0	0	0	0	0	0	0	0	0	1.41167	0	0	0	0
ENSG00000224326.1	RP5-933B4.1	0	0	0	0	0	0	0	0	0	0	0	0	0	0	0	0	0	0	0	0	0	7.64466	16.8764	2.4429	11.4898	3.02157	0	0	0	0	0	0	0	0	0	0	0	0	0	0	0	0	0	0	0	0	0	4.66071
ENSG00000234184.4	RP5-887A10.1	1.76915	1.78136	4.50257	1.6283	0.415795	0	0	0	0	0	0	0	2.36695	0	4.01401	8.36241	0	0	0	1.40978	0	291.438	388.79	232.099	265.068	355.363	1.57912	0	1.3047	22.1079	0	3.23445	0	31.1891	0.783541	0	0	5.32554	1.05093	0	0	0	0	3.19743	0	0	2.21803	2.19766
ENSG00000227960.1	RP5-837I24.6	4.11736	0	3.09051	3.52842	8.2371	0	0	0	0	0	0	0	0	0	0	0	115.373	0	0	0	0	2.44541	1.75502	9.00606	3.19495	5.46285	5.53245	6.09297	7.46438	2.58398	2.77793	9.08963	0	0	1.38029	0	4.95382	4.56014	0	4.51988	7.4625	0	0	0	0	0	8.65918	0
ENSG00000234953.2	RP5-837I24.2	2.24152	0	0	0	9.27465	0	0	0	0	0	0	0	0	0	0	0	9.09179	0	0	0	0	0	0	0	0	0	0	0	2.17531	0	0	0	0	0	0.577794	1.38269	0.636343	0.562356	0.698	0.873604	0	0	0	0	0	0	0	0
ENSG00000236676.1	RP5-837I24.4	1.80131	0	2.784	0	7.96164	5.55304	4.75135	2.36914	0	0	0	0	0	0	0	0	4.29142	0	9.72899	0	1.20783	2.65133	0	1.74249	0	2.02713	2.50605	0	0	2.04751	0	0	0	0	1.05316	0	1.15271	1.06319	0.642695	1.59877	0	0	2.82534	1.22915	0	0	1.64777	3.36938
ENSG00000233290.1	RP11-147G16.1	0	0	0	0	0	0	0	0	0	0	0	0	0	0	0	0	0	0	0	0	0	0.698851	0	0	0	0.417033	0	0	0	0	0	0	0	0	0.4296	0.546672	0.480487	0.885501	0.534439	0.667677	0	0	0	0	0	0	0	0
ENSG00000230817.4	LINC01362	5.41111	0.507807	4.39336	0.490374	1.5243	0	0	0	0	1.07311	0.177071	0	0	0	0	0	0	0	0	0.81559	4.21138	2.76992	0	2.93917	0.155712	0.139189	0	0	0	0.308449	0.305404	3.18684	0	0	1.93475	0	0.162314	0	2.09687	2.72241	0.468647	0.904533	0	2.62129	1.84102	0	0	0
ENSG00000236268.4	LINC01361	7.04976	1.6164	6.73091	2.63293	0.323545	0	1.63957	0	0	0	0	0.43252	0	0	0	0.405874	0	0	3.8977	1.24146	1.6873	2.57084	2.93556	4.23748	2.26582	2.27869	2.1088	2.03712	3.15187	3.21541	1.07583	0.871985	0	0	2.21957	1.45624	2.64727	1.73287	1.04478	1.09133	5.11746	1.05743	1.50018	3.89294	4.84107	1.59931	2.32487	2.99396
ENSG00000231364.1	RP11-413G15.1	0	0	0	0	0.137322	0	0	0	0	0	0	0	0	0	0	0	0.728864	0	0	0	0	0	0	0	0	0	0	0	0	0	0	0	0	0	0	0	0	0	0	0	0	0	0	0	0	0	0	0
ENSG00000233008.4	RP11-475O6.1	4.53929	2.28443	7.48087	2.35447	3.8342	10.9535	2.40391	0.141123	0.271084	0	0.806441	0	5.61928	6.99782	4.93885	1.09776	3.89158	3.22707	13.1087	3.66468	2.59109	6.82745	2.5868	4.52272	5.84532	2.96854	4.64271	10.9296	4.08555	4.83281	1.20961	6.8427	0	11.873	0.981971	3.6861	4.28357	1.2008	1.36967	4.57389	1.41429	1.31869	0.360556	1.72042	1.43236	0	2.53178	0.431253
ENSG00000237076.1	RP5-836J3.1	0	0	4.24891	0	0.482807	0	0	0	0	0	0	0	0	0.777678	0.703437	1.34612	0.775269	0	0	0	0	2.25352	1.99987	1.20423	0.769153	2.47678	1.84572	1.67762	2.70471	0	0	0	0	0	0	1.52401	0	0	0	0	0	0	0	0	3.49452	0	0	0
ENSG00000233061.1	TTLL7-IT1	0.457395	0	0	0	1.66591	1.97174	0	0.142494	2.12725	2.03967	0.406509	1.91275	0	0.117905	0	0.110051	8.03791	0	0	0.195952	0.48776	0.376066	0.156257	0	0.123685	0.31423	0.28412	0	0.199973	0	0	1.66283	0	0	0.320824	0	0.230948	0.209828	0	0	3.55015	0	1.0842	2.28959	2.49577	0	0.808824	2.85578
ENSG00000271576.1	RP11-486G15.2	10.358	13.8673	45.0371	28.2648	6.36761	74.4872	72.1861	27.332	52.4078	88.811	59.8555	68.5029	12.825	2.30904	26.175	10.9644	4.18653	79.5838	108.813	20.1479	46.9721	34.2459	32.3531	28.7762	32.6525	28.8417	27.8605	19.2556	20.0818	27.5779	19.1841	27.3145	89.5235	57.318	32.0939	23.1294	34.1357	35.4492	34.5597	43.793	37.7085	48.0026	44.453	42.1109	36.7573	40.5587	28.3399	45.0392
ENSG00000180869.4	LINC01555	0.298845	0	0	0.48733	0	0	0	0	0.430811	0	0.0985176	0.20568	0	0.114287	0	0.216944	0.172027	2.16632	0	0	0	0.824945	1.77473	1.05918	2.30573	1.2035	0.781412	7.20025	8.74902	4.75633	4.34712	0.783117	0	0	0.0820897	0.104486	0.371802	0.0847542	0.102632	0.127328	0.249233	0	0	0	0	0	0	0
ENSG00000280099.1	RP11-33E12.2	29.1943	19.0975	12.7791	13.3879	2.18416	0	1.47485	5.76571	2.9445	7.72091	5.13002	2.33621	19.9885	11.8458	15.7478	10.5442	33.5383	268.248	300.094	113.558	77.9247	51.8345	46.7096	55.2941	61.2139	69.7954	165.238	64.8272	50.9692	62.2815	66.3843	90.526	55.081	48.043	70.2864	61.5897	58.1198	89.6007	71.4446	58.8415	36.1472	26.6766	26.1469	32.9648	24.0863	40.6489	29.8012	22.0374
ENSG00000223653.4	RP11-131L23.1	11.4599	2.74406	7.25496	8.55193	1.88286	0	0	0.607694	0.715895	0.935418	6.81364	1.67129	0	0	1.23054	0.167654	20.4099	0	0	0.259106	0.673455	4.51817	3.04124	1.5827	3.16521	3.13641	9.41819	3.0232	1.83172	2.72684	8.16194	3.11597	0	7.60179	2.74934	3.93425	3.41716	11.0206	4.81619	4.7365	4.47984	2.80189	2.99257	3.26197	3.05491	12.8819	0	3.02775
ENSG00000273264.1	RP11-131L23.2	0	0	0	0	2.83241	0	0	3.71226	0	4.35482	1.72877	15.2184	0	0	0	0	3.45662	0	0	2.50823	3.25393	7.04695	1.80242	0	9.23006	1.42921	10.345	3.16368	14.6076	8.37755	5.63888	7.49096	0	0	7.00016	1.67799	3.05393	4.33657	3.50831	6.67548	4.70891	0	4.17598	17.7128	5.8163	0	0	0
ENSG00000272691.1	RP11-290M5.4	0	10.0403	0	0	0	60.0818	0	33.9426	25.4948	8.6341	33.8039	57.1155	0	0	0	0	0	0	0	7.24196	0	14.8496	15.7217	20.6679	9.9112	16.8319	22.643	17.3219	14.5569	0	8.2925	16.836	0	0	25.0211	11.7179	15.4817	41.7479	5.6767	13.829	24.5315	47.6009	35.5406	28.2003	30.363	0	26.2862	12.5917
ENSG00000230285.1	RP11-290M5.2	0	0	0	0	0	0	0	0	0	0	0	0	0	0	0	0	0	0	0	0	0	0	5.23541	0	0	0	0	4.44031	0	0	0	0	0	0	2.3104	0	0	0	0	0	0	0	4.93314	7.07992	6.22334	7.30942	5.71251	0
ENSG00000236915.1	RP4-651E10.4	0	0	0	0	0	0	0	0.888433	0	2.02465	0	0	0	0	0.758919	0	0	0	0	0	0	3.3395	0.813596	2.09939	0.722503	0	4.50354	0	0	0	0	3.0777	0	0	0	1.72533	0.754028	0.723839	0	1.08169	0	0	1.7518	0	0	0	0	0
ENSG00000261737.1	RP4-612B15.3	15.4355	10.4795	12.9079	24.9817	2.47274	6.88975	11.7836	16.7912	12.1769	15.3666	9.4056	15.1742	31.7165	25.9481	33.4228	20.4059	6.06421	23.1594	32.8233	23.8905	19.6279	4.97787	8.52405	5.75239	5.28202	6.72193	14.9075	7.24836	17.1902	11.5245	10.8022	15.2976	59.9489	11.9725	11.3788	8.87685	12.25	15.1161	10.0535	7.06707	24.1583	42.2994	35.5043	44.6641	36.2875	38.5478	31.2446	29.5056
ENSG00000267734.1	RP4-604K5.3	0	0	2.98213	1.17618	22.1317	0	0	0	0	0	0	0	0.495156	1.06914	0.452343	1.02408	153.699	9.83211	0	1.39217	0.942499	0	0	0.593169	0.426797	0.387774	1.82843	0.789385	0.656478	0.716339	0.723986	0.873203	0	0	0	0.504836	0.868294	0.816368	0.486647	0.603026	1.07281	0	2.14514	0	1.4403	1.67949	0	0
ENSG00000224198.1	RP4-604K5.2	0	0	0	0	30.5068	0	0	0	0	0	0	0	0	0	0	0	0	0	0	0	0	8.9497	13.2775	0	5.91821	0	0	11.3856	0	19.6157	10.4061	0	0	0	0	0	6.32371	5.92444	14.2838	0	0	0	14.0641	0	0	0	0	0
ENSG00000267272.4	LINC01140	30.5648	25.3403	39.1855	23.5541	8.64904	31.427	18.3335	87.7589	14.965	48.3206	86.2902	24.6234	2.08917	2.8183	1.87469	2.44056	98.9651	98.9773	95.9139	73.0126	45.2852	70.2955	51.7415	48.1611	52.858	65.9154	20.6116	20.968	16.5503	24.6372	18.9531	33.0596	62.5463	44.0466	110.044	77.5637	93.8365	174.061	125.149	91.0532	71.0064	92.8325	57.7777	74.4599	81.4725	82.4049	70.8782	103.991
ENSG00000227290.1	LINC01364	0	0	0	0	1.03981	0	0	0	0	0	0.357351	0	0	0.364986	0.655716	0.673705	7.41215	0	0	0	0	0.509815	0	1.00688	0.328063	0	0	0	0	0	0	0	0	0	0	0	0	0	1.12256	0	0	0	0	1.50239	1.16497	1.31245	0	0
ENSG00000279778.1	RP11-60A14.1	0.464006	0.781884	1.34096	2.17585	0.360449	0.913149	3.28035	1.64948	0.52384	0	2.87566	0	0	0.231283	0	0.104635	2.95748	0	4.73163	1.46804	1.15081	0.339881	7.42967	1.0786	0.786749	0.853599	0.285299	2.56328	4.19327	2.70579	1.97117	6.9653	12.9587	6.76521	7.99593	7.03054	19.0838	20.4737	9.7076	27.1353	7.70485	6.34488	8.37735	13.6166	3.06764	14.5042	14.4428	7.54029
ENSG00000224235.1	RP5-1027O11.1	0	0	0	0	0.0776542	0	0	0	0	0	0.459734	0	0	0	0	0.462345	0	0	0	0.722526	1.89236	0.650362	0.517202	0.645752	0	0.37965	0	0	0.702299	0	0	0	0	0	1.99398	0.47221	0.872387	0.39647	0	0.622963	9.64332	40.0896	96.6367	20.1861	22.049	35.1492	46.4182	12.2974
ENSG00000237505.5	PKN2-AS1	18.5935	20.3849	9.51392	20.8838	2.86201	0.731759	0	5.31843	4.18147	8.59223	10.06	4.03119	1.65334	2.32668	2.38063	0	12.487	2.39908	1.89016	0.688857	0.185108	2.85263	3.34444	1.65508	0.741769	2.26717	2.19801	0.866003	2.84417	1.07096	0.797889	1.02625	44.4088	23.1165	3.54753	3.13094	6.73899	6.44383	3.318	5.24829	8.82699	5.03804	1.2514	7.91433	6.4616	13.0238	4.78338	12.5392
ENSG00000237568.1	RP4-620F22.2	30.5274	0	0	6.2327	1.82485	0	0	0	0	0	0	0	287.455	311.107	270.448	297.73	0	0	0	0	4.88431	0	0	0	0	0	10.6544	20.0014	15.4556	0	22.594	30.6304	0	0	6.35401	4.96005	2.25587	10.5733	10.3344	3.28887	22.0401	0	6.90975	0	9.41043	42.7504	15.7669	16.025
ENSG00000231999.5	FLJ27354	219.32	178.587	258.794	333.269	15.7714	31.909	33.7433	42.0201	90.7776	113.481	56.9881	151.192	226.526	163.283	156.984	114.999	99.4467	93.0901	121.211	103.642	94.6383	36.9877	42.8989	39.5496	36.2625	50.3122	80.1759	46.1838	53.0748	57.2504	66.4061	84.8911	0	48.5419	32.9609	34.9392	43.3752	50.8695	44.2339	48.0936	51.7285	43.2393	54.55	22.5836	45.5556	47.725	40.2217	57.815
ENSG00000230735.1	RP11-413E1.4	0	0	2.14019	2.38476	1.79167	0	0	0	0	0	0	3.75206	3.81493	9.11414	8.75229	6.56208	11.516	0	0	9.80642	4.44237	3.32002	2.4376	9.42285	1.07735	2.70087	4.01329	0	6.48875	1.76837	1.90828	2.28559	0	0	0.927021	1.23471	4.33683	1.96904	2.42041	0	5.52747	0	2.6564	4.51991	0	4.07967	9.1145	0
ENSG00000231613.1	RP5-943J3.1	4.9268	0	0	1.49842	0.519175	0	0	7.29236	4.96153	5.09019	7.43235	10.0777	14.6856	12.7465	15.6981	7.68437	0	29.2169	11.328	0	1.56971	0	1.40651	1.83087	0.652472	1.22005	6.80834	5.07954	0	1.03301	0	2.33435	0	0	5.87058	3.23953	0	1.32561	0.798084	2.9564	3.7015	0	5.29526	5.54257	8.79119	6.13153	1.56641	0
ENSG00000272931.1	RP5-943J3.2	0	2.04579	4.16668	3.78079	4.93559	9.67707	16.4642	6.87636	9.29178	6.3063	6.92548	5.79265	39.3192	27.7598	55.2549	38.491	1.22272	6.87384	11.5148	3.99916	2.74905	21.23	19.4498	20.862	29.1288	22.1762	23.2474	7.29919	16.0646	12.9462	18.1125	12.4879	0	44.9766	8.04136	7.45404	13.8999	10.7293	7.49791	7.90088	2.57337	2.00159	1.86084	0.781561	0	0	3.26305	2.14498
ENSG00000272672.1	RP11-302M6.5	0	1.83928	1.48861	3.30899	9.22065	0	0	1.73694	0	0	0	0	0.91426	0.896223	3.18032	0.855307	0	0	10.9688	0	1.54529	0	0.795284	3.23285	1.50268	2.66814	2.84606	1.43615	1.11827	2.40766	0	6.00262	0	46.8255	0	0.875461	0	1.43697	0	0	0	0	0	0	2.01023	0	0	0
ENSG00000229201.1	RP5-827O9.1	0	0	0	0	0	0	0	0	0	0	0	0	0	0	0	0	0	0	0	0	0	0	0	0	0	0	0	0	0	0	0	0	0	0	0	0	0	0	0	0	0	0	0	0	0	0	0	0
ENSG00000233593.5	RP4-665J23.1	55.3983	35.6316	39.1156	47.2369	11.1181	81.5303	83.8001	5.17444	8.83945	19.8077	14.961	4.17538	1.65236	0.526342	0.120035	1.09336	25.1136	64.1947	30.3701	16.0749	7.9247	2.24965	5.15118	2.53983	4.32265	0.783931	5.53362	7.73644	4.13063	7.71903	8.82934	3.1281	391.309	360.322	7.36165	3.54148	7.34786	7.69147	4.21079	6.73311	5.86596	10.5979	6.98883	4.85641	16.1886	5.28984	8.958	4.25126
ENSG00000225446.1	RP4-665J23.2	0	0	0	0	0.113571	0	0	0	0	5.35	0	0	0	0	0	0	0	0	0	0	0	0	0	0	0	0	0	0	0	0	0	0	0	0	0	0	0	0	0	0	0	0	0	0	0	0	1.75077	0
ENSG00000272094.1	RP4-665J23.4	2.55023	1.19124	1.01961	5.12978	1.60887	0	0	1.58576	0	0	0	2.54701	0	0.498899	0.819935	2.7623	0	0	0	0	0.856199	0	0.48513	1.87428	0.828134	0.714558	1.80495	0	0	0	0	0.96071	0	0	1.09633	0.458624	0	1.50077	0.453044	1.11787	1.1941	0	0	0	0	0	0	1.175
ENSG00000273487.1	RP4-621B10.8	7.04395	4.3005	8.53596	6.53908	0.077251	8.9106	15.8182	2.34468	0	0	0.898906	1.11511	2.92153	2.52024	3.12952	3.12375	6.61347	11.8306	9.57599	12.6417	7.90337	2.47207	4.3726	7.13304	5.81289	3.42896	15.7171	4.55363	2.28961	2.58125	4.62842	3.3068	0	0	1.69628	2.05069	0.811192	2.15311	2.33399	3.67627	4.06091	9.84097	6.35727	2.06553	2.12131	10.1409	0	8.21073
ENSG00000223745.6	RP4-717I23.3	1648.97	969.916	751.787	795.656	293.798	88.8426	135.947	50.6247	261.446	293.788	129.142	291.041	833.468	1005.58	802.534	832.27	184.609	149.585	171.948	163.153	148.936	665.868	496.466	490.886	714.837	724.319	423.151	861.349	488.875	521.389	558.235	559.894	917.191	635.454	348.277	392.575	302.247	309.193	367.822	506.743	451.593	517.929	473.04	426.778	443.15	455.046	349.59	237.73
ENSG00000224093.4	RP5-1033H22.2	78.7922	21.9538	81.2388	73.4004	27.6518	7.50634	6.06179	11.3039	16.3779	20.4021	16.0691	23.943	10.9515	8.21928	0.806852	0.77313	428.498	13.6789	8.81518	12.237	17.5573	203.107	115.999	92.6294	100.464	64.958	299.263	479.998	480.249	530.348	473.882	247.735	347.069	252.021	53.9297	26.6883	30.6385	40.8528	77.4238	20.173	51.1616	25.1707	17.3906	58.1519	27.3296	33.8059	35.5952	28.4417
ENSG00000230439.2	RP11-488P3.1	0.442196	1.38969	1.40868	0.866259	0.507535	4.34831	6.34653	0.442257	1.86496	8.92147	3.78551	3.26046	1.62052	3.39637	1.88618	4.59907	5.82081	6.00496	4.78892	3.88984	5.18189	1.26079	3.07898	0.598595	2.50565	2.18706	1.84542	1.40426	1.84735	0.896955	2.63792	4.27438	9.34073	0	3.23532	1.96579	0.875346	1.88799	1.79255	1.0027	11.1832	2.68931	6.85434	11.1964	8.53255	10.2358	1.76281	5.11164
ENSG00000260464.1	RP4-561L24.3	3.85099	2.18067	3.39604	3.40308	0.765471	37.5636	34.8906	6.08782	0.738025	8.6499	3.88247	7.31547	15.7941	17.0575	15.469	17.5382	5.29142	0	4.21601	3.87745	3.87441	3.78745	4.02799	3.74259	4.02236	5.10624	3.56807	2.21839	3.92202	3.49503	6.23153	3.9023	3.45467	3.32814	3.56712	7.35435	4.90159	4.85694	5.95482	3.96331	9.25267	7.51317	6.28442	8.44678	7.96998	5.19802	4.95682	8.64442
ENSG00000233482.1	RP11-78O9.1	0	0	0	0	0	0	0	0	0	0	0	0	0	0	0	0	0	0	0	0	0	2.37043	0	0	0	0	0	0	0	0	0	0	0	0	0	0	0	0	0	0	0	0	0	0	0	0	0	0
ENSG00000231363.1	RP11-148B18.1	0	0	0	0	0	0	0	0	0	0	0	0	0	0	0	0	0	0	0	0	0	25.8996	0	0	0	5.38479	0	0	0	0	0	0	0	0	0	0	0	0	0	0	0	0	0	0	0	0	0	0
ENSG00000236098.1	RP11-148B18.4	0	1.37362	2.11074	1.24956	0.194347	0	0	0.724073	0	0	0.49154	0	0	0	0	0	0	24.8427	18.0462	6.79844	11.4883	2.40687	0.552985	2.16626	1.59062	0.977151	1.93112	0	2.35895	0.829005	0	0.92445	0	0	2.31422	0	2.7213	1.57392	4.33761	0.765	1.09552	0	2.14688	0.871318	1.45067	0	1.27559	3.96608
ENSG00000226835.1	RP11-148B18.3	0	0	0	0	0	0	0	0	1.20234	0	0.94042	2.48492	0	0	0	0	0	0	0	0.98304	0	1.88237	0	0	0	0.594354	0	0	0	0	0	0	0	0	0	3.10428	0	1.92167	0	0	1.1517	2.47088	0	0.900177	1.50159	1.69187	0	0
ENSG00000223675.1	RP11-86H7.6	3.58294	5.35521	3.32348	0.419648	0.0267904	0	0	0.178888	0.321479	0.41844	0.148472	0.299354	0	0	0	0	0.227776	3.25644	0	0	0	0.198998	0.160839	0.396871	0.532663	0	0	0	0.43305	0.246821	0.487819	0	0	0	0.119686	0	0	0.11882	0.581716	0	0.409339	0	0	0.343026	0	0.627114	0	0
ENSG00000235565.1	RP11-86H7.7	67.5506	21.5687	26.3166	33.565	3.83917	0	0.910973	12.0135	1.96596	1.81471	3.90048	0.893111	0.454431	0.970565	0.103531	0.602983	5.17742	3.76619	0	2.57933	5.27235	17.573	16.3815	15.482	13.438	11.6678	18.6467	10.0432	12.6442	10.7449	10.3401	16.667	0	0	4.76028	3.58406	3.38236	3.5898	5.14865	5.07539	3.6476	2.78705	4.44765	6.01618	0.914407	4.54737	5.37709	4.70339
ENSG00000224081.6	LINC01057	445.71	214.195	221.581	221.539	59.1156	2.04854	16.5757	91.832	42.5534	45.2383	39.5548	16.3311	9.36655	8.08049	1.32567	6.18256	189.379	66.4517	32.8748	15.2675	42.8689	97.0333	54.7733	78.1577	79.0772	84.4248	392.579	231.838	338.19	224.147	233.442	311.06	31.3863	49.5583	44.4381	52.3853	53.5762	38.4606	52.3456	66.6775	22.0876	18.3597	29.5756	27.6049	6.66454	17.5182	23.854	29.3747
ENSG00000237416.5	RP11-465K1.2	2.23504	1.0154	0	1.89309	0.89795	0	0	2.39014	0.945653	0	1.20991	0.949239	0	0	0	0.503152	0	0	0	0	0	6.01714	4.28449	3.28394	1.23229	2.89208	1.49572	5.38328	0	4.48573	2.0534	5.84283	0	0	3.5973	2.9816	3.00493	5.16011	6.15604	9.90539	22.0072	19.9062	10.6798	26.2023	14.0438	38.4676	29.1478	31.7455
ENSG00000235501.4	RP4-639F20.1	253.674	230.161	152.617	222.553	27.1343	63.8073	78.5332	33.7527	46.0729	87.0988	59.9827	55.9273	4.90541	5.96127	4.08927	1.58704	148.674	519.578	482.937	166.43	201.075	39.5165	47.3964	44.4211	45.8236	38.5532	62.3574	22.8626	20.6452	35.6088	20.6891	39.4851	213.101	103.829	53.1102	43.9188	56.7339	51.4232	51.6016	43.4538	173.644	156.381	119.199	183.59	104.543	167.553	142.149	156.85
ENSG00000230427.1	RP11-313A24.1	1.16152	2.98518	0	0	1.47645	0	0	0	0.671391	0	2.40618	0	0	0	0	0	6.23117	0	0	0	0	0.456451	0.743344	0.46392	1.22993	0.272388	0	0	1.02617	0	0	0	0	20.5933	0	1.01899	0.938592	1.14457	0.348403	0.895064	0	1.71437	0.842337	0.722188	0	0	0	0
ENSG00000231992.1	RP11-57H12.2	3.27929	8.89526	4.85462	7.88174	1.60033	0	0	1.29266	0	0	0	0	0	0	0	0	69.1719	0	0	6.66532	8.96298	1.5957	2.3451	1.51137	2.14938	6.38068	0	10.3069	3.30614	3.58824	9.26942	2.15772	109.599	36.6527	1.86355	1.23094	6.45907	4.88081	1.16733	5.75023	2.58767	5.13856	7.72953	10.4518	0	4.01219	2.9148	5.86927
ENSG00000226026.4	RP11-57H12.3	2.23809	2.58147	2.61345	4.82995	1.11577	0	0	3.49886	1.2816	5.47763	3.01419	1.34424	0	1.82711	1.33109	0	23.0888	4.12317	17.233	12.6898	9.49775	8.39477	8.41806	7.91742	9.46284	4.10443	5.08112	4.366	7.71208	4.73694	5.15816	7.82662	64.1271	125.769	11.9772	9.35757	9.56221	14.3834	15.1034	16.4356	6.24259	14.8175	12.5197	7.90622	5.44746	10.7477	5.99689	14.1138
ENSG00000228852.5	RP11-57H12.5	49.227	55.7865	44.4469	34.9586	13.7221	0	7.44583	35.3212	14.832	7.54288	16.8976	26.1095	43.3739	19.7025	62.164	7.03866	211.447	0	0	45.0194	61.4242	54.0404	64.1792	88.4366	58.8319	74.4625	47.7148	94.7711	79.2493	57.2	97.4457	84.4615	0	0	56.8845	67.4132	64.6501	125.812	83.029	68.1451	71.6368	76.8574	111.143	62.7155	68.7611	58.3184	40.4938	41.2307
ENSG00000228504.1	RP4-586O15.1	0	0	0	0	0	0	0	0	0	0	0	0	0	0	0	0	0	0	0	0	0	0	0	0	0	0	0	0	0	0	0	0	0	0	0	0	0	0	0	0	0	0	0	0	0	0	0	0
ENSG00000230434.1	RP11-14O19.1	0	0	0	0	0	0	0	0	0	0	0	0	0	0	0	0	0	0	10.6687	0	0	0	0	0	0	0	0	0	0	0	0	0	0	0	0	0	0	0	0	0	0	0	0	0	0	0	0	0
ENSG00000237954.6	RP11-14O19.2	0	0	0	0	0	0	0	0	0	0	0	0	0	0	0	0	2.94882	0	11.2027	11.6712	9.24085	0	0	0	0	0	0	0	0	0	0	0	0	0	0	0	0	0.307637	0.376234	0.459116	1.18972	1.17673	0	2.37135	0	3.48022	0	0
ENSG00000233907.1	FLJ31662	0	0	0.216867	0	0.0181402	0	0	0	0.225134	0	0	0	0	0	0	0	0	0	0	0.141572	0	0	0.202775	0	0.0864427	0.225845	0	0.370423	0	0.156692	0	0.198281	0	0	0.237562	0.0980497	0.263617	0.160779	0	0.362305	0	0	0.459306	0.197559	0	0.348436	0	0
ENSG00000228971.2	RP11-286B14.1	0	0	2.29211	1.35902	0.208688	74.7238	68.7216	0	0	0	0.358206	0	0	0.457774	0	0	3.53689	0	0	0	0	0	0	0	0.673564	0	0.684186	3.43638	1.5634	5.49309	1.20975	0.72854	0	0	0	0.270991	1.76081	1.74933	1.63973	0.970077	26.6952	62.1061	23.509	14.8706	67.7969	23.9337	76.2373	19.9089
ENSG00000271252.1	RP11-286B14.2	0	0	0	0	0	0	0	0	0	0	0	0	0	0	0	0	0	0	0	0	0	0	0	0	0	0	0	0	0	0	0	0	0	0	0	0	0	0	0	0	0	0	0	0	0	0	0	0
ENSG00000237435.7	RP11-147C23.1	0	0	1.0957	1.53796	2.22884	0	3.35286	0	0	0	0	0	0	0	0	0	0	0	0	0	0	0	0	0	0	0	0	0	0	0	0	0	0	0	0	0	0	0	0	0	0	0	0	0	0	0	0	0
ENSG00000231987.1	RP5-898J17.1	0	0	0	0	0	0	0	0.219772	0	0	0	0	0	0	0	0	0	0	0	0	0	0	0	0.26628	0	0.142635	0	0	0	0	0	0	0	0	0	0	0	0	0	0	0	0	0	0	0	0	0	0
ENSG00000232878.2	DPYD-AS1	14.1171	4.93546	24.5047	22.1403	9.26103	0	6.47283	4.48104	2.96043	1.44983	9.17388	2.48685	79.8018	41.9328	32.6898	31.0167	95.7244	0	12.7316	12.0758	16.9367	14.1136	15.0537	22.1619	17.2382	10.3465	14.1868	58.3978	39.1632	54.9934	37.0989	28.1336	0	34.211	33.6091	31.393	34.4802	39.7541	23.8951	37.581	27.4228	33.192	17.1021	24.8556	12.3666	18.8787	28.4002	27.9418
ENSG00000232542.1	DPYD-IT1	0	0	0	5.54599	0.932101	0	0	1.37497	0	0	0	0	5.38113	0	0	0	24.9963	0	0	1.92217	0	0	1.30068	0	2.32741	1.09527	0	0	3.58729	3.92217	0	2.6504	0	0	1.05746	2.7148	0	2.34199	1.38497	0	0	0	2.66363	0	0	0	3.22041	0
ENSG00000235777.1	DPYD-AS2	0	0	0	0	2.46741	0	0	0	0	0	0	0	8.13959	6.49951	8.24597	6.46931	16.4721	0	0	0	0	0	0	0	0	0.470104	0	1.14601	0	0	0	1.17215	0	0	0	0	0.53964	0.948529	0	0	0	0	0	0	0	0	0	0
ENSG00000269998.1	RP11-272L13.3	0	1.29505	8.5835	0	1.42179	30.1375	35.9847	0.526577	0	1.27857	0	0	0	0	0	0	0	0	0	0	0	0	0.486389	0	0	0	20.9299	6.02775	9.28988	6.22764	19.1683	31.3267	0	23.7458	0	0	0	0	0	0.552676	0	0	0	0	1.60751	0	0	0
ENSG00000259946.1	RP11-490G2.2	0	1.09729	9.44693	1.05484	4.10741	31.1186	36.4813	0	0	0	0	0	0	0	0	0	0	0	0	0	0	0.408977	0.393078	0.467939	0.281403	0.440188	44.5692	6.7949	5.69331	12.9444	10.0116	33.9631	0	0	0	0.256593	0	0.433435	0	0	0	0	2.10862	0.985923	0	0	1.1628	0
ENSG00000225206.5	MIR137HG	1.57601	0.741325	6.96108	0.487359	11.4403	67.1286	50.8241	0.682917	0	0	0	0.28608	0	0	0	0.149285	1.57694	0	0	0	0	0.997674	1.65839	1.7306	2.89715	2.31609	15.1334	5.02509	4.07524	4.69529	5.38631	10.5655	0	8.36509	0.09839	0	0.105703	0	0.564557	0	0.228247	0	0.662459	0	0.306639	0.687344	0	0
ENSG00000226053.1	RP5-1070A16.1	2.04145	0	1.43858	0	0.934819	0	0	0	0	0	0	0	0	0	0	0	0.365575	0	0	0	0.316033	0.226597	0	0.244968	0.30859	0.256	2.93033	0	0.538143	0.325684	0.616199	3.60757	0	0	0	0.154172	0.292184	0	0	0	0	0.93863	0.889345	0.809528	0	0.720524	0	0
ENSG00000280040.1	RP11-296E3.2	0	0	4.51609	0	0.546427	0	5.60663	15.8966	7.20367	9.47843	15.1724	18.8634	0	0	0	0.676279	0	38.0499	0	1.08251	1.39045	6.11559	5.72825	3.1316	1.35028	3.5313	42.4828	40.1162	37.1284	34.1051	42.2339	44.238	0	0	1.23843	0	4.70118	4.3131	4.55232	1.9328	6.5666	0	3.54673	3.15491	2.4384	2.6791	0	6.26531
ENSG00000232825.1	RP5-896L10.1	0	0	1.46423	0	0.0763987	30.6683	31.579	0.304275	0.744455	0	0.23166	0	0	0	0.258474	0	0	0	0	0.178993	0	0.341333	1.09947	0.622516	1.24173	0.300906	6.67301	1.63481	2.06882	1.60958	1.16803	5.0484	0	0	2.19771	1.74276	0.83025	0.753522	0.77892	2.72875	2.2814	1.52298	1.46875	1.28278	1.97359	0.761665	2.6795	0.612069
ENSG00000224445.2	RP11-413P11.1	0	0	0	6.48917	0.773965	0	0	0	0	0	0	0	0	0	0	0	26.9731	0	0	1.66215	0	0	0	0	0	0	0	0	0	0	0	2.81726	0	0	4.76632	3.34028	0	1.81191	2.20288	1.39199	10.5686	0	0	5.60562	0	0	3.60041	0
ENSG00000228084.1	RP5-884G6.2	11.9435	14.5249	13.2761	9.83354	3.30781	0	4.40938	4.28677	7.04097	1.27172	10.0079	3.71591	16.6877	5.29947	20.1503	9.21218	20.9389	8.917	0	19.6566	13.3747	12.8951	9.21424	14.4515	11.0814	12.8268	43.0067	46.3545	48.597	35.5679	60.41	25.9257	18.2285	36.8657	8.41668	8.66437	5.76903	12.1779	9.6181	11.236	8.07007	16.7192	8.69738	9.62548	10.6462	6.89197	7.47226	7.83273
ENSG00000261254.2	RP4-714D9.5	33.2707	23.6353	21.3273	12.4477	5.17207	6.86924	9.35657	13.9013	10.3442	10.2484	17.7031	14.4112	23.426	13.6032	24.923	10.2654	7.19447	13.6814	19.8235	9.92115	7.00501	17.4102	20.7262	24.7569	18.8136	18.3952	88.3331	63.0822	79.7678	80.5422	62.284	102.63	11.4392	23.6905	21.776	16.3105	16.6266	15.8261	19.4731	16.7791	28.6522	28.3934	36.1216	26.7137	34.3728	21.5997	13.5905	14.0711
ENSG00000241073.1	RP4-714D9.2	104.63	108.453	150.512	147.198	0	0	15.416	50.4519	28.0688	26.8572	54.4875	61.9257	42.0942	47.8925	62.6583	48.8227	2.32208	0	42.3546	121.602	165.627	77.3518	101.392	137.814	110.248	131.425	203.753	138.788	167.806	157.251	150.626	211.265	0	0	93.41	82.6085	96.0322	97.5559	77.6404	93.0407	175.663	276.188	224.058	126.274	201.239	147.92	207.265	158.373
ENSG00000224616.1	RTCA-AS1	31.2806	25.7464	27.8624	20.9288	30.65	30.0531	0	7.45052	9.21881	7.95465	7.68797	5.79934	14.8027	30.4772	16.4405	15.6972	97.0045	26.4942	50.3198	34.3805	36.6868	60.8308	37.3602	37.9998	22.595	30.5516	14.0543	42.5555	42.7871	27.6986	32.5155	20.312	116.037	87.5739	20.3875	26.0398	41.4371	46.4664	31.8355	51.7546	30.2779	37.7352	27.5825	31.4685	24.6783	19.9747	11.574	13.3065
ENSG00000223906.1	RP5-837M10.2	0	0	0	0	0	0	0	0	0	0	0	2.18086	0	0	1.02823	0	0	0	0	0	0	0	0	0	1.02552	0.861792	0	2.05111	0	0	1.92135	0	0	0	0	0	1.04611	0.910068	0	0	0	0	0	2.39749	0	0	0	3.25456
ENSG00000228086.1	RP5-837M10.4	16.7959	12.0869	31.3948	35.2573	1.42237	6.75199	5.61388	14.4431	19.6131	26.3284	15.4689	24.4711	133.485	145.104	100.494	82.0469	63.4554	0	0	29.3798	28.4726	84.2502	66.6421	74.6357	69.3922	77.1792	29.8344	58.9893	53.658	68.188	43.7273	39.3968	0	0	25.4328	30.5971	41.9856	39.3445	36.4697	42.5335	22.2556	11.0828	30.5407	26.3312	23.0694	35.369	21.6312	21.7932
ENSG00000230402.2	LINC01349	0	0	0	0	0	0	0	0	0	0	0	0	0	0	0	0	0	0	0	0	0	0	0	0	0	0	0	0	0	0	0	0	0	0	0	0	0	0	0	0	0	0	0	0	0	0	0	0
ENSG00000273204.1	RP4-549L20.3	20.8877	16.3669	32.2869	14.463	12.4815	28.5793	11.0954	33.3974	49.3228	88.522	25.3139	60.5394	14.3039	43.7195	21.1002	53.7461	17.0309	15.6936	11.5284	10.7449	7.92049	17.4244	23.459	25.0083	16.6997	12.4488	15.4527	8.01799	11.8665	7.35655	16.2189	8.53313	0	0	17.6047	16.9639	16.4265	11.3503	14.3424	13.4251	10.0373	23.4296	8.35072	13.5727	12.6385	3.6221	9.10076	10.8731
ENSG00000235795.1	RP11-421L21.2	29.6254	23.4949	21.1256	6.91868	3.03346	0	0	10.4982	2.86196	1.84619	7.46456	1.29275	27.3015	24.5591	28.3816	15.4202	34.7226	0	0	4.73385	4.85963	9.59899	10.278	10.1267	8.55367	12.7568	12.7963	22.6388	20.6796	15.0044	18.0045	12.3208	35.8319	0	12.1988	10.6028	14.6103	14.8425	22.5051	12.1103	19.7403	7.39805	23.2048	24.4872	29.1327	18.9359	10.0185	6.13276
ENSG00000233184.5	RP11-421L21.3	504.223	520.284	461.812	417.649	108.715	69.0286	104.854	89.1276	40.9189	105.206	108.47	63.9882	255.72	259.199	260.634	188.845	90.5567	212.001	243.562	129.677	148.672	152.498	196.036	186.537	151.985	148.433	203.351	163.055	158.712	141.395	192.027	252.735	296.071	234.194	238.582	221.966	258.008	342.177	248.624	296.853	369.567	311.269	411.095	335.476	322.497	312.942	191.149	224.893
ENSG00000225938.1	RP4-575N6.4	8.15923	15.0101	27.0952	14.1621	19.9802	0	18.775	2.40931	3.55013	12.5606	0.609251	1.94958	93.3844	86.2202	74.3264	47.9402	236.484	9.50388	23.2524	35.8105	58.1783	2.32933	2.59137	1.7932	0.742658	2.3917	1.76463	1.07122	5.60802	3.32066	1.0156	7.55542	0	0	42.5675	56.6827	66.4029	49.2758	40.125	39.9711	2.88367	5.38042	1.22402	4.64381	4.69096	0	3.01885	5.94906
ENSG00000260940.1	RP4-575N6.5	5.68453	1.86152	7.11908	11.7213	2.0114	0	18.3994	0.898579	3.09514	4.15601	0	2.94119	41.7758	51.6901	46.2621	41.2908	5.02551	17.4651	26.9648	7.58514	4.29467	5.20301	3.10484	2.01412	1.37314	1.20412	5.31819	0	2.07289	1.14706	2.3905	2.95483	0	0	23.8005	21.8863	25.1283	15.742	10.0277	19.1614	0	0	1.76771	4.44	7.10957	2.63849	0	8.15135
ENSG00000231671.1	LINC01307	0	0	0	1.19406	0.124936	0	6.83462	0	0	0	0	0	0.477819	0	2.2751	0.93132	0	0	7.94899	0	0	0	4.27382	4.69951	0.411381	0	0	0	0	0	0	0	0	0	0.387021	0	0	0	0	0	1.16848	0	0	0	0	0	0	0
ENSG00000226715.1	RP11-411H5.1	0	1.9432	0	0	0	0	0	0	0	0	0	0	0	0	0	0	0	0	0	0	0	0	0	0	0	0	0	0	0	0	0	0	0	0	0	0	0	0	0	0	0	0	0	0	0	0	0	0
ENSG00000233359.1	RP11-202K23.1	0	0	0	0	0	0	0	0	0	0	0	0	0	0	0	0	0	0	0	0	0	0	0	0	0	0	0	0	0	0	0	0	0	0	0	0	0	0	0	0	0	0	0	0	0	0	0	0
ENSG00000230864.1	RP5-936J12.1	0	0	0	0	0	0	0	0.821866	0	0	1.47882	0	0	0	0	0	0	0	0	0	0	0	0	0	0	0	0	0	0	0	0.403229	0	0	0	0	0	0	0	0	0	0.969821	0	0	0.857324	0	0	0	0
ENSG00000230759.1	RP11-153F1.2	0	0	0	0	0.599326	0	0	1.30625	0	0	0	0	0	0	0	0	0	0	0	0	0	0	0	0	0	0	0	0	0	0	0	0	0	0	0	0	0	0	0	0	0	0	0	0	0	0	0	0
ENSG00000224613.5	RP11-153F1.1	2.20201	8.24897	1.65673	7.74371	1.88197	0	0	3.25248	0	2.36139	4.64319	8.81609	0	0.863936	0	0	0	0	0	2.55098	3.21348	1.16289	1.72866	0	0.762861	3.43309	0	0	1.21924	1.30461	1.35947	1.57741	0	0	0	1.73342	0.849513	1.4267	0.917192	2.11836	1.82339	0	0	0	0	0	0	0
ENSG00000215869.3	RP11-364B6.1	10.625	7.54497	13.1178	14.4889	12.2604	11.8264	15.8942	15.1278	45.1976	56.4124	54.4215	40.9164	14.6603	10.9749	16.4014	16.7173	20.7106	22.7836	4.7378	6.00906	8.97987	7.76633	7.68542	6.62207	7.03145	6.27829	9.42727	5.40978	7.84179	5.01863	5.47097	5.79429	42.8498	18.2187	7.88948	5.19304	7.15519	6.82372	3.92819	6.61386	7.89156	8.96429	7.59308	8.63967	9.0962	10.7968	9.05699	10.4621
ENSG00000230768.6	RP11-251P6.1	1.06054	1.02166	0.819846	1.01731	0	0	0	0.464462	0	0	0	0	0	0	0	0	0	0	0	0.737671	2.05148	1.36042	0.460034	0.88888	0.452801	0.918483	0	0.774521	0.650933	0.67902	0	0.74573	0	0	1.18811	0	0.48417	0.938524	1.1133	0.680212	0.816209	3.44185	0	0.701915	0	0	0	0
ENSG00000233047.4	RP11-24P14.1	0	0	0	0	0	0	0	0	0	0	0	0	0	0	0	0	0	0	0	0	0	0	0	0	0	0	0	0	0	0	0	0	0	0	0	0	0	0	0	0	0	0	0	0	0	0	0	0
ENSG00000237480.1	RP5-947P14.1	0	0	0	0	0	0	0	0	0	0	0	2.61631	0	5.0845	0	1.76555	0	0	0	3.29941	0	23.3087	9.94227	15.3758	17.2213	4.14481	101.413	110.085	143.126	87.6328	90.538	93.0378	0	0	32.8106	18.6522	17.0683	14.7097	20.6282	10.3461	0	0	0	0	8.4266	0	0	0
ENSG00000237460.2	RP11-233E12.1	0	0	0	0	0	0	0	0	0	0	0	0	0	0	0	0	0	0	0	0	0	0	0	0	0	0	0	0	0	0	0	0	0	0	0	0	0	0	0	0	0	0	0	0	0	0	0	0
ENSG00000230489.1	VAV3-AS1	0	0	1.05946	0	0	0	0	0	0	1.55609	0	0	0.666618	0	2.92558	2.54035	0	0	0	0	0	0	0	0.74807	0	0.479599	0.967135	0	0.796953	0	0	0	0	0	0	0	0	0	0	0	0	0	0	0.967662	1.5226	0	0	0
ENSG00000226822.1	RP11-356N1.2	0	0	0	0	0	0	0	0	0	0	0	0	2.68086	4.21992	1.13417	0	0	0	0	1.85669	0	0	0	0	0	4.7135	0	1.74621	0	0	0	0	0	43.7986	0.8029	0	0	3.27191	1.02155	0	0	0	5.73819	1.80661	2.93289	0	0	0
ENSG00000260879.1	RP11-483I13.5	10.919	13.1255	14.5122	18.6142	15.0549	67.0612	46.6072	33.2689	17.2545	14.6106	28.7909	9.48223	44.1415	30.3452	26.3736	31.1524	167.833	16.3775	13.166	18.4522	18.0692	22.5391	18.7206	18.9568	26.7077	15.127	18.7539	19.0129	17.552	19.1622	19.6405	14.203	18.3267	31.241	35.5771	32.4591	44.3566	27.7425	35.2175	32.183	24.4444	22.0552	16.5526	35.9384	17.4763	26.6807	23.1593	21.5123
ENSG00000280186.1	RP11-483I13.6	1.12666e-07	1.73895	0.387002	0.468442	0.16786	1.4604	1.3205	0.994605	2.70531e-07	0.838446	0.400757	0.315013	0.957014	2.12954	0.919368	1.0551	0.981617	7.30811	7.32785	1.17077	1.798	1.60529	1.12936	2.0277	0.900788	3.44726	2.88625	1.13929	0.987331	0.960473	2.01006	2.2581	4.12512e-05	0.000360624	1.51687	1.14913	2.05263	2.15181	0.646646	1.01368	3.72288	5.53696	2.39404	1.68028	1.5704	1.32995	2.48233	4.26994
ENSG00000238122.1	RP11-483I13.2	0	0	0.108342	0	0.028749	0	0	0.392777	0	0	0	0.20168	0.833478	1.20638	0.222519	1.38015	0	1.33615	1.04682	0.114608	0	0.112161	0.0639064	0	0.0721331	0	0	0.323054	0.0946509	0.0897804	0.533773	0	2.28983	0	0	0.10708	0.0827048	0.0833051	0.193206	0	0.0961703	0	0	0.091543	0.291444	0	0	0
ENSG00000224698.1	RP11-131J3.1	0	0	0	0.137714	0.028749	0	0.920032	0.261851	0	0	0	0	1.07161	1.44766	0.111259	1.00375	0.370937	1.33615	1.04682	0	0	0	0	0	0	0.0725812	0	0.107685	0.473255	0	0.106755	0.0888682	0	0	0	0.10708	0.0827048	0.0833051	0	0.11255	0	0	0.10945	0	0	0	0	0.14603
ENSG00000232971.2	RP11-293A10.3	5.84008	0	0	0	0	0	0	0	0	0	1.06625	2.11836	0	0	0	0	0	0	0	0	0	0	0	0	0	0	0	0	0	0	0	0	0	0	0	0	0	0	0	0	0	0	0	0	0	0	0	0
ENSG00000203897.3	SPATA42	6.71053	7.85979	7.23575	10.0624	0.959533	0	0	4.30166	0	2.82627	6.90041	0	0	2.26424	0	0	0	0	0	1.71967	0	0	2.42955	0	1.06038	0	4.54199	0	2.31903	0	0	2.31055	0	0	0.948942	2.388	0.733523	0	2.32395	0	5.27042	20.3515	14.7339	6.28491	10.3747	4.29784	9.85637	9.58968
ENSG00000273382.1	RP5-1065J22.8	20.5964	18.047	16.7715	16.8628	0.41449	3.78644	4.86372	19.3142	26.1934	17.5919	7.38476	22.074	5.47184	6.51896	3.33203	4.67981	4.6786	11.0118	10.2433	8.65446	8.33764	8.68587	7.52468	5.93563	6.92643	7.86627	7.88198	8.12808	11.1268	8.52174	7.37107	8.30205	21.8139	28.0982	6.23454	8.54129	6.18606	8.70142	6.48666	6.93105	7.54194	8.94747	9.58177	11.298	8.41614	8.41977	10.6003	11.6001
ENSG00000270066.3	SCARNA2	14.5866	6.83603	11.3741	8.7704	28909.5	142.346	102.012	3.7254	60.4065	122.504	5.13498	40.5707	182.603	79.4348	102.917	29.8286	88662.4	90.4254	99.0918	12.3553	0	10.5651	7.10865	8.11422	10.8379	7.28491	18.1247	6.09437	14.1709	11.5047	22.1186	14.1108	96.1681	114.546	18.6576	25.8448	14.2178	10.0848	10.5013	9.58509	4.41507	0	1.36605	4.14199	3.24968	2.07252	0	1.59843
ENSG00000254942.1	RP5-1160K1.8	10.0323	13.4351	7.05058	26.9636	1.23108	0	0	0	0	1.27779	0.735379	2.01155	0	3.59397	1.96156	0.768258	0	0	0	2.86025	2.13457	0	0	0	0	0	0.567841	1.84694	0.578211	0	0	1.00414	0	12.2511	0	0	0	0	0	0	4.47232	2.80506	1.46596	3.78278	4.59377	2.15724	2.66995	6.18938
ENSG00000225113.1	RP5-1160K1.3	21.9352	20.3031	21.7469	29.2887	13.414	0	0	7.99812	16.5238	5.77066	6.4046	8.33947	14.8176	13.5842	8.28014	16.9153	45.5592	0	0	16.6863	19.7	13.1192	8.31952	10.7922	10.7509	10.4202	19.6766	3.66054	10.1657	7.16731	15.0019	20.0881	26.149	0	9.52983	6.8415	8.44508	16.1133	10.5837	13.1826	22.9646	3.6879	9.80816	15.1819	15.5833	7.56654	14.8411	14.6012
ENSG00000228703.1	RP5-1160K1.6	78.2451	78.714	107.168	129.726	8.52165	81.2597	46.8571	157.568	387.48	346.944	186.637	264.908	53.0795	73.3341	30.4827	64.0331	59.0502	0	7.92935	26.2199	34.6729	81.3402	75.9419	66.012	73.2237	69.1363	85.6111	82.6816	86.9903	86.925	87.139	72.3738	18.2092	9.17395	89.0963	105.149	74.2004	72.6759	68.1303	85.6276	59.1609	61.7972	62.0267	61.6661	63.639	53.9548	65.1971	84.6596
ENSG00000260246.1	AC000032.2	148.234	437.25	212.581	178.3	1.04333	105.908	122.951	11.8842	48.6399	318.605	58.0458	53.8083	53.4599	16.8454	41.5474	15.2406	22.1347	369.506	322.303	555.918	732.385	298.356	437.088	383.515	667.471	495.424	579.799	295.132	288.408	365.34	454.719	258.702	284.032	359.867	728.61	603.421	396.329	488.082	238.998	264.695	737.823	444.307	297.777	413.072	592.008	351.486	427.264	670.009
ENSG00000241720.2	RP4-735C1.4	46.9933	92.5511	64.8492	78.5029	15.2023	14.8046	15.8214	17.9584	40.0546	29.9601	31.8715	50.358	5.63849	7.79343	4.32753	6.44289	1.36196	48.8743	39.4605	73.6412	79.222	104.658	103.355	96.0652	155.25	88.2277	82.3886	91.9953	157.288	82.3732	147.083	51.7052	37.7137	25.9295	113	106.554	74.2054	83.0212	81.3521	93.3163	38.1684	35.9781	43.3165	68.9312	38.0341	66.8539	47.2718	98.4773
ENSG00000228420.1	RP4-735C1.6	0	0	0	0	0	0	0	0	0	0	0	0	0	0	0	0	0	0	0	0	0	1.18632	1.65937	1.08497	2.23811	0	1.4638	0	0	0	0	1.50924	0	0	0.698139	1.8458	3.24567	0	3.68561	2.32624	0	0	0	0	0	0	0	0
ENSG00000235005.1	RP11-195M16.1	0	0	0	0	0	0	0	0	0	0	0	0	0	0	0	0	0	0	0	0	0	0	0	0	0	0	0	0	0	0	0	0	0	0	0	0	0	0	0	0	2.05537	0	0	0	0	3.29142	0	0
ENSG00000261055.1	RP11-195M16.3	0.930441	1.76249	1.43707	1.40767	1.19586	0	0	0	0.268116	0	0.0909123	0.272976	0	0.419035	0	0	2.13062	0	0	0	0.218647	0.143777	0	0.502547	0.093422	0	0	0	0	0	0	0.154359	3.87133	0	0.0848687	0.248525	0.207309	0.0975586	0.233409	0.140744	0.19208	0	0.191767	0	0	0	0	0
ENSG00000258634.3	RP4-773N10.4	92.5907	57.8775	99.2541	80.9951	10.7896	78.91	82.7996	102.333	74.5282	72.9631	103.099	77.2808	45.6923	52.3582	38.8555	51.6114	30.2982	46.6296	39.0467	27.9639	30.2426	56.4881	67.5015	64.4743	66.8484	66.4961	72.2203	29.4058	37.3972	44.5139	37.7101	50.6968	34.0401	42.9826	53.443	54.6239	47.5119	38.4827	41.3673	41.0649	49.863	38.7875	43.1766	56.6255	46.8541	54.1564	51.8573	45.5774
ENSG00000258673.1	LINC01397	0	0	0	1.04089	0	0	4.8917	2.21557	0	0	0	1.11514	0	0	0	0	0	0	0	0.785131	1.12367	0	0	0	0.521123	0	0	0	0	0	0	0	0	0	0	0	0	0	0	0	0	0	0.985719	0	1.29668	0	0	0
ENSG00000227091.1	RP5-1028L10.1	0	1.47121	5.05757	0	0.966524	45.5012	14.3057	9.84545	3.41007	1.64761	9.1174	3.73739	0	0	0	0	0	0	0	2.09698	17.4935	3.91859	1.04337	1.69147	2.04608	12.9127	10.9097	13.0245	0.764127	0.86729	0.940887	0	0	0	0	0	0	0.718782	0	0	1.26247	2.71512	1.16283	8.30465	0	1.34083	6.62931	16.4599
ENSG00000235526.1	RP5-1028L10.2	0	0	1.40753	0	0.304702	0	0	1.81737	1.41952	0	0	1.40999	0	0	0	0	0	29.7667	0	0	0	1.06368	0	0	0	1.27296	1.29781	0	0	0	0	0	0	0	0	0	0	0	0	0	0	0	0	0	2.082	0	1.84159	0
ENSG00000224965.1	KCNC4-AS1	0.754128	2.23573	7.5459	2.15427	0.77023	0	3.74724	0.539695	0	1.09648	0.63721	0	1.48149	3.90899	1.32144	3.46329	3.21546	0	0	1.62741	1.58639	2.05356	0.657271	0.440247	1.35839	1.63681	1.08995	0.576022	0.968433	1.91717	0.539984	2.59567	0	0	2.34032	4.66639	4.10006	4.7582	4.68196	3.58271	0.544253	0	2.22737	2.80981	1.47563	1.737	2.09738	0.73042
ENSG00000227963.1	RP5-1074L1.1	2.86065	1.92742	1.76821	1.33467	0.519405	0	1.72071	1.3159	0.610391	0.542352	0.920619	1.00238	5.37085	6.46246	6.43219	6.10837	4.66065	0	4.5347	1.19849	1.02094	1.12303	1.10157	0.643921	0.842646	1.80105	1.03908	1.91092	1.2476	0.88114	1.55722	1.52745	6.89218	0	1.40001	1.24529	2.43804	1.74152	1.87108	1.34926	2.74724	2.82386	2.70018	3.13542	2.61047	3.01235	1.60232	2.33807
ENSG00000224699.7	LAMTOR5-AS1	71.9631	141.9	107.942	149.838	59.0241	43.2867	52.9319	46.941	101.487	70.5203	76.3617	88.3463	76.0521	58.6844	82.8687	59.6889	416.789	82.5096	74.1153	331.206	281.179	442.925	343.16	362.691	392.876	355.985	156.504	182.392	162.961	185.678	237.972	243.928	112.053	186.452	223.366	152.816	170.898	191.281	271.959	210.16	154.615	134.773	211.432	204.965	160.608	155.867	185.847	183.779
ENSG00000273373.1	RP5-1074L1.4	114.401	150.224	109.766	57.6139	44.4804	105.518	95.773	50.0889	69.3305	107.678	117.706	40.057	75.0681	29.4816	78.9929	33.7382	110.84	355.416	348.125	97.0229	95.8157	158.336	201.6	162.874	200.118	215.669	310.772	201.226	204.063	304.593	219.621	329.579	517.893	555.178	148.982	140.078	137.345	171.914	152.736	203.122	245.296	206.698	317.551	231.774	281.289	257.293	110.197	87.7111
ENSG00000270380.1	RP11-470L19.5	0	2.25646	0	0	0	0	0	0.99315	0	0	0	0	0	0	0	0	0	0	0	0	0	1.27847	0	0	0	0	24.9439	0	1.29376	0	0	11.8375	0	0	0.759836	0	0	0.83528	0	0	0	0	0	0	4.76606	0	0	0
ENSG00000235407.1	RP11-470L19.2	0	0	0	0	0	0	0	0.27174	0	0	0.148952	0	0	0	0	0	0	0	0	0	0	0	0	0	0	0	0	0	0	0	0	0.226738	0	0	0.222026	0.486505	0.386511	0.2789	1.20481	0.256981	0	0	0	0	0	0	0	0
ENSG00000259834.1	RP11-284N8.3	5.58973	1.62462	16.8581	1.56011	0.600802	42.5414	35.2322	0.414205	2.04175	1.47462	0.663462	0	1596.67	1618.6	1152.98	1064.33	9.08496	11.2799	0	9.35146	4.22357	1.52809	2.44653	2.00873	2.20284	1.63158	52.375	10.6711	10.3112	17.6453	14.971	46.774	9.85322	0	16.3003	14.3536	11.2061	18.724	15.5616	18.6259	10.8359	14.9233	9.27311	6.22106	10.0274	9.74178	8.77766	5.31085
ENSG00000261654.1	RP11-96K19.4	2.50449	1.55931	1.60633	0.67507	0.955205	0	0.433208	2.0377	1.82853	0.190538	1.09775	4.44995	9.68787	8.46762	12.813	14.3296	1.71436	7.87473	3.09613	0.742093	0.511511	1.40359	1.0898	2.06386	1.37579	1.59779	2.36365	1.72775	1.22329	1.67314	1.84246	1.40178	7.77119	0	0.660517	0.578904	0.878964	0.444445	0.754632	0.708964	0.909791	2.20654	1.00722	2.19513	0.353833	1.20296	0.530614	1.85345
ENSG00000232811.1	RP11-96K19.2	87.8088	55.5931	61.575	58.4285	6.87944	12.058	11.6516	13.347	30.0304	12.994	16.6817	24.8784	39.8698	34.3251	52.1926	40.2796	3.38247	7.38848	11.8243	26.9823	23.0074	27.8563	25.123	24.7365	19.3025	20.0469	29.462	30.9702	38.9969	36.1432	39.1574	47.9567	35.2532	72.7334	15.9499	15.7452	16.9658	18.2483	16.4859	19.3823	28.4684	18.1215	18.9056	16.34	17.9695	24.7617	25.9238	26.5706
ENSG00000273010.1	RP11-96K19.5	26.7933	16.1796	23.3965	21.6987	13.7153	28.0397	25.4523	14.5977	22.3963	13.0681	18.2753	35.0385	47.8922	39.5659	64.2023	46.5466	21.9784	10.7085	0	21.4905	24.4011	12.7628	9.39383	9.90896	10.3624	8.1008	8.61537	11.2342	15.3109	11.5086	11.6909	11.3347	32.1044	26.4091	10.3131	12.2099	10.6192	11.5531	10.6646	10.2015	13.1426	13.5455	8.14832	8.75801	9.64912	8.92214	10.0682	12.9863
ENSG00000272982.1	RP5-1180E21.4	1980.03	1523.22	400.054	580.735	0	0	0	69.0099	0	0	197.388	281.48	627.295	185.808	263.487	509.714	0	0	0	361.432	353.178	811.957	1000.04	862.927	1306.78	916.456	1805.46	905.778	1995.88	2011.96	1689.31	2759.28	0	0	1420.22	1506.25	1261.55	1216.19	1476.62	1471.86	1727.45	1551.05	1744.1	1398.28	1813.84	746.036	700.533	524.512
ENSG00000273221.1	RP5-1180E21.5	1176.75	1259.2	1095.63	1434.1	121.832	298.743	287.128	437.806	629.817	328.631	1228.82	553.83	780.406	654.057	826.163	738.98	54.8233	1006.92	1100.54	345.153	322.972	411.613	451.824	443.455	455.335	436.7	1187.72	914.938	994.606	991.488	846.838	981.699	1861.76	2083.42	525.196	366.067	361.957	453.674	382.962	464.714	599.879	693.783	607.555	572.399	717.287	619.194	526.366	642.297
ENSG00000229283.1	RP5-1125M8.2	0	0	0	0	0	0	0	0	0	0	0	0	0	0	0	0	0	0	0	0	0	0	0	0	0.671879	0	0	0	0	0	0	0	0	0	0.607116	7.04219	0.744607	30.0025	12.5373	7.09444	0	0	0	0	0	0	0	0
ENSG00000260948.1	RP11-552M11.8	90.4829	75.0794	46.2623	60.3934	4.87927	10.9729	14.7137	12.5686	17.4898	17.3036	21.4937	9.7782	59.6344	39.3411	40.5391	31.8038	21.7833	34.7355	13.9034	17.1476	18.0224	23.2093	32.6275	21.7959	33.4817	26.6088	18.0725	23.6885	27.743	30.9447	20.1927	29.3676	9.63298	9.97523	31.0612	29.8368	29.7334	27.4063	32.8504	32.0352	41.156	28.4982	34.9019	33.3049	38.1782	40.1913	28.0173	24.2743
ENSG00000243960.1	RP11-552M11.4	1704.97	2040.41	1710.55	1914.21	252.325	572.132	580.254	1227.71	225.991	206.267	726.484	284.851	473.102	348.773	402.687	324.121	253.598	790.16	1019.97	875.702	1054.19	329.838	458.591	423.188	491.59	425.124	730.735	624.007	747.917	752.513	641.264	526.155	992.055	654.747	634.573	603.729	540.644	650.831	528.191	597.355	860.271	771.648	780.598	812.699	725.95	774.839	935.277	1063.62
ENSG00000231346.4	LINC01160	7.68766	5.07331	5.64918	2.4845	0.527663	3.26669	0	12.0563	3.20172	11.9043	7.92622	10.1469	3.53023	3.76975	0.66086	3.09575	5.82326	18.6565	32.18	7.83874	5.67798	3.44078	6.23428	8.73957	6.28823	5.38269	46.8331	16.4996	9.90861	19.1874	14.9556	25.1051	11.4755	0	7.67084	1.26066	5.15873	2.94123	6.78767	3.90385	10.4234	4.70194	14.7229	6.83171	10.8271	6.83424	6.54536	4.47911
ENSG00000227811.2	FAM212B-AS1	2.67432	5.0389	4.25324	5.9084	1.19165	36.4773	39.5978	24.5535	27.3298	32.1682	71.7656	24.6222	0.579019	2.23964	0.393736	1.94353	88.606	124.877	79.375	48.1629	44.6944	3.76051	3.87143	6.08007	4.52417	3.31955	30.1261	5.86832	8.53946	7.72021	6.86041	18.9475	4.43512	12.2895	8.38671	8.22239	8.61456	8.58358	7.22727	13.3081	66.052	52.2461	38.3975	56.8347	39.4502	29.4213	63.026	46.6213
ENSG00000232558.1	KCND3-IT1	0	0	0	0	0	0	0	0	0	0	0	0	0	0	0	0	0	0	0	0	0	0	0	0	0	0	0	0	0	0	0	0	0	0	1.16814	0	0	0	0	0	0	0	0	0	0	0	0	0
ENSG00000237556.1	KCND3-AS1	0	0	0	0	0	0	0	0	0	0	0	0	0	0	0	0	47.0134	0	0	0	0	0	0	0	1.17905	0	0	0	0	0	0	1.053	0	0	0	0	1.25172	0	0	0	0	0	0	1.6471	0	0	0	0
ENSG00000231437.3	RP11-88H9.2	0.563392	0	1.23108	0	0.0218064	17.939	13.1499	0	1.5447	0.752312	0.613951	0.192113	0.448873	0.600207	0	0.303665	0.657076	7.12543	9.79865	0.530153	0.910184	0.645122	0.832676	1.45707	1.02814	0.666961	5.15584	1.95298	0.87793	2.10947	2.27039	2.25842	6.24597	0	0.550351	1.00833	0.0858116	0.371077	0.290401	0.119834	5.28379	9.56091	2.31221	3.19055	3.03356	2.04278	1.54702	2.80847
ENSG00000231246.1	RP5-965F6.2	0	0	4.10438	2.37926	0.801886	0	0	0	0	0	0	0	0	0	0	0	0	0	0	0	0	0	0	0	0	0	0	0	0	0	0	0	0	0	0	0	0	0	0	0	2.11272	2.16291	3.05265	0	1.37741	0	1.22218	0
ENSG00000273483.1	RP4-671G15.2	24.4456	16.7244	18.805	20.3053	2.53525	34.7002	34.3876	11.5915	5.83156	2.59811	11.0714	9.58714	3.05149	1.73019	5.26061	3.27965	20.2874	24.6761	19.0254	3.14944	6.46697	5.25615	6.62976	4.25213	9.74943	8.79498	26.8168	4.89201	12.8887	13.405	6.12497	10.9056	22.6788	0	9.31866	10.2773	5.99189	7.63261	9.77352	8.67614	11.7512	20.2691	9.69803	21.165	16.2993	13.0399	9.99876	10.2286
ENSG00000225075.1	RP11-426L16.3	145.893	60.1796	135.517	122.658	3.20091	0	0	26.0677	40.1773	19.0847	18.9749	30.0012	13.9618	16.743	8.94173	13.956	45.9465	0	0	20.2683	25.9191	59.2003	61.3199	53.4668	54.7828	43.4076	85.5524	119.181	116.12	107.983	117.843	78.5029	34.1539	0	64.5716	62.4851	54.5666	41.1208	45.6689	44.1543	63.1785	31.04	57.2413	76.6431	53.1465	37.3552	50.6701	47.7131
ENSG00000261595.1	RP11-426L16.9	0.801796	0.484948	0.201187	0.231738	0	0	0	0.96082	2.57814	0.324325	1.06772	2.42354	0.419265	0.149556	0.387693	0.299709	0	0	1.48338	0	0	0	0.105309	0.136601	0.103656	0.193025	0.179445	0	0	0.157258	0	0.168381	0	0	0.0931911	0.13718	0	0	0.256476	0.468274	0	0.804853	0.393303	0.837283	0.261966	0.304571	0.720328	0.245937
ENSG00000215866.6	LINC01356	5.5298	1.77793	2.61739	0.674121	0.583192	20.863	14.7176	0.740464	1.0439	1.12131	2.24466	2.30814	0	0.507067	0	0	7.50142	9.73009e-12	3.07533	0.370483	0.383892	3.59873	1.33379	2.78113	2.02008	1.74883	2.49531	3.87831	3.01541	0.43188	1.55129	0.423146	11.7684	2.643e-13	0.8892	1.44585e-27	0.407548	2.53653	1.34396	3.1831	2.86459	4.23735	2.6791	1.48918	1.60944	1.05347	1.55217	1.14434
ENSG00000224167.1	RP3-522D1.1	2.201	1.27219	6.73491	3.01621	4.84016	33.0166	48.4377	0.917908	3.09836	0	6.92602	0.0696342	0	0	0	0	6.95678e-07	76.8351	23.2272	0.653671	9.68967	1.18532	3.58785	2.14868	4.20548	3.43513	4.95716	7.06297	6.74974	8.35613	2.6345	6.98841	57.0548	24.3704	1.23406	4.983	5.80597	6.67712	1.77754	3.34562	5.28149	6.25693	5.07207	3.4103	0	1.5547	3.10899	3.87577
ENSG00000226419.5	SLC16A1-AS1	26.3847	25.3756	17.7956	14.8372	26.9765	34.5086	40.1106	47.539	31.1308	61.6889	35.7567	40.3702	68.8876	55.8053	48.0644	41.3061	960.842	22.4092	52.9652	26.442	29.8793	8.07087	12.5026	10.5269	14.7298	16.9317	15.8489	14.4443	16.1272	17.0111	15.4264	14.4993	38.291	22.7371	16.025	18.4434	20.7476	16.2397	18.86	24.3285	27.1877	13.9455	25.8457	22.2625	23.2833	25.2285	15.9062	18.2611
ENSG00000236066.4	RP11-389O22.1	19.2119	27.4628	24.0281	12.6644	1.68639	0	26.6901	0	2.3202	4.46157	10.4908	2.29969	11.5874	11.2547	15.6752	7.98005	10.0057	0	74.303	32.0316	5.99072	16.3138	10.65	22.1627	19.6466	26.1022	20.4513	12.9266	8.1364	18.3855	16.4266	16.1639	0	0	26.2921	28.3371	24.9139	22.3348	15.347	23.9759	21.8629	39.1313	42.279	21.4458	19.4932	19.1298	24.1458	18.6661
ENSG00000238198.1	RP11-31F15.2	19.0614	14.7175	6.93852	11.9084	3.62369	8.72503	10.6204	2.33357	1.15402	0.766824	5.15671	0.545901	6.48372	5.402	6.49152	7.12291	36.8202	13.6996	26.0835	15.3082	9.10897	6.30344	10.2267	9.24277	8.68044	9.13788	3.99195	4.75914	3.68977	7.41055	7.28389	9.8419	11.2088	16.7889	7.83458	10.1712	9.59604	8.16265	6.55241	11.7817	13.825	6.64926	16.1203	15.1077	14.8511	21.6498	9.79839	10.0487
ENSG00000231128.4	RP5-1073O3.2	9.00411	0	7.57808	2.93564	0	0	0	1.87259	13.4918	0	1.2293	4.87139	12.8302	11.0811	21.5822	24.6123	0.836359	0	0	0.723701	0	21.582	15.4455	1.87452	13.4238	0.415067	7.01808	11.3698	13.0456	10.5939	55.9147	5.10294	0	0	2.09163	1.75053	0.478115	14.8053	3.65918	5.39218	2.05347	0	5.65915	3.18239	0	0	10.1173	3.33368
ENSG00000226167.1	AP4B1-AS1	104.891	107.636	79.8846	86.7258	7.88561	84.4192	93.9915	71.8233	72.5216	62.7859	67.8206	93.3319	101.272	128.248	138.537	141.459	52.1848	33.5545	32.1183	84.6551	67.3778	58.3214	66.5469	67.3347	65.6633	75.186	107.77	115.37	92.5341	114.856	88.4056	91.9441	156.393	168.162	92.0207	93.2464	83.6165	84.7452	70.772	103.731	128.321	95.4202	116.538	113.558	128.306	123.949	93.2836	107.171
ENSG00000235527.5	HIPK1-AS1	5.73947	6.53086	5.29381	7.51411	1.96837	2.08425	9.85438	1.1433	5.12949	7.58622	0.265719	9.32306	14.0213	27.5878	24.2163	65.2447	2.26328	5.73208	10.7026	4.15653	0.968616	3.16016	2.44169	3.78888	1.91827	2.13912	4.55809	7.64695	4.488	8.2122	10.8606	3.83528	285.233	73.9014	1.11003	2.65739	3.33284	2.06855	2.69203	1.26576	9.27033	7.39485	4.37475	4.81302	5.26757	13.2746	2.46398	3.19046
ENSG00000232895.2	RP4-543J13.1	0	0	0	0	0	0	0	0	2.29916	0	0	0	0	0	0	0	0	0	0	0	0	11.6671	3.13746	8.32274	1.5124	5.65777	0	0	0	2.23996	0	0	0	0	0	0	0	0	0	0	0	0	0	0	0	0	0	0
ENSG00000233730.1	RP4-666F24.3	0	0	0	2.40178	0	0	0	0	0	0	0	0	17.4455	13.1122	4.43838	3.44871	16.7813	21.5017	35.2357	2.9697	0	0	0	1.37128	0.910335	1.49478	2.02737	3.72074	1.51728	4.92401	0	2.11002	0	0	27.1425	23.0558	4.55586	28.1546	38.5333	28.2632	29.5283	10.6648	5.42436	13.247	0	16.7422	0	26.8839
ENSG00000228035.1	RP4-663N10.1	0.302726	0	0.232801	0.960306	0.0297876	0.966163	0	0.144296	0.487534	0	1.17524	0.931722	0	0	0	0	1.80318	2.39155	0	0.994729	0.220901	0.151058	0.456229	1.17349	0.197222	0.442135	0	0	0.158841	0.532662	0	0.440073	0	0	0	0.114057	0	0	0.11397	0	0.263774	0	0.243888	0.441562	0.992186	1.12847	0.578139	0.589482
ENSG00000228127.1	RP11-12L8.1	3.73221	6.60812	1.63292	5.47389	0.171507	2.06437	0	0	0	0	0	0	0	0	0.231	0	0	5.51828	0	0	0	0.338893	2.3909	0.334815	0.45423	0.587734	0.99258	1.42271	1.08894	0	0.824982	1.52931	0	0	0	0	0.22507	0.616019	0.248848	0	0	0	0.574973	0	0	0	0	0
ENSG00000237993.1	RP11-159M11.2	0	0	0	0	0.466823	0	0	0	0	0	0	0	0	0	0	0	5.08006	12.8873	0	0	0	0	0	0.691843	0	0	0	0	0	0	0	0	0	0	0	0	0	0	0	0.671056	0	0	0	0	0	0	0	0
ENSG00000235933.1	RP5-1185H19.2	0	0	0.475166	0	0.2387	0	0	0	0	0	0	0	0	0.384832	0	0	0	0	0	0	0	0	0.766237	0	0	0	0	0	0	0	0.831563	0.399158	0	0	0	0	0	0	0	0	0	0	0	0	0	0	0	0
ENSG00000203865.8	ATP1A1-AS1	2112.79	2051.98	1753.14	2839.5	37.6632	51.6854	47.1879	263.771	374.385	457.997	227.023	303.272	156.139	184.187	131.159	140.94	2392.58	64.2178	54.4948	1425.49	1463.24	1996.47	1316.88	1464.9	1476.2	1496.91	1180.33	2346.98	2391.88	1975.28	2298.32	947.058	130.492	108.241	512.356	431.254	401.996	474.527	498.902	454.213	384.153	373.5	381.043	340.337	372.378	381.322	495.852	539.785
ENSG00000233154.4	RP4-655J12.4	5.08496	3.09119	5.47664	4.14012	0.438926	0	0	4.43091	2.91569	0	6.05287	0	6.7081	6.48544	2.55533	10.963	19.8641	0	11.8748	5.18071	8.36365	73.9787	39.1106	54.3414	32.6722	28.7721	3.71128	9.58867	4.87371	15.638	5.5288	10.0064	24.0844	38.8223	1.86493	1.06731	1.38072	2.45777	1.58473	4.42123	3.15224	9.31986	1.80789	2.95663	6.03831	1.40993	6.7379	2.29695
ENSG00000230381.2	RP4-655J12.5	0	0	0	0	0	0	0	0	0	0	0	0	0	0	0.664835	0.732502	4.47746	0	0	0	0	2.829	0.639148	0.84311	0.611265	1.69707	0	0	0	0	0	0	0	0	0	0	0	0	0	0	0	0	0	0	0	2.01861	0	1.54002
ENSG00000224950.2	RP5-1086K13.1	2.85944	2.07587	2.69113	0.754466	0.391078	0	2.87548	12.1037	1.77073	0.812081	3.68849	1.65156	23.9224	24.5646	24.3204	22.69	12.6915	10.9886	7.4656	4.95376	4.13746	9.37013	7.41631	6.43936	6.35808	6.13499	4.3355	7.08873	6.755	8.38654	7.85619	5.00447	74.257	56.3326	5.01065	6.91908	5.31718	6.08258	5.36059	5.70922	4.73398	3.46878	5.01873	6.20516	7.04379	3.59619	3.5876	2.2433
ENSG00000272715.1	RP4-753F5.1	18.5323	12.1005	25.8659	13.6688	0.907446	14.8397	0	0	17.9408	26.2772	5.6513	17.4027	0	0	0	0	9.07437	20.2869	30.9916	5.70099	2.69633	0	3.48705	3.13026	0	1.08691	5.43493	2.0651	1.70411	8.31617	5.73434	0	0	0	1.02107	4.56597	5.07696	6.13518	0	1.76893	1.96328	17.5715	10.2558	5.06671	8.01965	12.5975	0	2.52116
ENSG00000236137.1	RP11-27K13.3	19.3676	17.8418	11.949	12.804	4.29164	6.07716	7.86418	4.75135	2.75131	6.24528	3.76759	4.82248	7.19401	24.2263	6.36842	34.0024	7.35226	6.57047	0	2.21431	2.99268	4.31239	5.89363	8.61939	5.3967	6.86638	6.96175	7.81446	16.572	11.2314	9.89233	9.70307	38.6392	0	4.3314	4.36769	3.42885	5.08281	3.19479	2.86693	8.02495	2.11384	10.5664	8.18493	10.7652	5.96765	2.43803	5.93828
ENSG00000235202.1	LINC01525	0	0	0	0	0	0	0	0	0	0	0	0	0	0	0	0	0	0	0	0	0	0	0	0	0	0	0	0	0	0	0	0	0	0	0	0	0	0	0	0	0	0	0	0	0	0	0	2.0365
ENSG00000271427.1	RP11-188D8.1	14.4749	15.216	54.0976	37.7743	1.80544	0	6.85439	14.1263	5.75128	12.8009	14.7858	19.4252	10.0348	8.99555	16.1404	7.95393	0	24.6657	0	15.4868	19.8937	14.8546	23.7431	18.4829	25.5118	16.2413	13.9767	16.5238	33.6413	19.8482	29.0921	33.988	110.167	58.7945	11.5988	9.43696	16.4927	14.5938	9.49528	6.61236	32.3313	29.0943	36.1597	20.6143	3.84639	8.90295	25.4796	20.0257
ENSG00000279513.1	RP4-675C20.4	11.2291	6.74964	16.2225	14.7824	3.73404	2.06516	1.88552	2.7884	7.05526	5.38673	1.46442	1.24591	7.71664	6.54639	10.1755	5.7736	36.5318	7.64885	6.23155	1.93023	4.14317	7.07745	4.74828	14.0537	5.91015	7.29439	2.5007	9.71352	6.16969	4.38059	4.12407	9.97153	0	0	3.46813	3.30727	7.8306	6.74661	5.0665	10.0366	12.7143	18.9602	30.0187	7.89561	13.8672	16.0124	6.10458	17.2423
ENSG00000236866.4	AL157902.3	0	0	0	0	0	0	0	0	0	0	0	2.05881	0	3.54095	1.04661	5.04364	0	0	0	0	0	0	0	0	0	0	0	0	0	0	0	0	0	0	1.17028	0	0	0.958016	0	2.00204	0	0	0	0	0	0	3.66427	3.68335
ENSG00000226172.2	RP4-712E4.1	0	0	0	0	0.309564	0	0	0.627538	0	1.28586	1.02967	0.984208	0	0	0	0	4.71649	0	0	0	0	0	0	0	0	0	0	0	0	0	0	0	0	0	1.02434e-06	0	0	0	0	0	0	0	0.997809	7.16306e-06	0	0	8.1569e-06	1.9762e-05
ENSG00000239216.1	RP4-712E4.2	0	0	0	0	0	0	0	0	0	0	2.41487	0	0	0	0	0	0.00151307	0	0	0	0	0	0	0	0	0	0	0	0	0	0	0	0	0	1.36583	0	0	0	0	0	0	0	6.89609e-07	2.04166	0	0	1.68607	3.4225
ENSG00000224238.2	WARS2-IT1	0.86294	1.3364	1.11947	1.21501	1.77333	1.12472	1.96217	0.358775	0.58824	0.396847	0.443488	0.855077	0.389461	0.695845	0.944926	0.537599	13.414	5.03429	4.13479	1.58411	1.44747	0.490881	0.593727	0.311636	1.061	0.859353	1.09611	0.429653	0.498533	0.71748	0.567563	2.34518	0	0	1.16628	0.894791	2.68942	1.76012	0.751069	1.52186	1.03664	1.07396	1.81375	1.97828	1.37316	1.13542	1.20947	1.20306
ENSG00000231365.4	RP11-418J17.1	173.868	154.014	94.6858	117.183	131.224	37.8219	42.3033	75.6905	95.991	49.0306	121.929	91.1629	149.82	143.144	127.315	138.363	793.995	64.632	65.9073	119.065	113.786	133.269	138.231	110.875	129.044	176.292	100.661	163.78	117.939	151.015	155.396	144.303	253.575	207.847	114.039	132.1	147.3	198.138	157.016	153.431	197.339	254.37	249.542	210.171	244.023	147.383	105.876	130.069
ENSG00000227712.1	RP11-418J17.3	0	1.62673	0.673754	0.746686	1.01876	0	0	0	0	0	0.339036	0	0	0	0	0	2.8101	0	0	0	0	1.40513	1.30925	1.28367	1.85405	2.29085	0	1.19629	0	0.499323	0.535683	0.574102	0	11.9046	0.84099	0.397722	0	0.62857	0.372226	2.28835	0.686962	1.45292	1.36174	1.15991	0	1.04643	0.81033	0.82948
ENSG00000232650.4	RP5-834N19.1	0	9.87362	6.33882	0	0	0	0	0	0	0	0	0	0	0	3.50018	0	4.61711	0	0	0	0	1.34288	2.99992	7.75674	3.01418	5.92299	0	0	0	0	0	2.36988	0	0	1.61282	0	0	0.843011	0	0	2.16982	5.59007	6.22186	7.78138	7.3747	3.19681	2.4405	2.5028
ENSG00000230921.1	HAO2-IT1	0	0	0	0	0	0	0	0	0	0	0	0	0	1.88908	0	0	0	0	0	0	0	8.34194	7.94742	2.55504	5.5841	1.61019	0	0	0	0	3.11571	0	0	0	0	0	0	0	0	0	0	0	0	0	0	0	0	0
ENSG00000260941.1	LINC00622	3.82939	6.64023	11.6692	8.76347	1.8118	31.6182	23.1343	22.0987	41.4712	17.7123	39.9068	22.6787	0.512269	0.256771	0	0	21.0619	105.079	98.068	41.3069	35.4149	28.2908	31.0904	22.4278	29.4699	33.6276	33.0111	17.8705	15.1257	14.9819	13.6837	29.3926	20.0332	20.4913	29.2346	23.9514	27.7339	23.8886	34.967	35.6438	41.7112	16.7944	25.4979	44.0314	41.4642	32.7432	25.351	17.3292
ENSG00000261662.1	RP5-1042I8.7	26.7019	22.8588	41.2575	41.5413	5.83205	20.0052	19.2977	34.5867	43.5584	47.3928	49.1881	62.3802	21.8567	30.4719	18.9613	23.8228	14.9567	43.6499	42.5149	22.0607	12.8699	28.1327	30.5346	35.0993	36.4244	40.9285	20.768	7.49258	8.66665	12.6605	9.37294	10.3385	49.6683	0	18.658	15.9212	14.1515	12.1446	18.2348	15.4511	25.6533	19.3759	21.0808	26.9839	26.9152	25.9444	37.8797	24.2028
ENSG00000273406.1	RP11-114O18.1	3.03524	10.6285	6.61884	17.2381	1.31181	0	0	0	1.71609	0	6.95773	10.7243	9.76251	3.18303	5.77232	2.90131	5.78015	18.6744	28.2627	1.50327	8.1744	12.3873	6.39578	9.40889	12.1756	3.86556	1.99098	1.84781	6.06186	1.65303	3.42372	7.75878	0	35.7171	7.62896	0	7.60538	10.9811	6.13293	3.79493	4.95266	14.8027	12.1128	5.977	0	0	0	2.84203
ENSG00000230806.1	SRGAP2-AS1	0.630629	2.27209	0	0	6.86942	0	0	0.1477	1.43936	2.27215	0.768193	0.943807	1.59423	3.82128	2.94183	0.761809	16.179	4.41281	14.5211	0	2.15265	0.152144	0.969009	2.63297	1.03478	0.272093	0	0.200644	0.159352	0.174027	1.75222	0	0	4.38576	0.945298	0.120343	2.44394	1.37253	2.06049	0.289017	1.84705	8.90455	0.475388	4.52921	2.47916	5.952	2.45812	8.5094
ENSG00000227082.1	CH17-437K3.1	1.42392	1.58311	2.14369	3.07821	0.745683	9.9505	8.89683	10.7489	3.31602	3.23642	7.1371	3.64896	5.30743	3.91082	0.188002	3.21695	3.91469	14.8195	14.9379	9.02759	18.9396	3.54376	3.13039	4.5294	3.87908	4.59221	2.18933	0.884872	0.7288	1.70728	1.94006	6.53666	3.97347	0	2.55834	2.64772	3.36991	2.58704	2.55645	2.5669	62.6045	72.8064	57.9832	54.6712	60.93	66.2464	70.1657	79.3033
ENSG00000231429.2	RP11-343N15.2	3.81275	0	1.46099	1.80585	1.89132	0	0	1.76377	1.37926	0	2.03895	1.39654	0	0	0	0.804072	0	0	0	4.60945	4.75983	4.29962	1.5149	0	2.09488	0.644693	1.30921	0	1.0474	0	2.37255	6.7301	0	0	1.21583	1.65448	0.713091	1.36597	0	1.01045	6.27745	10.381	15.9755	10.4226	19.5548	4.89483	11.4289	19.6102
ENSG00000228826.2	RP11-344P13.4	0	0	0	0	0.719071	0	0	0	0	0	0	0	8.60982	1.92581	3.74791	5.55291	0	0	0	0	0	0	2.34483	2.99984	0	1.83615	0	0	0	0	0	0	0	0	0	0	0	0	0	0	0	0	0	0	0	0	0	0
ENSG00000272583.1	RP11-344P13.6	2.25693	0	3.4623	1.96351	0.921597	21.8962	27.3128	0	0	0	0.924788	0	59.9068	39.5487	27.5463	43.6859	2.29982	0	0	1.4655	1.97736	6.82343	11.9765	6.53986	6.99333	7.42348	5.25061	3.61649	2.72528	3.0401	0	1.84028	126.377	171.452	0.823123	1.02705	0.92449	1.76212	1.07688	0	0	4.2447	0	0	0	0	2.39466	0
ENSG00000224857.1	RP11-344P13.1	0	0	0	0	0	0	0	0	0	0	0	0	5.86991	5.45111	1.71049	9.3394	0	0	0	0	0	0	0	0	1.92795	0	14.3113	0	13.3413	4.08891	7.64707	5.71536	0	0	0	1.84555	0	3.10526	0	2.48271	0	0	0	0	0	0	7.81306	0
ENSG00000226067.5	CH17-118O6.2	34.7609	137.587	41.6954	30.2185	181.447	37.5235	1334.98	345.016	285.277	592.326	176.598	123.101	981.759	1763.4	1578.24	5138.61	391.253	117.355	169.248	42.1262	43.7922	104.49	144.851	308.737	103.51	68.7397	98.5992	42.3477	67.1982	220.291	48.7609	39.9578	13472.2	1485.54	186.112	90.1631	59.5635	153.682	121.655	569.015	54.6481	31.3724	20.731	12.7505	29.9214	26.6205	24.3896	29.8639
ENSG00000272419.4	RP11-403I13.8	55.7967	26.3695	13.2464	68.1325	20.6492	405.247	43.587	104.825	368.974	265.524	329.054	292.461	2157.79	1086.45	1526.36	931.813	317.977	488.747	93.0439	1710.98	132.177	140.557	68.3573	170.859	170.423	98.5165	186.689	230.752	182.973	130.384	104.767	220.334	669.577	70.4401	61.1228	110.301	563.247	105.117	177.814	203.823	187.547	419.402	75.9819	1276.63	160.458	212.096	127.757	183.215
ENSG00000274265.3	CH17-189H20.1	372.808	417.86	180.438	322.596	53.0378	151.275	180.989	323.601	597.617	1117.26	2683.92	712.063	1674.32	1389.24	2563	1451.36	876.999	456.903	191.19	299.521	201.683	305.392	377.772	581.692	577.264	412.044	518.919	394.876	413.05	553.576	453.362	463.266	518.047	343.113	603.242	497.512	587.015	514.843	667.903	404.957	267.268	449.455	298.188	380.428	249.229	165.641	250.559	495.311
ENSG00000254539.1	RP4-791M13.3	5.74025	6.69601	10.0298	4.02212	9.05159	117.283	108.223	127.687	37.9401	62.7671	139.435	43.2787	103.54	82.7772	36.7445	36.8329	91.8292	466.357	420.722	96.6364	88.2764	32.979	26.0713	30.9018	26.7634	23.2183	63.3065	18.3421	22.3076	31.3471	31.292	31.8615	13.1704	0	24.1792	18.6245	22.0889	13.6808	8.46067	16.4004	454.45	534.769	516.795	345.773	393.464	347.603	274.909	262.463
ENSG00000255148.2	RP4-791M13.4	1.42473	0	4.37929	2.59607	0.48937	0	0	13.1305	2.89506	1.95945	7.40976	12.858	1.34557	0	3.73498	2.08752	14.4119	22.0463	9.09457	36.694	27.8659	9.65176	4.52903	2.94656	5.22185	5.76747	1.03609	10.8801	4.80495	7.53081	5.40021	4.96117	0	0	2.87922	1.31274	1.70992	4.6466	0.618313	11.2873	63.2386	46.7438	74.9137	40.2392	35.4316	46.4749	19.0081	32.8498
ENSG00000254913.1	RP4-791M13.5	3.3517	3.20694	2.45477	0	1.76971	0	0	0	1.94474	0	8.1589	1.95773	0	0	0	0	86.8417	0	0	119.379	66.5098	7.28296	8.33937	10.6143	11.3125	5.52609	4.75451	2.34793	9.56045	4.21664	8.59642	12.3155	0	0	8.90738	0	3.86382	4.70712	4.30308	3.57161	290.085	358.076	255.308	221.933	222.605	223.022	191.497	203.792
ENSG00000272755.1	RP11-326G21.1	132.64	86.487	27.6073	45.8887	1.08195	24.7354	49.9183	29.6621	50.8759	90.1358	37.1379	44.5994	94.508	74.5573	144.575	82.1374	49.9071	78.4548	40.7553	29.6566	13.1468	119.316	79.6942	128.881	99.4364	84.7334	160.586	95.2445	122.999	118.511	53.8868	159.318	58.258	58.9557	99.5492	72.2256	88.0201	68.2788	71.213	87.7701	147.918	144.38	188.002	176.533	160.323	77.6161	121.22	134.198
ENSG00000276509.1	CH17-353B19.1	5.69217	6.9488	10.3858	10.083	0.414142	3.88258	2.24344	1.31624	0.923046	1.68395	3.66137	3.6575	5.02015	2.63177	3.03595	1.91857	2.91383	20.3918	13.8297	2.24972	2.79633	9.15313	7.41546	5.49727	4.66942	5.04316	1.93554	1.51969	2.94736	0.876129	2.68889	4.52339	6.07399	12.3732	4.80009	2.55348	3.81218	5.90298	3.369	2.47426	5.01658	5.72702	4.62816	6.90798	6.36803	5.21119	4.41377	4.54103
ENSG00000233396.6	RP11-458D21.1	18.131	20.0461	29.16	16.3574	6.07278	49.4974	51.0003	91.8452	97.9129	59.8505	91.9741	49.0973	49.2244	54.6348	19.364	22.6949	382.45	160.145	162.589	122.795	102.583	48.181	45.6411	53.8602	38.8397	49.024	63.3839	56.3167	67.5433	59.3224	58.2349	35.3873	19.5217	21.7636	33.4026	32.9527	40.8271	30.1072	19.9928	29.9434	457.125	485.653	467.249	369.643	360.947	367.438	262.203	263.835
ENSG00000278431.1	CH17-270A2.1	21.8083	30.0073	32.5253	11.4585	9.12299	0	75.5682	10.3473	13.9243	13.3819	21.4127	21.2507	8.67156	26.1633	23.8584	29.7654	0	36.6218	27.3045	16.9763	24.9186	16.8862	6.16222	16.9863	17.5929	10.53	31.2707	0	18.2547	18.7391	10.179	11.0492	0	57.526	24.5055	15.4581	40.3217	15.8885	13.4749	15.9165	23.8796	11.5073	5.20603	45.2895	6.44333	17.0073	32.7948	12.691
ENSG00000234222.5	RP11-315I20.1	280.081	257.425	253.42	319.975	20.571	59.4673	41.0122	104.471	173.373	197.67	128.145	80.207	92.541	129.985	97.1748	107.418	579.061	84.4658	67.8863	264.632	277.778	117.837	128.261	122.031	152.459	149.616	172.568	92.5389	86.5432	111.467	113.844	153.645	23.5014	38.8046	241.013	220.719	182.959	215.547	195.045	224.197	231.567	212.142	232.812	223.467	225.884	181.567	243.43	267.276
ENSG00000244619.2	RP11-315I20.3	0	0	1.70723	0	0	0	0	50.0128	96.4023	85.3167	74.1846	61.3373	0	0	0	1.14859	3.40204	0	0	7.95232	2.23484	0	4.0796	5.27552	0	2.66944	1.57793	0	0	4.32297	0	1.53132	0	0	4.26419	2.47647	2.11901	4.90897	2.36739	8.5988	17.5193	18.3931	13.1384	20.9844	7.21309	40.1644	6.64317	17.7491
ENSG00000234225.2	RP4-704D21.2	9.16507	8.83307	12.2013	10.7255	3.57612	9.09729	26.6444	48.9798	30.4205	34.618	56.2721	24.3419	45.7757	42.0612	11.9294	16.4405	74.5906	29.9928	46.9867	89.6724	107.556	37.1965	25.1685	39.7834	31.6056	44.0163	54.6047	33.4594	32.7986	37.1495	33.5682	31.7688	20.2211	20.986	30.1781	17.4608	24.9574	18.7101	11.5824	23.1916	306.604	375.239	371.742	288.641	289.784	298.215	179.516	215.161
ENSG00000237188.3	RP11-337C18.8	39.0378	29.939	33.6034	37.6239	10.1269	71.3025	37.7046	9.93942	14.673	21.9544	12.5135	10.5737	46.2496	36.971	61.5189	50.5757	47.2524	55.9522	39.9842	47.8799	31.3789	43.5008	47.8473	42.2794	28.8167	42.8019	32.6634	44.0452	47.6317	33.6834	33.1891	44.9146	41.5995	130.357	32.1171	30.0179	47.2623	50.6573	49.1554	49.9593	43.7383	41.4725	46.1918	48.5937	42.3144	39.9398	40.0665	31.0006
ENSG00000273071.1	RP11-337C18.10	39.9923	19.7226	36.1464	65.4534	4.09549e-20	4.2118e-13	6.26285	1.21813	0.215415	9.75236	1.50938	17.2856	10.8849	6.60741	0.0011905	5.26976	259.665	20.2715	54.3663	37.3791	45.6383	26.3787	25.3155	19.96	31.6783	49.7605	22.4842	39.5288	35.7007	31.6512	31.1409	42.3915	22.6497	0.0211737	29.4829	33.2791	43.5097	38.2555	56.3872	35.4532	31.0918	55.355	29.1175	47.8579	21.5155	19.1075	44.9002	37.834
ENSG00000271721.1	RP11-337C18.9	48.769	38.9908	51.9088	56.8964	7.67482	21.204	10.1905	4.82563	4.32872	6.33511	7.71191	6.84077	33.2085	30.9079	39.115	31.9683	35.7803	0	22.7255	59.9011	38.4438	38.3316	46.1526	41.355	32.7147	33.6354	42.1354	47.3943	59.4956	55.9119	40.332	77.7537	33.8335	53.0162	38.5192	34.5139	49.4916	40.4206	45.5259	49.7107	78.5553	89.85	75.8972	70.5672	114.16	84.1307	82.1792	80.0743
ENSG00000278811.3	LINC00624	18.0333	18.7605	14.5294	12.4506	1.79806	3.26134	2.13141	15.4401	200.94	105.724	33.7649	155.658	21.767	21.7628	18.3875	26.5165	14.7894	7.19442	5.73695	14.265	9.90731	20.3135	23.7086	24.2295	18.3087	33.1994	14.0953	20.0126	25.9657	30.1368	20.7859	26.7035	29.5939	5.27064	14.1805	18.3018	25.2924	28.1938	20.1562	35.8429	19.3217	23.1056	28.1874	23.3114	36.8646	31.4998	20.0202	15.1713
ENSG00000227139.1	RP11-533N14.3	0	0	0	0	0	0	0	0	0	0	0	0	0	0	0	0	0	0	0	1.63015	0	4.73164	0	0	0	0.891397	0	0	0	0	0	0	0	0	0.906017	2.51505	0	3.90467	1.16283	2.79187	0	0	5.07844	0	0	0	0	5.80945
ENSG00000274415.1	RP11-433J22.2	54.5343	3161.75	5065.55	10763.2	50.4105	16.2904	25.476	1.88817	5.88018	24.8971	5.8111	2.97937	0	11.015	0	0	934.788	938.287	853.177	124594	82124.1	14270.2	13843.2	20458.7	9575.57	7202.47	17759.5	7019.44	3983.8	6088.83	6703	4959.95	114.809	280.055	49393.6	59612.4	48394.9	48628.8	43786.8	23932.3	13815.8	44735.5	15088.6	20786	30629.5	14072.6	17152.6	17173.8
ENSG00000234190.1	RP11-433J22.3	0	0	0	2.37138	0	0	0	0	0	0	0	0	0	1.09521	0	0	0	0	0	1.54223	0	12.51	3.12309	3.99697	6.51677	4.13726	0	0	0	0	0	0	0	0	0	0	0.968783	0	0	0	0	0	0	0	2.94884	3.46615	0	0
ENSG00000215859.7	RP6-74O6.2	9.25235	8.01354	11.2628	15.9212	3.62276	6.23678	3.59667	7.48611	3.257	4.87747	11.261	6.56374	12.8677	10.1686	20.9036	11.0665	8.89463	12.9172	2.54492	1.32418	4.91147	143.38	143.234	138.976	127.246	116.116	50.1684	52.6043	56.5815	68.2357	41.9497	37.8511	370.652	367.247	4.07774	3.16362	4.85132	6.17192	7.86018	5.43758	7.06419	2.36312	5.80068	5.62626	9.4207	5.78649	2.87202	4.19708
ENSG00000273059.1	XXyac-YX155B6.7	2.12782e-84	1.46289e-24	1.27141	7.39146e-295	1.10863	0	0	7.13219	8.14959e-16	0	2.766	5.91868	5.99858	12.8306	3.53483	7.24975	0	0	0	0	5.43112e-80	0	1.26952	1.94312e-110	8.28134	2.14481	2.28327	4.79158e-238	5.50057	1.90944	2.03067	4.76621e-176	0	37.0889	1.01576	3.68007	3.39219	1.84615	6.32801	3.21412	9.03773	1.17905e-26	7.82435e-60	10.807	8.35733	8.18259	3.13139	2.82784e-53
ENSG00000274372.3	RP11-94I2.4	1.59828	0	0	3.03657	1.83002	0	8.81949	7.8997	1.37964	4.25502	17.6769	12.969	7.07399	7.34297	11.9152	9.4207	10.3329	17.0361	12.9477	0	6.10908	3.95355	3.55195	5.43049	7.44006	6.34818	3.33157	1.59605	6.93553	3.43079	3.21504	2.5794	0	26.8178	1.93397	8.38176	1.85811	5.00433	3.26738	6.60877	10.5721	3.43458	7.63409	5.22574	6.46572	4.97677	1.96472	0
ENSG00000227733.7	RP4-565E6.1	85.6829	32.5227	27.3581	14.6351	46.6507	72.4773	69.7267	14.3458	23.2783	31.7821	21.3089	7.8639	0	0.83967	0.118858	0.796428	212.573	5.6406	4.82603	41.1664	42.6423	281.656	210.32	67.836	46.7637	68.9252	51.4441	93.852	57.0552	87.0935	81.4754	303.021	0	0	171.374	219.758	76.6683	55.8881	61.0776	69.2258	57.9252	94.6062	35.8233	63.6769	54.7345	66.0583	38.3659	35.7503
ENSG00000232265.6	XXyac-YX155B6.5	0	0	0.0880369	0	1.06832	6.69556	0	4.31201	7.80896e-75	3.61864e-149	2.7446	0.101725	0	0	0	0	7.05852	16.3907	24.3521	7.31674	20.972	5.69317	11.9032	5.61359	1.28101	6.52818	7.94673	4.81101	7.15742	9.72699	4.99891	8.75187	6.90786	21.9248	181.99	1.058	3.53412	2.80153	3.85067	1.95858	5.23866	4.2156	6.95274	2.94541	10.3175	6.48205	2.98876	6.44528
ENSG00000234283.1	RP11-495P10.6	2.46371	0	0	0	0.445945	0	0	0	0	0	4.2162	3.45475	0	1.14103	0	1.1254	0	0	0	0	6.27203	0	0.978685	2.56597	6.62874	6.15822	0	0	0	2.87099	1.53629	3.27849	0	0	0.84873	2.30636	0.990572	6.54633	1.1061	2.7014	3.74446	0	1.99552	0	0	3.01733	6.9641	0
ENSG00000231196.3	RP11-495P10.8	1.23682	1.18262	0	1.10469	0.0925916	0	0	0.551723	3.16456	0	0.797224	3.24435	0.945496	1.06948	0	0.529815	0	0	0	0.705117	0	3.19332	0.907533	1.09998	1.59114	1.81652	0.83813	0	0.655223	0.709817	0.756266	0	0	0	1.52278	0.522324	0	0.867464	0.525615	1.28811	0	0	0	1.50865	0	0	4.16276	1.09767
ENSG00000238107.1	RP11-495P10.5	0	3.01991e-123	0	4.83891e-112	0	0	1.22811	0	1.20204	0	1.96168e-196	0	0.223946	1.28594e-154	0	0.322308	0	0	0	0	0	0.238225	0.184179	0.361743	0.228182	0.493712	0.42219	0	0	1.38852e-136	0	0	0	0	0.211868	3.12562e-75	0	8.24598e-188	0.205498	0	0.492673	0	0	0.209661	0	0	0	0
ENSG00000244252.1	RP11-495P10.7	0	0	0	0	0	0	0	0	0	0	0.966056	0	0	1.41381	0	0	0	0	0	0	0	1.12995e-11	0.346216	0	0.798126	1.15019e-42	3.22464e-18	0	0	0	0	0	0	0	0	0	0	0.57509	0.377677	0	0	0	0	0	0	0	0	0
ENSG00000224481.1	RP11-495P10.3	0	0.401498	0.339114	0	0.123997	0	0	0.517545	1.13841	0	0.906825	0	0.441469	0.927286	1.24302	0.237268	1.85074	0	5.21647	0.252621	0.357013	1.20474	1.09825	2.04318	1.71	1.36461	0.259603	0.268934	0.220395	1.12251	0.25044	0.509511	0	0	0.662332	0.619866	1.83718	0.496839	0.586574	1.64979	1.12824	0	0	0	0.808017	0.46027	0	0.382863
ENSG00000272824.1	RP6-74O6.6	4.81846	0	10.308	3.59074	1.45281	20.5288	8.61156	4.67943	2.80702	0	23.2866	23.943	7.40195	2.52379	3.21266	10.0201	4.82289	51.756	20.6284	17.7892	15.2898	20.5715	69.1882	17.291	27.3242	26.0986	61.3909	19.2934	10.9931	12.4295	15.0386	46.8858	0	0	14.5845	14.2969	14.4925	16.599	17.6851	22.2944	4.35556	16.0986	23.7581	13.958	15.6821	25.3765	17.7622	18.2528
ENSG00000274020.1	LINC01138	14.5539	11.6668	13.9269	16.1125	6.2952	66.2411	81.105	42.9832	133.144	123.385	183.603	99.2073	700.606	327.805	818.329	473.121	47.2614	52.9304	16.4115	27.4195	24.2043	51.8357	49.7454	66.4915	52.712	56.7647	68.4476	46.8101	55.6748	59.3612	32.7985	49.7235	60.3706	66.5254	52.2257	46.0034	54.7165	53.0085	51.6604	57.497	25.9176	34.6846	25.5042	26.7727	32.06	33.8677	32.2408	26.407
ENSG00000231551.5	RP11-495P10.1	0	1.43838	0.796845	2.30914	0.633598	13.5582	7.59759	3.49198	6.34782	1.49912	6.59615	7.66744	26.5181	27.4346	42.1409	38.9136	10.5904	0	0	7.22898	8.67231	9.61273	9.03164	5.59281	10.5315	9.48161	9.42577	12.4099	6.9554	4.91032	6.38055	10.4545	11.2605	22.804	8.35982	7.45527	12.6967	10.2828	9.21873	14.0681	7.16879	2.20415	6.7373	4.61922	5.77379	2.08369	8.26535	5.27687
ENSG00000237343.1	RP11-763B22.4	0	1.51745e-35	0	0	1.03313e-72	80.7616	1.23435e-32	0	2.31023e-18	6.55529e-24	9.78603	1.33199e-27	86.128	17.7624	206.248	27.5794	10.8014	0	8.68127e-17	3.0074e-21	0	0	3.01372	2.51138	8.81825e-26	1.80308	1.81644e-37	2.57459e-44	8.53792	0	6.22192	2.82174	0	5.11092e-29	1.13106	4.87173	5.81326	1.2071	0.225842	1.84869	2.50367e-65	14.1588	0	11.6051	2.88798e-58	0	0	0
ENSG00000236140.1	RP11-89F3.2	0	7.1778	0	0	7.12251	0.314561	138.662	0	17.0218	12.0748	1.17111e-07	8.94784	224.071	129.646	85.3209	63.4043	0	0	48.9514	4.89025	0	0	1.50827	5.40437e-21	6.36803	2.39726	16.9973	5.87647	1.42403e-14	0	2.88156e-87	6.27764e-38	0	120.356	8.99525	3.71436e-35	0.568073	4.10149	17.7493	14.4792	6.57761	0.0432316	0	1.02133e-56	8.40223	0	0	0
ENSG00000235887.2	RP11-763B22.6	0	0	8.40458e-34	0	1.71981e-48	0	0	6.47017e-27	5.11599e-81	0	1.45928e-153	3.73586e-33	3.72753	0	0	1.26999e-17	0	0	0	0	0	0	2.98947e-32	1.98912e-51	1.20941e-59	3.72225e-12	0	0	0	0	0	8.26004e-23	0	0	0	3.97102e-52	1.0137	0	4.55491e-58	0	0	1.15368e-15	7.72501e-34	5.50579e-42	1.44032e-34	0	9.56998e-39	4.13339e-16
ENSG00000224363.2	RP11-289H16.1	0.892492	1.15881	3.43764	0.707518	9.11254	0	0	3.76262	9.61359	3.69167	0.690749	4.6678	1.4607	1.41595	0.266755	3.2526	21.7089	2.82634	4.58517	0.207241	0	0.764884	1.71998	7.24046	0.127586	3.51382	0	0	0	0	2.77398	3.16153	0	0	0	2.3815	0.780566	0.346808	4.31633	0.175846	0.371466	7.73052	2.35262	6.20884	9.48124	0.541566	11.9584	6.43999
ENSG00000277199.1	CH17-125A10.2	0	0	6.59539e-27	3.17724	0.350335	0	6.08244	0.904314	2.69412e-81	0	1.11031	1.5333	0	1.67532	0	0.947212	0	6.27841	14.7881	2.20285	1.54292	0	1.57983e-97	1.29545	2.53491	0.598256	2.45961	2.01333	0	2.275	1.15192	0.63361	0	0	1.52705	0.839017	0	0.658916	0.805775	0	1.69483	2.02741	2.98344	4.37067	1.16346	6.88676	4.05606	6.14484
ENSG00000232527.6	RP11-14N7.2	1778.82	0	2930.96	8644.53	0	0	0	0	0	0	77581	0	0	0	0	0	0	0	0	6083.38	11299.6	1546.9	2845.16	3910.25	3974.21	974.923	7425.03	7339.63	9984.91	9972.58	12125.6	8879.83	0	0	6440.06	4012.56	9331.29	6533.91	2630.74	6625.11	50645.6	39489.3	27951.9	51050.5	43724	45766.9	24035.6	44839.4
ENSG00000232721.2	RP11-403I13.5	4.13966	2.97069	4.85621	3.39599	1.32386	11.9039	9.52904	3.93665	1.53967	3.39212	11.2541	3.18516	37.3521	25.8313	56.3914	38.0516	2.7198	9.03505	1.80877	3.27748	3.09005	4.2652	5.78706	4.58183	8.32294	3.4262	11.8358	7.02424	6.60629	5.2044	8.63795	10.0173	0	4.45306	12.4636	11.6942	8.78946	13.4836	10.8043	11.4487	7.43092	3.40081	4.68842	4.81916	5.76192	4.55789	6.20705	4.46081
ENSG00000263590.2	RP11-403I13.7	11.8567	4.76587	7.12907	7.70755	1.99651	6.89536	12.1089	22.4098	15.9691	13.8256	38.8965	20.9886	213.508	202.575	289.015	298.405	16.1708	13.0929	7.86544	9.54273	4.01037	25.3198	21.036	19.6436	16.6485	22.2848	31.7298	22.3236	22.2846	19.4977	23.5365	33.566	16.9472	8.5029	27.0359	28.8616	29.1854	31.0182	35.1292	34.5227	3.1341	7.07442	5.89976	7.74104	8.31539	6.93137	5.00592	4.75429
ENSG00000234571.1	RP5-998N21.4	12.5507	4.23766	4.44102	5.70626	2.66194	5.45381	0.685542	4.23892	8.49673	5.48469	4.46364	10.6722	1.39898	1.71937	0.856954	0.722901	1.62495	0	2.83085	3.27136	1.75638	2.71516	2.63903	1.79408	2.18042	1.83936	1.53345	0.590576	0.617285	1.17653	0.69505	1.83873	0	3.66158	1.63161	1.80201	2.54578	2.53887	2.90421	2.75425	1.40786	1.68051	1.60799	2.3542	1.88415	1.86159	3.17474	0.731564
ENSG00000273213.1	RP5-998N21.10	106.617	65.5621	55.9775	66.9902	392.073	21.6056	8.94986	38.8328	85.5522	109.59	30.992	36.6211	31.719	13.8508	19.9018	11.4999	425.94	0	0	20.5196	14.2269	9.81514	14.4382	12.9043	14.4602	10.3603	7.21163	9.41911	9.00063	6.32175	11.1121	6.0545	8.86714	0	15.1639	24.8957	17.346	25.487	17.1325	45.4736	6.06357	7.36583	5.4779	13.753	9.95911	7.14477	6.45619	3.87074
ENSG00000230186.3	RP5-998N21.7	24.6035	20.0028	11.9806	22.773	13.9536	0	0	2.96637e-137	10.4797	4.07652	2.24988	3.32881	0	0	0.856568	0.928779	2.28313	0	0	5.05224e-111	0	0	1.9794	3.38766	4.11795	1.37056e-58	1.43766	4.50526e-316	3.40796e-182	0	7.43201e-219	0	0	0	1.55889	4.63711	4.56519	4.20937	3.13981	8.72254	1.73379e-212	0	0	2.18824e-191	2.01702	0	0	0
ENSG00000277147.3	LINC00869	174.685	798.65	131.678	117.074	2258.73	486.582	526.888	239.366	1002.81	7124	918.426	1087.25	4639.63	5513.19	4148.29	3083.24	707.187	584.4	125.243	145.683	122.407	1045.27	200.197	703.515	694.968	241.346	840.11	914.893	243.987	826.253	334.696	689.872	969.593	604.484	570.69	328.816	1389.59	346.343	618.481	778.293	141.583	102.448	490.229	88.6067	368.503	95.8031	434.084	158.802
ENSG00000275557.1	RP11-353N4.6	0	10.5357	0	0	22.4548	0	59.8642	4.93564	44.206	10.5173	12.3243	19.1337	99.2643	94.8799	105.927	85.5534	126.494	129.393	32.1892	14.4917	10.1494	17.2381	4.63522	9.13792	17.9808	14.1329	11.3226	4.01128	6.6852	6.75398	3.7407	11.3301	0	0	11.7437	13.8998	19.04	17.9325	5.32449	28.7197	27.2929	36.7889	13.9152	29.6536	48.2888	6.87964	22.0961	38.2712
ENSG00000275585.1	CH17-118O6.3	113.066	136.772	113.184	154.248	28.7047	34.2538	37.4307	38.3958	30.1763	34.4861	29.1119	37.6602	47.0682	29.8722	51.7881	58.8361	40.2422	0	0	27.9198	28.2287	57.956	48.2138	70.7948	51.025	68.3639	50.6886	68.9475	86.803	101.949	89.9533	63.9938	0	99.9386	31.7577	43.8915	61.0302	67.5862	64.7346	58.2726	47.6102	70.5419	48.5665	35.0597	57.904	56.1391	45.9064	67.4303
ENSG00000234232.5	RP11-353N4.5	3.41194	4.26218	0	0	2.56815	0	0	1.58064e-80	0	0	2.5246	0	12.2028	9.9089	19.7143	10.7303	6.98419	21.9173	11.9828	1.95034	0	2.88139	3.59614	2.41992	2.93515	1.74295	1.42335	1.39563	1.22316	0	0	2.4966	0	0	8.32341	5.36405	8.45071	9.074	7.31082	8.70697	0	3.87362	0	0	0	0	0	0
ENSG00000234998.1	RP11-439A17.10	50.5529	33.4358	34.6192	56.9624	105.165	0	0	21.8944	12.1804	3.25566	22.9064	72.9336	0	0	1.17329	0	17.7667	0	21.3499	10.3802	5.57683	5.79023	1.48367	5.58922	3.8567	2.17154	0	0	0	0	0	0	0	0	3.47077	4.32499	1.29123	5.77206	5.66332	8.64529	7.04066	0	3.43512	2.82706	8.90348	5.26395	3.87301	0
ENSG00000233030.2	RP11-196G18.3	10.7163	3.16376	9.05376	5.70126	2.33504	7.00138	6.8493	6.65583	8.69897	4.93725	6.26094	15.1929	1.68647	2.01734	0.947215	0.636433	3.63775	7.1406	10.0189	3.81584	1.5887	2.37242	2.21462	2.48807	1.41278	2.27941	2.31961	1.18022	1.98679	1.18668	1.82038	1.55155	7.44393	0	2.57532	2.45127	3.39421	2.85651	3.38304	4.84793	1.25094	1.265	1.41036	3.18634	1.88354	1.86075	2.45297	1.46832
ENSG00000227193.2	RP11-439A17.4	0	23.482	36.856	0	22.5721	0	0	0	0	0	0	0	0	0	0	0	0	0	0	0	0	0	0	0	0	0	0	0	0	0	0	0	0	0	0	0	0	0	0	0	0	0	0	16.9701	0	0	0	0
ENSG00000261716.1	RP11-196G18.22	56.1391	76.3567	136.649	62.8452	16.6615	173.941	180.558	54.1613	170.032	133.074	89.8359	118.747	205.333	99.2141	214.319	100.708	131.686	149.953	143.256	66.6591	50.0975	67.0431	76.21	80.9193	83.9984	89.0627	104.596	131.74	110.896	130.1	99.8881	128.487	569.824	552.132	76.4879	62.1906	73.4947	106.714	79.8844	130.568	101.233	92.443	82.8645	102.463	65.738	79.0093	68.4537	74.6208
ENSG00000272993.1	RP11-196G18.24	33.806	55.8428	147.776	54.4386	15.6402	101.649	152.519	27.6737	142.1	158.983	64.034	86.3841	86.8179	28.432	81.641	26.5074	3.45205e-05	278.564	232.62	58.0276	27.7494	39.9488	43.6027	32.5262	70.9853	75.7481	95.1434	100.737	88.8009	90.7689	65.4632	131.958	832.432	574.554	80.0635	37.1287	50.4205	68.4886	54.3786	91.7215	93.7401	52.1076	87.9174	74.8363	20.1662	108.457	52.7538	76.5691
ENSG00000264207.1	RP11-196G18.23	3.96286	5.71594	13.5815	7.09844	6.12962	23.1176	24.3456	2.62947	7.78919	3.80028	13.0696	8.34924	10.4101	7.67647	10.3188	5.89997	28.9678	22.9031	15.5906	13.5743	9.10477	11.4188	5.57731	9.54943	11.1002	13.3969	17.0319	9.4397	7.42718	6.88385	10.2598	11.8523	89.4458	97.2969	6.99294	5.8171	8.84845	12.0534	8.24138	11.5199	8.80525	5.22264	4.9505	7.55642	5.05297	6.73741	6.15626	8.83546
ENSG00000276110.1	RP4-790G17.7	2.20923	2.14465	1.72844	0	0	0	0	0.564043	0	1.20303	0.738687	0	0	0	0	0	0	0	6.4508	0	1.82283	1.22583	1.70475	0.561028	0.397527	1.52778	0.785174	1.51823	0	0	0.686062	0.753713	0	0	0.363058	1.9359	0.833081	0	0.482829	0.597231	0	0	0.847765	1.45034	0	1.28461	0	1.07931
ENSG00000228126.1	FALEC	2.30828	0	1.88151	1.59561	0.863122	6.6261	0	2.09537	2.10758	5.82989	0.378609	2.25508	4.10407	4.59109	4.85204	3.49779	0	0	5.32221	3.67294	1.08352	3.26835	3.08707	6.22513	4.21137	3.04358	2.18767	2.61685	1.69984	1.52659	4.38873	1.02303	0	0	4.3987	7.76459	9.19641	7.48572	8.16476	4.83218	6.49118	3.06755	13.9948	7.79006	5.38945	3.19023	3.50955	5.37733
ENSG00000237781.3	RP11-54A4.2	5.30254	1.81164	11.805	4.62075	0	0	0	5.63273	25.3045	14.0719	6.04223	11.776	1.0333	14.5101	0.942417	18.1595	8.13437	0	3.63396	13.98	18.9067	15.6022	9.24245	9.59289	17.7127	10.251	15.7158	6.58343	7.68179	13.3168	10.2777	26.0094	0	6.78729	17.3417	24.8304	23.2367	13.4561	13.2889	14.1828	32.2814	32.7041	34.7949	41.2334	54.5848	32.4136	38.649	41.2633
ENSG00000203804.4	ADAMTSL4-AS1	5.95498	4.69102	36.9497	21.2379	2.62656	7.46009	2.46604	42.1962	186.738	384.017	123.617	127.769	17.8367	77.701	15.1924	72.1714	75.6752	287.855	286.7	58.8493	116.19	21.6872	18.902	21.4586	25.6343	18.0749	69.1665	23.5949	16.3531	19.9378	24.8287	54.0218	246.737	231.434	30.7336	36.6535	49.2162	33.0794	29.8428	28.5407	116.412	108.658	102.155	133.973	148.055	100.312	118.656	145.59
ENSG00000259357.2	RP11-316M1.12	9124.87	7314.64	7197.93	9419.46	555.079	302.072	399.683	2147.14	1549.53	2113.11	3058.47	1503.46	873.614	843.774	767.017	826.255	241.194	1037.44	1628.92	1009.51	977.879	1890.37	2030.79	1844.42	1941.34	1615.96	3741.75	3488.34	4164.86	3268.31	3656.58	2631.28	9486.29	9370.07	1938.88	1541.52	1328.96	1318.35	1583.34	1571.54	1137.47	1105.75	1022.93	1314.98	1100.22	1246.36	1345.99	1561.34
ENSG00000231073.1	RP11-316M1.3	6.49984	2.35087	1.74377	6.72147	0	0	0	0	0	0	0	0	0	2.7615	0	0	0	0	0	1.95379	0	5.30383	4.32457	2.93322	3.42182	2.27521	7.62631	12.5367	4.60217	4.44114	3.39394	5.92537	0	0	4.96422	4.81304	7.79832	3.937	3.07532	3.66302	0	4.28806	0	10.4923	2.60563	8.95798	2.39658	4.85569
ENSG00000261168.1	RP11-68I18.10	1.01576	1.84074	3.80924	4.16274	0.786257	39.533	36.2055	2.64091	7.42966	8.87633	5.463	4.35735	4.55009	4.99226	1.53564	1.39057	10.9988	14.18	44.6533	24.4913	10.62	4.972	6.00264	5.21912	6.14242	5.95627	9.13885	3.68947	3.70504	4.59692	4.46068	6.54556	26.4083	0	5.77735	4.59495	6.11348	7.34638	3.79872	5.22483	61.454	81.4275	87.2421	60.0123	119.377	56.8658	76.4771	63.7701
ENSG00000232671.4	RP11-126K1.2	14.2825	19.6098	31.699	29.8498	18.6724	25.5495	25.8676	12.7474	33.0203	34.4939	17.4728	23.9126	7.80382	17.6903	13.2471	25.543	30.736	0	32.496	7.78266	21.9229	14.0689	12.5546	10.6886	14.5171	14.7734	14.2751	11.9806	11.3302	10.6305	16.2565	6.74305	117.228	112.396	9.20786	8.04405	10.6052	6.53149	7.58248	8.99709	8.67299	16.0785	12.2385	16.4774	8.52786	11.0578	16.3801	11.3933
ENSG00000273481.1	RP11-126K1.9	6.06522	4.39985	3.57548	2.91478	4.43564	0	0	0	1.51233	0	1.30125	0	1.04161	0	1.88474	0	0	0	0	0	3.30122	1.11802	3.52804	1.89471	1.4479	2.10909	0	1.21513	1.02193	0.97265	0	0	0	0	0.620178	0.997081	0	0	0	0	1.25078	0	0	0	1.72181	0	0	0
ENSG00000224645.1	RP11-126K1.8	565.017	518.586	794.066	781.29	102.059	38.7087	31.377	105.804	123.74	131.664	147.926	88.5058	217.651	213.686	192.763	217.137	0	490.348	615.395	476.184	483.956	246.135	367.946	324.012	366.348	326.212	571.684	455.032	362.567	609.942	388.188	590.321	504.88	255.118	374.192	279.705	259.47	269.612	311.653	280.207	527.546	523.249	575.047	595.332	678.91	710.059	584.837	737.945
ENSG00000237976.1	RP11-126K1.6	15.9301	10.2822	24.7739	39.4528	2.10327	88.5015	76.4818	15.0038	7.72952	10.5729	9.58471	3.35921	8.48406	15.5913	15.4329	12.3024	0	56.8626	59.2753	25.612	17.3592	11.2903	24.1254	18.8589	17.7289	18.8816	19.5929	15.4085	11.4205	15.5317	10.1344	18.7498	19.0526	38.2865	21.4514	14.7666	22.9571	16.801	12.9954	12.9084	4.64206	7.15693	20.3879	8.40982	24.1233	5.39676	17.7642	19.5331
ENSG00000232536.1	RP11-74C1.4	3.72485	2.00677	0	2.88523	3.09473	0	0	0	4.00705	3.83898	0.498032	2.8747	2.55968	0.808976	0	3.57862	15.8229	0	0	0	0	2.55791	0.963014	3.93646	2.12097	2.78126	0.655148	8.80215	2.04939	4.26209	3.07586	3.24839	0	0	1.28113	1.58161	2.47634	1.23127	2.10993	0	2.068	0	0.886026	0.718772	1.13643	1.37658	1.11804	0
ENSG00000250734.2	RP11-404E16.1	10.6893	2.41501	10.4594	5.09963	7.98965	0	22.5724	9.10207	12.013	17.6543	8.80754	6.90652	88.8946	17.827	26.3752	12.8823	4.1033	0	0	4.67769	7.39574	15.403	6.90137	13.9572	15.4797	3.15696	15.5891	20.2328	12.3074	12.5171	20.1797	11.5881	0	0	8.55537	8.202	12.1665	5.64301	11.5022	4.92782	12.1421	1.27532	2.04448	7.72296	2.48857	0	11.4131	0.868498
ENSG00000227045.1	RP11-98D18.1	0	3.18806	2.6047	0	0	0	0	0	0	0	0	0	0	0	0	2.71343	2.60229	0	0	0	0	3.92818	2.84178	0	0	1.0445	34.398	30.995	22.2831	20.8579	31.7817	29.0352	0	0	1.10882	1.54307	1.33591	0	2.76083	3.29052	0	0	0	0	0	0	0	3.50162
ENSG00000269621.1	RP11-98D18.15	249.22	268.568	358.769	389.46	45.0216	138.657	175.359	216.921	189.036	174.579	281.339	122.785	131.208	149.119	144.24	160.482	300.191	383.211	347.211	251.561	266.161	144.949	193.893	179.31	179.632	169.436	357.336	210.088	174.283	194.089	169.548	204.189	699.652	977.87	235.416	177.798	172.282	170.877	161.475	205.662	275.677	326.108	188.755	246.489	202.107	233.269	276.329	274.978
ENSG00000249602.1	RP11-98D18.3	42.143	22.4806	74.5364	38.809	5.43555	40.0393	31.9038	8.04957	5.56252	18.5784	9.21875	6.03136	22.8701	23.9606	15.6953	11.0812	63.3191	0	0	33.063	63.2222	44.6913	53.6647	44.6225	53.3517	25.7586	58.7274	42.3405	47.4544	48.6565	35.74	22.5956	69.1261	0	74.1629	58.3307	52.9391	43.7654	52.8637	45.0056	39.3127	22.9555	25.4816	50.75	9.54654	44.9606	33.3761	44.3517
ENSG00000232937.1	RP11-98D18.2	19.3951	3.21579	2.4916	13.9176	0.942543	0	10.4242	1.35787	0	0	0	2.18836	18.328	19.756	9.84839	12.4871	0	0	0	0	0	1.89551	5.59639	9.21799	4.92245	5.43518	7.3964	0	3.87025	6.39493	0	2.76139	0	0	10.8987	19.4607	6.13348	5.78363	6.96549	10.4162	3.11433	6.21749	5.85912	2.49815	3.91336	4.4856	3.37892	0
ENSG00000268288.1	RP11-98D18.16	12.626	13.8245	15.5251	14.1248	1.28995	9.128	15.0949	0	0	5.63292	0.932271	0	18.4046	14.1362	17.358	15.3695	11.1207	32.0197	12.8431	5.7427	1.94923	4.25062	6.21115	9.34758	2.81708	9.59971	6.93786	8.70503	1.43733	6.06467	6.57077	1.82026	0	0	13.8107	9.86629	13.555	11.1219	17.4198	8.90807	9.68339	15.2491	11.9578	12.2948	6.29435	11.1799	2.74516	0
ENSG00000203288.3	RP11-98D18.9	1.4447	1.01746	5.2741	2.32582	3.76865	84.9852	89.3848	3.05946	0	1.70073	0.67696	0	62.4453	31.2689	43.4872	30.1199	23.6289	14.9827	14.171	7.35105	5.36263	10.804	13.5465	4.87524	9.98691	6.42329	14.6741	16.3541	11.3355	8.78003	7.948	15.7475	55.0815	26.9042	12.1253	12.7777	16.8337	16.7734	17.9616	16.6356	14.4545	6.69961	10.6906	12.8343	3.95015	12.6994	11.0032	5.77622
ENSG00000269489.1	RP11-98D18.17	0	0	4.38566	0	2.32723	22.0565	19.1175	0	0	0	1.02732	1.82125	11.2319	3.54063	8.13243	0.801176	0	0	16.1115	2.68544	1.73738	6.40857	8.27569	6.61195	7.73984	5.76659	20.3327	1.80148	8.42239	8.09201	3.20229	12.9822	47.1925	0	6.07009	1.8038	4.94505	6.72565	4.57878	10.2307	7.7603	5.0785	2.44573	4.21746	3.27443	3.80814	10.9022	2.76177
ENSG00000234614.1	AL450992.2	1.88473	3.45497	9.89884	13.6252	1.01128	0	12.2298	84.8375	13.9446	25.1006	85.063	30.6146	269.914	223.503	146.06	190.483	9.3456	0	0	7.47182	1.46056	20.1361	15.7945	22.7107	17.0704	12.6079	19.6811	31.7133	44.8719	36.8387	32.6655	17.5848	46.4684	0	20.9624	23.3877	26.6414	20.6064	15.538	14.3418	22.9719	13.6077	17.5857	23.7022	40.1907	17.0298	11.0412	14.748
ENSG00000229021.2	AL591893.1	3.38087	3.47452	4.17991	3.41528	0.139167	0	0	2.54992	1.47727	4.40282	3.72857	2.4444	0.527057	0.735644	0.300798	0.490177	1.05576	1.26221	0	2.87067	2.02132	2.96926	4.68827	4.51267	4.03393	3.71544	2.30445	5.82763	4.13806	4.51927	4.78618	3.9965	2.81552	2.83802	2.90471	2.39644	4.34451	3.72793	2.8272	3.14046	7.82225	4.73856	5.78889	7.28834	4.68333	5.42914	5.93024	6.57662
ENSG00000226716.1	AL589986.2	0	4.98456	0.585735	1.25659	0	0	0	1.85452	0	0	0.832373	0.71014	0	0	0	0.390224	0	0	0	1.4191	4.65505	0.900709	2.14506	2.01492	0.593586	1.65758	5.39183	1.68232	1.28381	0.894579	4.38513	2.98302	0	0	0.799779	0.376826	0	0.298842	0.355793	0	3.44564	2.43613	2.87815	0.966419	1.53639	3.47412	4.78254	5.53416
ENSG00000237975.5	FLG-AS1	113.085	95.8652	30.6751	196.879	24.6424	12.0984	10.8685	46.4328	1.20034	2.05152	34.335	1.34312	0.749639	15.57	1.17271	5.56072	482.092	13.0905	11.8323	118.35	53.3533	55.691	88.474	23.8099	109.744	60.1951	4.71012	3.81788	11.1159	2.34936	10.6923	60.5246	15.4084	13.8073	64.0296	53.647	10.8943	124.673	9.24452	54.3792	34.287	11.7921	11.7171	28.567	27.8192	161.923	93.213	56.6945
ENSG00000236427.1	RP11-107M16.2	0	7.13586	5.70216	0	8.77135	0	0	0	0	0	1.3584	2.37354	0	0	0	0	26.6238	0	0	14.1681	18.4297	0	0	1.94084	1.28242	2.2607	0	0	2.05556	2.30842	0	0	0	0	0	0	0	1.17842	0	0	0	0	3.19593	0	4.38158	4.87014	3.67446	0
ENSG00000176075.7	LINC00302	0	0	0	0	0	0	0	0	0	0	0	0	0	0	0	0	0	0	0	0	0	0	0	0	0	0	0	0	0	0	0	0	0	0	0	0	0	0	0	0	0	0	0	0	0	0	0	0
ENSG00000224308.1	LINC01527	1.2984	1.96809	3.4782	0.945452	0.344771	0	0	0.255415	0	0	0	0	1.03935	0.630844	0.553198	0.368164	0	0	0	0.752966	1.37439	0.675369	1.97031	1.16976	0.695204	1.4546	0.727583	0.568634	0	2.69217	0.479842	0.811587	0	0	0.206894	0	0	0.178639	0.224275	0.873602	0	0	0	0.859892	1.31545	0	2.03812	0
ENSG00000229699.1	RP1-140J1.1	0	0	0.517299	0	0.0175233	0	0	0	0	0	0	0	0	0	0	0	0	0	0	0	0	0	0	0	0	0	0	0	0	0	0	0	0	0	0	0	0	0	0.268842	0	0	0	0	0	0	0	0	0
ENSG00000238279.1	BX470102.3	0	0	1.26076	1.39732	0.631032	0	0	49.0799	208.062	343.384	122.261	139.802	6.5519	7.26598	6.37262	13.4846	8.63916	12.3426	9.63575	6.69221	5.32654	16.2431	9.55149	6.98103	11.422	9.51814	53.3127	12.9356	15.3083	7.19531	4.77617	16.0289	0	0	4.56154	2.09318	2.38116	5.70621	9.44105	7.50911	8.61397	2.59445	3.64479	7.17691	11.3365	3.86896	5.78449	8.88664
ENSG00000271853.4	RP1-178F15.5	373.128	297.568	329.238	585.705	50.8725	22.8251	94.2164	896.936	666.986	1028.3	872.499	898.537	23.9236	21.2363	26.9171	34.3077	389.827	220.215	327.184	552.571	407.318	293.331	249.671	290.78	288.98	233.209	291.24	182.998	191.006	207.566	222.286	192.999	260.892	277.451	268.659	227.341	243.485	225.282	248.691	200.401	229.837	156.173	163.256	221.974	234.126	189.855	196.241	276.929
ENSG00000272030.1	RP1-178F15.4	104.984	60.5495	95.8579	72.8854	13.1922	20.2566	16.7398	878.842	982.407	1074.05	836.541	979.594	26.8749	25.4274	19.4825	32.8293	81.7628	15.5178	7.38208	75.3306	62.4229	95.4695	120.706	105.812	106.675	94.1965	64.0037	67.9056	52.1358	62.5633	64.7243	43.1225	15.0558	29.7122	46.0737	34.1731	44.1324	52.5406	45.4651	47.9454	58.4075	101.567	50.817	74.6881	105.843	71.0469	57.5642	59.1271
ENSG00000243613.1	RP11-216N14.8	563.687	500.003	651.451	662.124	2.53058	0	0	10.2078	4.93101	7.05751	28.6531	10.4803	0	6.72997	6.69074	3.30928	19.9357	0	0	608.935	534.109	603.959	481.038	655.231	598.211	694.934	354.892	279.814	340.548	355.129	437.677	394.981	0	0	533.142	498.128	554.878	610.875	512.102	660.74	390.104	316.673	350.251	383.921	395.607	340.192	456.833	553.829
ENSG00000233222.2	RP11-216N14.9	225.466	230.916	206.56	264.704	32.8243	0	0	13.8293	14.3126	12.2698	21.6883	29.7436	1.86174	12.9785	6.5207	20.2272	108.065	0	0	197.175	178.99	228.536	259.636	264.118	186.276	260.397	163.518	184.165	129.679	157.518	162.398	146.136	0	0	209.134	235.807	181.816	278.479	230.389	217.902	126.271	128.569	169.082	156.107	154.288	135.772	143.34	173.027
ENSG00000273026.1	RP11-422P24.10	13.2066	21.1252	25.415	9.04919	4.6141	10.7203	0	19.6284	14.2771	25.3727	19.4947	8.24846	11.2409	14.6543	19.7782	11.0299	8.57915	43.6294	11.8163	7.1297	26.5255	19.028	20.297	19.491	27.3581	15.6942	31.1593	11.9887	28.3539	19.1585	24.6207	16.7171	0	52.5772	13.4668	9.22294	26.638	16.6395	19.7679	14.6564	13.1336	3.48269	18.9938	10.8189	4.38382	12.8865	11.9592	9.93974
ENSG00000272654.1	RP11-422P24.11	24.8146	31.2123	43.4501	31.9796	9.31056	22.2347	31.7938	115.039	118.999	92.6925	61.2665	57.9993	32.4729	23.3427	34.4237	20.0942	17.1439	53.8189	49.0392	23.0238	27.1233	17.5384	25.5931	21.6068	18.627	20.3747	31.6296	14.3115	14.118	17.1646	13.5301	26.6875	54.2294	118.931	28.815	27.5892	22.6953	23.1835	24.0385	27.3918	36.0973	23.3185	25.4027	35.4375	36.7088	29.5102	24.8609	32.9765
ENSG00000228013.1	RP11-350G8.5	1.11524	1.0031	0.61633	1.45017	0.0272191	0	0	2.43536	5.95071	14.6356	4.49623	5.20395	19.7702	14.3463	6.69587	6.95532	0.43067	0	1.85346	0.567814	0	1.19943	1.38021	0.751263	0.679665	1.05035	0.402772	1.77452	0.501049	0.170444	0.743327	0.738018	13.2367	4.4715	0.623043	0.748791	0.503336	1.06217	0.283791	0.686502	1.09844	0.465328	0.684277	3.48919	1.19982	1.35847	3.56446	1.94836
ENSG00000273110.1	RP11-350G8.9	97.948	88.3852	94.9752	126.94	3.8827	0	4.2168	31.4069	29.8266	35.4391	33.7594	15.0362	4.78664	5.83976	0	0.511371	145.65	65.7576	48.8486	131.875	109.729	50.2774	62.7142	53.3841	52.4615	58.9425	54.6882	55.4121	59.6649	79.5228	48.8973	82.8715	120.545	202.082	103.359	116.476	110.338	110.722	108.541	122.639	104.502	148.727	142.333	111.217	159.578	124.796	112.819	132.851
ENSG00000229780.1	UBE2Q1-AS1	108.77	117.194	108.196	172.383	0.902767	0	0	4.05735	2.9002	4.0852	5.28713	1.50562	5.19889	2.86168	0.829597	0.931711	11.989	0	0	102.471	130.45	60.8803	70.5932	71.1141	72.6471	72.9347	108.95	100.854	112.018	96.7766	88.0343	73.9103	0	0	66.2911	81.0326	87.602	76.7723	69.4031	83.985	74.4321	87.554	61.0857	70.4351	67.7257	77.5631	70.7277	113.72
ENSG00000233875.1	RP11-61L14.6	19.3495	4.49987	40.2324	8.3819	7.44749	85.7104	151.677	2.04491	0	4.39107	0	0	0	2.11277	2.01393	0	15.8293	0	0	0	0	0	0	8.25235	8.1081	3.61192	104.007	7.27903	21.4467	36.3476	23.6558	47.6475	0	0	14.003	12.6829	32.0651	6.00031	11.6661	11.3895	0	8.05599	0	0	0	6.25278	57.1707	9.54178
ENSG00000270361.1	RP11-307C12.13	5.64844	2.17367	1.75523	4.00775	0.535242	0	0	3.17289	3.23843	7.17629	2.88462	13.5526	32.2936	36.1399	26.1256	25.4742	8.53675	18.1457	0	0.680616	3.77722	2.59029	1.36508	3.004	2.09513	1.92524	0.744397	0.79788	1.21831	1.97452	0	0.82377	15.861	16.0825	0.724263	1.00612	0.859538	0.829408	0.500746	1.21906	2.01874	0	4.12616	3.42031	2.75625	3.11721	5.90684	4.67358
ENSG00000271380.1	RP11-307C12.12	78.1079	62.1446	114.037	120.379	46.9303	67.958	67.3583	338.503	398.849	512.7	368.586	380.982	154.393	132.075	134.006	168.361	75.8465	329.641	305.413	75.1327	125.636	69.0779	67.9625	64.8264	79.2185	76.1121	102.344	54.8708	82.1242	67.3266	68.1786	54.3269	203.028	329.736	140.079	180.035	167.686	159.702	119.46	120.441	55.5088	54.4818	62.9993	94.4474	64.2055	82.6229	90.7147	117.846
ENSG00000232093.1	RP11-307C12.11	5.42865	5.66325	9.26836	7.95183	2.15494	6.83464	11.5024	4.86604	2.59615	4.46528	3.84639	6.01842	8.19805	6.60298	6.69725	6.01935	8.26711	23.545	27.7141	14.1175	20.8308	6.56495	7.17962	5.16086	4.07018	9.79398	11.6113	10.1899	10.2701	9.19221	9.95865	14.0956	43.4678	21.4807	10.8009	13.1709	9.8863	8.0105	10.6735	4.72682	6.9797	9.86804	5.36843	9.82769	11.9594	6.31364	9.78789	6.98502
ENSG00000231064.4	RP11-263K19.4	250.872	156.191	205.957	183.625	18.9806	228.634	331.592	233.566	539.138	1499.14	440.873	590.001	43.2959	73.5006	30.8116	59.0442	247.032	103.596	56.6772	159.77	169.119	237.539	268.728	207.371	302.907	311.326	359.26	160.329	151.455	234.314	238.805	321.026	39.8554	8.24369	345.139	337.207	295.889	305.823	280.985	313.42	760.961	582.226	534.672	689.408	819.843	703.569	509.986	864
ENSG00000236263.1	RP11-263K19.6	101.669	79.5532	152.579	87.1013	10.3977	13.7595	16.9827	30.0625	29.6526	37.0138	20.5858	23.7821	31.1683	36.3452	29.742	32.942	17.4527	20.2447	31.4596	45.3648	55.9794	57.3782	66.5255	59.787	55.507	63.7729	76.2404	77.7118	63.7467	76.2708	69.5612	54.2486	0	0	74.1131	64.5849	65.7115	50.323	38.4862	50.6493	49.7794	38.6502	43.1239	68.236	72.1707	48.3517	61.7441	66.3156
ENSG00000225855.5	RUSC1-AS1	3902.28	3726.09	3495.91	3393.81	803.268	328.878	419.871	405.605	554.884	441.321	546.642	294.309	141.668	187.594	192.469	180.975	241.516	344.774	333.043	365.042	457.339	296.766	288.37	275.853	316.843	287.426	555.989	393.507	388.808	348.847	368.295	364.833	1351.35	1322.61	417.577	422.009	341.736	324.79	329.831	309.048	311.111	241.792	298.02	367.306	303.806	313.677	299.774	357.386
ENSG00000227773.1	ASH1L-IT1	10.1671	2.50422	4.09736	2.27089	3.65883	0	0	0	0	0	2.06596	2.21091	0	2.19969	1.10028	3.1857	82.5464	0	0	3.3611	0	0	0	1.509	0	2.73821	0	0	4.72152	1.68217	1.80617	2.09142	0	0	1.77645	2.28616	2.08874	4.83601	0	5.88768	0	5.53582	2.49566	0	10.0678	0	0	0
ENSG00000235919.4	ASH1L-AS1	28.9236	34.8	36.5171	36.7911	24.801	46.4164	37.4676	64.8808	86.5733	84.4147	65.9623	80.2316	113.124	81.3114	87.9983	83.4966	61.3286	32.8223	45.5262	35.1252	43.934	49.8417	32.5586	36.0428	38.2446	43.4002	23.2324	32.6251	42.0005	37.3479	39.1054	32.7556	90.3498	107.88	30.9672	42.5762	41.7525	46.9706	38.4253	40.7895	30.0925	36.418	35.2802	38.5783	29.5296	24.0306	30.4823	30.0532
ENSG00000232519.2	RP11-29H23.4	0	8.55778	30.991	8.13189	5.42387	79.7058	51.9419	31.3114	4.92353	0	27.325	5.56684	14.3035	12.1287	8.35293	21.3439	0	0	53.6461	6.83753	29.9006	52.2134	34.6625	21.4569	48.7771	33.1315	41.2448	13.1295	16.6549	46.1112	68.3881	29.5486	0	0	48.4524	45.045	40.2953	23.108	10.6562	31.8835	44.2812	0	21.6005	32.5748	28.6134	22.3252	27.2034	27.4598
ENSG00000227673.1	RP11-243J18.2	0	0	0	0	0	0	0	0	0	0	0	0	0	0	0	0	0	0	0	0	0	0	0	0	0	0	0	0	0	0	44.2969	0	0	0	0	0	0	0	0	0	0	0	69.2135	0	0	0	0	0
ENSG00000273002.1	RP11-336K24.12	1.64793	0.295342	1.0161	0.269166	0.551536	5.92968	2.03228	6.61796	19.4371	7.96102	10.2005	17.7512	15.1688	5.88542	11.3133	5.25573	11.3253	23.7305	18.9039	8.29629	8.37049	6.85855	5.05935	5.12487	6.56904	5.45038	15.3608	8.82354	7.37955	7.72759	6.09665	12.2134	59.2597	48.7165	10.3977	5.50874	9.25606	10.4385	11.1344	9.11203	19.6379	20.5974	20.6118	18.2382	14.9683	17.9702	8.50286	9.09416
ENSG00000224276.1	RP11-336K24.5	3.04742	2.88426	2.35381	0	0	0	0	0	0	0	2.0131	0	1.45016	1.33599	2.35516	0	0	53.5149	0	1.97635	0	10.6884	2.59879	6.67231	2.30867	0	2.2245	21.0691	7.30567	11.9503	10.4685	9.15881	0	0	34.65	69.8291	44.0427	50.5554	89.0276	53.3761	0	0	0	0	0	0	0	0
ENSG00000237390.1	RP11-139I14.2	0.0766663	0.077593	0.0627155	0	0.0141055	0	0	0.115611	0	0	0.157458	0.171752	0	0	0	0	0.148907	0.559831	1.34422	0.0544348	0.157261	0.0519294	0.198032	0.0440141	0.138933	0.398769	0.110253	0.283844	0.142558	0.189963	0.213004	0.0503968	0	0	0.0897163	0.189177	0.114685	0.182976	0.173431	0.102703	0.171388	0.237597	0.113761	0	0.0752136	0	0	0
ENSG00000236947.4	RP11-98G7.1	0	1.03373	0	0.972251	0.523084	19.6463	8.2276	1.01068	2.04733	1.43068	0.423091	3.11037	0	1.07441	0.73972	1.04063	0	16.8489	13.471	3.34008	3.1138	1.23952	0.793174	0	1.09469	0.616323	6.59045	2.38038	2.47341	3.59868	2.80981	4.64804	0	0	0.869422	0	1.63427	1.65397	0	0	0	0	0.933193	2.33057	0	1.42251	0	0
ENSG00000260460.1	RP11-284F21.8	0	0	0	0.525096	0	0	0	0.5618	0.293881	0.798385	0.795577	0.895067	0	0	0.145904	0	0.359848	2.22549	1.77472	0.3624	0	0.174175	0.351931	0.45959	0.344045	0.212698	0.200925	0.406921	0	0.169852	0.187547	0.573977	0	0	0.307856	0.299511	0	0	0.138861	0.335161	0.479678	0	0.488405	0.60898	0.640842	0.366675	0	0
ENSG00000272971.1	RP11-284F21.11	0	0	3.47949	0	0	7.06847	6.09911	0	0	0	1.63516	3.06172	0	0.838704	0	0.767954	16.5646	0	0	15.4131	7.91865	3.35257	2.5807	0	5.17584	2.56292	3.06086	0	5.8938	2.53631	2.65734	4.84977	0	0	1.93928	3.26393	2.19708	0.668089	2.40909	1.00923	8.0783	0	5.96528	6.53635	10.6686	0	0	0
ENSG00000272068.1	RP11-284F21.9	20.1402	7.0128	9.99682	10.0948	0.960805	5.05266	1.84456	0.594276	0.584444	0.806717	0.437009	4.05949	0	0.0838312	0	0.251111	2.40178	3.50225	3.78971	0.380969	0.409773	0.172282	0.351995	0.382411	0.17195	0.59306	10.8209	14.3068	13.6435	10.4573	4.76353	9.39359	0	0	0.156862	0.226916	0.315514	0.118735	0.212877	0.257629	0.684408	0.688621	1.22008	2.75009	2.52237	2.71406	2.04391	2.50648
ENSG00000272405.1	RP11-284F21.10	61.7037	33.334	34.4476	39.0951	2.5958	17.0742	13.7324	2.80362	0.8615	0.796781	0.659927	3.0496	0.250747	0	0.16037	0.766443	0.2416	0.891848	0.73102	1.36943	1.26892	0.493296	0.727867	1.50179	0.9049	1.02853	40.0011	46.8577	40.9795	30.9685	21.5845	36.1439	1.58386	1.60106	0.739083	0.632134	0.813546	0.427333	1.00232	0.592314	2.6249	2.71661	2.94588	8.93387	3.43731	5.06201	4.54768	4.98464
ENSG00000229953.1	RP11-284F21.7	36.9009	14.4916	21.9792	21.4158	5.67334	323.629	372.7	11.7184	0.698228	2.02797	0.478049	3.20167	0	0.481274	0.501965	0.550472	0	7.1968	0	1.62612	0.639234	1.61265	1.62555	2.54285	0	0.863688	59.5016	53.3164	50.1645	35.2839	37.3857	51.9753	0	6.01555	1.03818	0.903686	0.976106	0.340829	0.385639	0	4.23678	5.12675	5.31341	13.3556	5.40764	6.94627	8.95833	9.07836
ENSG00000237588.2	RP11-66D17.3	0	0.382208	0.311408	0.176673	0.0334821	0	0	0.150386	0.760436	0.299416	0.242837	0.340692	0	0.205961	0	0	3.20197	0	0.645419	1.11968	1.00772	1.37997	1.91879	1.38378	1.33783	1.22497	0.208955	0.222292	0.182492	0.367098	0.34475	0.509115	1.35979	0	0.62039	0.836024	1.36456	1.26465	0.885639	1.26384	0.809767	0.753987	1.24455	1.57865	0.881341	0.33021	0.0912241	0.839469
ENSG00000223356.1	RP11-66D17.5	13.8693	11.6541	0	0	0	22.5835	27.8791	15.753	19.1536	14.293	16.1376	28.3705	5.22615	16.4515	16.5678	19.0925	0	18.7196	0	16.6914	9.29884	7.82446	28.2006	12.88	8.31521	14.7898	10.3137	11.3957	4.68737	6.34862	8.69412	13.7943	0	0	15.4935	23.4508	7.80989	10.1915	15.8654	16.4291	12.3154	12.6206	16.9063	11.8077	32.9427	12.6994	22.06	7.42284
ENSG00000229961.1	RP11-71G12.1	0	0	0	1.50867	0	0	0	0	0	0	0	0	17.8976	0.955865	0	0	19.0638	0	0	1.10862	0	0	0.743848	0	0	0	0	0	0	0	0	3.84437	0	0	0	0	0	0	0	0.988895	0	0	0	1.35176	0	0	0	1.87741
ENSG00000228239.1	RP11-85G21.1	0	0	0	0	0	0	0	0	0	0	0	0	0	0	0	0	0	0	0	0	0	0	0	0	0	0	0	0	1.7836	0	0	0	0	0	1.97322	2.61835	0	3.14781	1.26625	0	0	0	0	0	0	0	0	0
ENSG00000271736.1	RP11-85G21.3	24.6344	17.6704	15.9526	28.7262	0.576364	5.36621	0	0.737084	3.62403	0	0.58466	0	0	0	0	0	3.92205	119.69	105.517	3.78212	11.2066	4.12649	3.9778	1.65784	6.01801	0.974958	40.9544	0	0.927588	1.05436	2.06788	12.1595	7360.8	8251.98	7.23951	8.51411	13.9092	15.1772	11.6853	9.24285	8.7396	3.40898	1.63588	8.35168	0	7.74436	1.91718	3.9556
ENSG00000237189.1	RP11-85G21.2	0	0	0	0	0	0	0	0	0	0	0	0	0	0	0	0	0	0	0	0	0	0	0	0	0	15.4565	0	72.3763	0	0	0	39.3041	0	0	0	0	38.9839	0	0	48.4493	0	0	0	0	0	0	0	0
ENSG00000227217.1	RP11-367J7.3	2.13874	0	0	0	0	4.29038	0	0	0	0	0	0	33.7218	59.606	225.829	268.259	0	0	0	0	0	0	0	0	0	0	0	0	0.57929	0.626511	1.36044	2.29214	0	0	1.01936	0.448094	0.387853	0	0	0.54564	0.891007	0	0	0	1.1464	0	0	0
ENSG00000226520.1	KIRREL-IT1	1.18516	0	0	0	1.65227	0	0	0	2.1096	1.4216	0.443271	4.26756	0	0	0	0	11.7219	0	0	0	1.13348	3.02425	4.19657	4.72211	3.60467	3.52663	0	0.884562	0	0	1.61723	0	0	0	0	0	3.795	2.93329	2.36816	1.40745	2.0087	0	0	0	1.3611	1.64051	0	0
ENSG00000231666.4	RP11-404O13.1	0	0.976819	0.771789	0.913364	0.237953	0	0	0	0	0	0.753781	0	0	0	0	0	1.44131	14.528	0	1.4178	1.40891	0	0	0.566202	0.827973	0	0.742766	0	0	0.645	0	0.703037	0	0	0	0.533198	0	0	0	0	0.818476	0	0	2.04085	1.15465	1.28229	1.03711	2.10027
ENSG00000176320.2	RP11-404O13.5	2.33212	1.8395	2.14496	3.56567	0.2862	0	0	0	2.07102	0.901159	0.605567	0.656104	0.178904	0.175402	0	0	0.985173	9.66522	12.7354	0.463519	0	0.899785	0.323601	0.417669	0.1466	0.538079	0.263778	1.08919	0.880074	3.53198	1.00336	1.15166	0	0	0.622221	0.506403	0.601159	0.421233	0.508763	0.211853	2.60003	3.37953	2.58886	1.70576	4.73935	1.48944	3.82221	6.58679
ENSG00000236656.1	RP11-144L1.4	2.44471	0	0	0	0	0	0	0	0	0	0	0	0	0	0	0	0.712171	0	2.54662	0	0	0	0	0	0	0	0.304695	0	0	19.7958	0	0	0	0	0	0	0	0	0	0	0	0	0	0.668777	0.536913	0	7.12071	0.445042
ENSG00000225670.4	CADM3-AS1	7.79228	3.27366	46.8641	9.18909	5.59446	955.62	952.747	4.70678	0	8.02736	1.5514	0.11186	0	0	0	0	48.6826	1.78327	1.44979	10.6987	1.56913	1.6942	0.277703	0.670471	1.12298	0.0778614	330.271	79.2181	71.7925	90.7671	125.616	144.098	18.2443	29.5068	9.10388	11.13	14.3939	12.7731	10.1251	4.49879	1.22989	5.10091	12.5219	8.55877	10.441	3.74241	5.7866	1.58246
ENSG00000228560.1	RP11-550P17.5	0	0	0	0	0	0	0	0	0	0	0	0	0	0	0	0	0	0	0	0	0.721013	0	0	0	0.339067	0	0	0	0	0	0	0	0	0	0.325029	0	0	0	0	0	0	0	0	0	0	0	0	0
ENSG00000224943.1	RP11-180D21.3	0	0	0	0	0	0	0	0	0	0	0	0	0	0	0	0	0	0	0	0	0	0	0	0	0	0	0	0	0	0	0	0	0	0	0	0	0	0	0	0	0	0	0	0	0	0	0	0
ENSG00000272668.1	RP11-190A12.8	63.0415	27.9282	91.6959	22.9201	3.34162	26.3409	47.5085	9.50923	21.8327	53.7974	23.8541	19.5184	12.4272	6.02545	18.7052	14.3289	38.6569	92.5552	75.6408	17.8369	16.0816	112.454	37.3068	56.5426	41.6271	95.3924	33.3034	32.5227	63.9322	36.408	51.3171	36.9285	15.6915	0	31.6452	25.4931	35.1879	67.1642	42.0026	121.168	23.8351	23.7607	38.1016	67.8687	44.0297	81.7697	20.4365	22.8593
ENSG00000279430.1	RP11-190A12.9	0	0	0	0	0	0	0	0	15.7684	4.92278	2.39513	0	15.5914	64.9475	11.0962	51.1879	0	0	0	0	0	0	0	0	0	0.709869	0	0	1.13178	0	1.24988	1.33327	0	0	1.32937	1.9807	0.828507	0.733747	2.6015	1.0525	0	0	0	0	2.12967	0	0	0
ENSG00000224259.4	LINC01133	1.05455	2.777	51.2808	19.0086	0.810727	0	0	3.34365	7.84626	10.853	2.47281	7.74267	0	0.871822	0	0	6.87597	65.2267	73.5804	47.6219	17.2598	0.691245	2.76496	2.7881	2.1235	1.01624	366.104	76.5859	41.456	181.832	48.9192	152.481	395.765	350.507	7.72088	12.0159	6.20925	6.84445	3.74316	6.47556	70.0759	64.4526	41.372	103.993	38.7076	83.2999	75.0854	59.5819
ENSG00000260766.1	RP11-226L15.5	194.08	196.112	218.228	232.961	12.1706	57.8084	56.3397	56.5073	13.5284	14.6742	78.0687	22.5429	76.1579	53.1866	59.3722	43.9237	4.344	89.3554	55.6959	49.6913	33.3838	91.3371	113.163	93.1543	104.044	98.5884	154.777	158.41	146.322	180.273	157.574	151.286	115.323	141.555	98.8307	83.2782	87.8344	92.2169	87.623	87.3315	132.266	121.508	126.641	125.718	144.611	117.242	115.072	137.028
ENSG00000225279.1	RP11-536C5.2	0	0	1.56034	1.83392	0.552332	0	0	1.30048	0	2.68063	0.354618	0	1.03471	0	0.917068	0.521548	3.45925	0	0	1.91248	1.82757	1.72704	1.16845	0.51321	0.382926	2.54507	0.722316	0	1.11802	0.572648	1.86285	1.97819	0	0	0.340555	0.508521	0.834053	0	0.474756	0	5.28553	6.74945	4.00475	3.27717	2.11518	2.46956	5.75752	2.95591
ENSG00000227741.1	RP11-536C5.7	20.0635	17.4006	29.1805	28.943	3.6946	55.7358	84.0112	15.6282	53.6244	85.2643	10.2017	45.2124	8.30223	15.016	6.13666	14.6258	15.6994	4.80434	7.72419	45.8878	65.0186	10.9716	9.85446	12.6322	13.5329	13.0096	10.5937	11.5999	9.88861	11.0168	9.06378	10.7774	34.7897	26.8528	20.6455	28.0962	18.3622	23.2343	23.0214	15.6651	27.061	16.4233	14.1282	27.4922	21.3171	16.1792	15.165	20.4949
ENSG00000228606.1	RP11-574F21.2	106.913	62.1185	68.7148	86.0633	4.54386	19.77	0	22.6105	23.2143	13.0324	10.5904	21.0991	46.5348	50.2597	32.4389	46.4003	29.9878	0	0	53.8923	55.5054	81.8805	70.7749	68.0223	77.4857	70.8352	15.981	60.3015	54.2559	73.1866	62.9975	52.3257	0	0	58.7824	82.9007	77.7277	73.2178	69.5707	64.599	38.0269	22.492	46.9334	47.938	32.7698	34.6069	38.6054	27.9666
ENSG00000234425.1	RP11-528G1.2	0	0	0	1.1988	0	0	0	0	0	0	0	0	1.09181	0.554557	0.483719	1.60254	0	0	0	0	0	0	0	0	0	0	0	0	0	0	0	0	0	0	0	0	0	0	0	0	0	0	0	0	0	0	0	0
ENSG00000228863.7	RP11-404F10.2	7.23596	8.81177	13.9246	11.9242	0.530653	0	0	2.101	1.90357	0.889751	1.66541	0	310.334	368.897	331.355	333.389	105.305	3.90831	11.878	9.77956	10.182	9.92457	12.1437	13.5414	5.16016	10.3899	30.5946	52.1296	55.9966	41.0156	38.8692	45.6132	27.7683	0	20.562	15.5463	22.0299	29.1055	20.5595	18.992	22.4	15.9708	16.8847	15.8236	14.6991	8.35238	21.8935	17.4749
ENSG00000232188.1	RP11-312J18.6	1.71801	3.06172	0	1.48967	0.161953	0	0	0	0	0	0	0	0	0	0	0	0	0	0	0	1.38368	0	0.68559	0.880505	0	1.09957	0.665942	1.16727	0	1.04021	0	0	0	0	0	0	0	0	0.724067	0	0	0	0	0.126618	0	0	1.60813	0
ENSG00000198358.4	RP11-544M22.1	1.5406	1.49672	0.811356	1.19569	0.047932	0	0	0.17103	0.264488	0.362576	0.100863	0.538907	0	0	0	0.147625	0.377877	0	0	0.326063	0.687812	0.154919	0.518153	0.407102	0.508815	0.777661	1.15078	0.181189	1.7789	1.21151	1.15775	0.691466	0	0	0.442004	0.658294	0.549998	0.522121	0.743268	0.904325	1.36269	0	0.403347	1.35384	0.792821	0.937608	0.735481	0
ENSG00000228917.1	RP11-544M22.8	0	0.44892	0	0	0	0	0	0.290031	0.401372	0	0.168833	0.422795	0	0	0	0	0	0	0	0	0	0	0	0	0	0.182377	1.61723	0	0	0	0	1.48617	0	0	0.514377	0.517418	0.421089	0.401899	0.954812	0.571873	0.335275	0	0	0.54457	0.45118	0.505082	0.414568	0
ENSG00000224985.1	RP11-297K8.2	308.01	345.904	378.076	475.601	35.0914	147.011	161.483	175.921	178.769	282.801	113.375	208.203	115.983	128.429	91.6111	75.2504	298.051	62.268	94.1533	367.25	461.296	149.538	229.932	210.483	210.622	232.188	463.459	290.844	286.371	364.582	301.729	231.777	33.7602	198.595	328.331	268.417	261.445	329.968	312.213	311.255	298.323	295.679	261.605	258.965	231.807	291.839	349.516	452.445
ENSG00000273112.1	RP11-25K21.6	14.5653	81.7941	62.5585	78.4873	5.39599	0	5.96874	2.49452	5.22886	1.84739	1.84371	2.65308	88.4795	97.4963	55.8473	89.7644	504.669	12.967	0	17.5452	11.4244	31.1223	1.29722	9.21531	11.6666	7.77887	16.2695	8.82736	14.6714	6.70576	20.5771	26.3528	43.4426	65.8641	43.709	42.9367	30.3422	64.7704	42.7795	29.2834	13.9963	45.0322	28.3938	18.184	20.2713	10.1139	22.547	23.2904
ENSG00000224515.1	RP11-5K23.5	2.26428	0	0	0	0	0	0	0	0	0	0	0	0	0	9.18847	1.82425	0	0	0	0	0	0	0	0	0	0	0	0	0	0	0	0	0	0	0	0	0	0	0	0	0	0	0	0	0	0	0	0
ENSG00000234211.2	RP11-25K21.1	17.9409	33.0168	31.4433	39.0316	1.77492	0	0	1.628	1.57663	0	2.01847	0	12.9107	4.32611	9.70167	16.8723	0	6.58865	0	0	0	0	0.684311	0.9128	3.92823	0.329839	0	0	0	0	0	1.54922	0	0	0	0.467698	2.32572	0.370092	0.43832	1.64031	0	0	1.74468	0.497857	0.809008	0.909408	0	0
ENSG00000226889.3	RP11-474I16.8	0	0	4.63245	2.93488	0.267001	0	0	1.05845	6.35697	13.8452	9.36225	5.84964	8.16276	4.8435	0.945189	6.93583	2.05898	0	0	0	1.90949	4.07871	7.83712	0	1.81758	1.54851	0	5.74414	1.55027	5.20399	0	0	0	0	4.07004	2.9271	3.66101	0	2.0097	1.28002	17.9682	12.0752	0	12.4282	11.7123	0	13.2456	6.69329
ENSG00000227818.1	RP11-227F8.2	0	0	0	0	0	0	0	0	0	0	0	1.8546	0	0	0	0	0	0	0	0	0	0	0	0	0	0	0	0	0	0	0	0	0	0	0	0	0	0.824582	0	0	0	0	0	0	0	0	0	0
ENSG00000227094.1	RP11-565P22.2	0	1.69588	0	0	0	0	0	6.08477	0	3.51155	3.97376	9.1345	0	0	0	0	1.59495	0	0	0	0	5.16147	3.65123	0.95263	2.70316	1.86601	3.64408	2.59945	4.06	3.23636	3.50169	0	22.8156	0	0.614768	0	0.713781	0	0	0	1.47558	0	0	1.14968	0	0	3.26147	0
ENSG00000259788.1	RP11-359K18.3	0	0	0	0	0	0	0	0.3854	3.92834	6.14096	0.533576	0	2.71424	5.16252	1.90089	2.68852	3.66938	0	0	0	0	0	0	0	0	0	0	0.453219	0	0	0	0	0	0	0	0	0.275146	0	0.303831	0	0	0	0	0	0	0	0.693481	0
ENSG00000272574.1	RP11-359K18.4	77.9541	100.619	19.0732	35.9488	12.38	8.96016	7.73115	11.7776	188.817	251.336	45.0268	137.21	10.6747	7.51094	12.4425	17.626	35.3517	0	0	12.782	14.0834	18.2743	21.1149	15.6784	24.61	25.2923	35.9157	67.9076	36.2573	56.8937	50.1184	68.1972	0	0	26.402	11.7056	23.5749	31.9183	23.9797	15.1422	52.346	32.4472	21.5783	38.5163	47.4465	24.0684	10.473	21.4116
ENSG00000232892.1	RP11-267N12.1	0	0	1.02452	0	0.458042	0	0	0	0	0	0.132223	0	0.121706	0.129861	0.862411	0.237089	2.21186	3.14222	4.99733	1.14389	0.970425	0.171317	0.146658	0.358423	0	0.295447	0	0.263545	0	0	0	0.300722	0	0	0	0.119453	0.112594	0.100751	0.122398	0.47496	0	0	0	0	0	0	0.389908	0
ENSG00000232995.6	RGS5	36.6668	46.0513	75.2355	72.3328	33.3281	49.2967	43.4419	41.5581	25.2427	18.7809	41.7143	36.2304	101.446	68.5739	96.6853	48.7169	86.2997	254.259	81.9618	75.885	95.8748	76.305	83.8159	84.991	67.6862	77.9672	77.7041	118.899	90.2498	69.5766	86.1008	58.8364	389.401	481.503	55.2226	49.0412	83.6225	94.0993	76.6926	107.831	55.449	53.9448	84.9378	72.8295	57.4962	54.1199	74.846	77.6527
ENSG00000237756.1	RP11-77M5.1	3.28151	0	2.42564	0	2.35613	0	0	0	0	0	0	0	2.43016	3.77487	6.57164	5.82293	1.91952	0	0	3.26497	2.18894	1.62352	12.6812	3.18374	0	4.44999	0	4.09336	5.11481	7.40241	7.87394	2.36768	51.5162	0	0.941563	3.58286	3.21318	3.64837	3.40424	2.74374	3.07934	0	5.82044	2.48102	0	4.46203	3.25731	0
ENSG00000269887.1	RP11-477H21.2	51.9629	54.9806	45.5224	47.7827	56.8797	5.25814	9.35552	1.73094	8.81335	36.2804	15.6146	12.2558	1.44454	0.753119	0	1.29443	302.293	53.9445	29.5825	20.8577	22.5361	14.1688	14.8644	14.1811	14.404	15.0822	47.1033	54.1555	24.2954	79.2227	37.1048	45.9971	240.672	200.879	9.18374	11.4265	17.0292	13.6839	13.8535	10.9064	20.1265	29.9461	14.5042	21.1221	43.2848	55.353	12.7546	25.4546
ENSG00000233693.1	RP11-506O24.1	0.400783	1.05395	0	0	6.70709	0	0	0	0	0	0	0	0	0.155005	0	0	57.1237	2.98246	2.39018	0.414229	0	1.09102	0.566397	0.355086	0.242102	0.645739	0	0.503782	0.600479	0	0.227718	0.80009	0	0	0.115747	0.143614	0.647977	0.233235	0.566406	0.357864	0.334392	0	0.959112	0.272314	0.42848	0	0	0
ENSG00000271917.1	RP11-506O24.2	0	4.8972	1.38759	3.84536	7.10732	1.97386	0	0	0	0	0	0	0	0	0	0	22.4949	6.2561	0	4.40395	1.00579	0.744546	1.60013	0.784229	2.52497	2.53113	0	2.73779	0.421938	0.997829	0.961287	3.95122	0	0	0.228496	0.25424	2.90043	2.76928	1.84123	3.04094	2.58843	0	3.1707	4.18071	2.15739	1.24965	0.869028	0
ENSG00000224702.1	RP11-38C18.2	0	0	0	0	0	0	0	1.21659	0	0	0	1.01418	0	0	0	0	0	0	0	0	0	0	0	0	0	0	1.60438	3.10408	0.643314	0	2.86201	5.28794	0	0	0	0.511169	0	0	0	0	3.69334	0	2.82419	7.93742	3.75185	2.90281	3.30468	4.50949
ENSG00000238022.1	RP11-38C18.3	0	0	0	0	0	0	0	0	0	0	0	0	0	0	0	0	0	0	0	0	0	0	0	0	0	0	0	0	0.599418	0	0	3.47978	0	0	0	0	0	0	0	0	0	0	2.14583	0.890547	1.18654	0	0	0
ENSG00000237463.4	RP11-280O1.2	3.05712	0.799473	4.59321	3.38813	0.0358988	0	0	0	2.29517	3.26143	0	0	0	0	0	0	160.863	149.126	138.472	116.344	149.242	2.41925	3.67685	2.36339	2.05613	2.02489	5.24644	8.91143	13.0694	9.87733	6.18409	4.99312	0	0	6.02402	7.39271	6.96022	3.61733	3.80112	4.47323	13.1598	8.15365	22.6516	11.4123	25.6392	32.5776	9.91102	29.0856
ENSG00000236206.1	RP11-306I1.2	0	0	1.08189	0	0	0	0	0	1.26821	5.36574	0.525148	0	0	0	0	0.799822	0	0	0	0	0	1.86768	0.592518	1.59507	0	0	0	0	0	0	0.993291	0	0	0	0.521048	0	0.621023	0	0.735017	0	0	0	0	0	0	0	0	0
ENSG00000273365.1	RP11-466F5.10	7.09312	11.8578	3.48462	6.84913	0.664842	0	0	2.88187	3.92494	5.1896	6.77476	1.20933	2.69955	3.54558	4.14701	6.26756	0	0	0	0	0	1.96302	3.3158	0	3.26155	1.60118	1.58028	0	5.58178	3.93814	1.30775	3.73479	0	0	1.71986	1.29683	3.05246	0.546396	0	0	0	0	0	0	0	0	2.13468	6.56078
ENSG00000224358.1	RP11-466F5.8	6.9266	5.09456	4.32498	4.71527	6.39545	2.34184	4.12428	2.90891	3.19677	1.15447	1.25436	1.68579	2.89029	2.5396	3.4095	2.76134	15.8699	0	4.00661	5.41359	4.2513	4.32507	4.30522	7.06034	5.56331	4.15609	4.18079	5.85508	3.54322	2.77906	4.04417	7.89289	9.83495	10.0212	3.28591	5.1018	4.00292	3.81688	6.44283	3.58341	9.54216	6.30988	10.7133	5.30678	6.3023	4.14767	4.36212	3.83721
ENSG00000236364.3	RP11-525G13.2	24.0085	26.674	26.4342	22.0801	1.77674	5.22023	15.5145	18.6758	73.8581	128.368	30.7054	39.4625	5.14159	0.683612	3.43261	5.81492	44.6185	5.07173	0	50.8172	59.5534	28.974	31.319	31.7337	29.5147	28.5746	48.7543	53.882	33.5962	59.77	40.8045	45.8702	0	11.3853	33.9351	31.0219	29.6683	31.6054	29.2706	29.2916	24.1452	24.504	46.5949	41.9013	36.0607	20.5094	44.9641	34.6937
ENSG00000203307.2	RP11-375H19.2	1.12116	1.1204	0.888518	3.06017	0.455998	0	0	6.33291	6.47307	13.9279	2.16584	8.58522	0.652385	1.78164	0	0	10.0137	0	0	1.50122	0	0.737398	1.45053	3.19563	1.912	0.456064	1.53328	1.61002	1.31317	2.70166	0.741195	0.789873	0	0	2.42464	1.21805	1.01737	2.4727	0.588846	2.12435	0.921589	6.0847	0.94726	3.1217	1.26848	1.42786	0	1.13523
ENSG00000230898.1	RP11-9L18.3	1.9627	0	1.50853	0	1.26806	0	0	2.01465	11.2964	2.17108	3.40311	4.85314	0	0	0	0	0	0	0	1.36872	0	1.28744	0	0	0	0	0	0	2.47199	1.21887	0	0	0	0	0	0	0	0.86576	0	0	1.55967	0	0	0	4.49748	2.72352	0	0
ENSG00000229588.1	RP11-479J7.2	0	0	0	0	0	0	9.43431	2.15998	0	0	4.14811	0	0	0	0	0	0	0	0	0	0	0	10.9347	7.88987	14.152	0.874336	11.287	0	1.39305	0	3.19393	11.5093	0	0	0	0	0	0	0	0	1.83653	0	1.8513	1.50728	4.94462	5.56393	0	0
ENSG00000225325.1	RP11-479J7.1	0	0	0	0.926709	0	0	0	0	0	0	0	0	0	0	0.381205	0	0	0	0	0	0	0	0.393007	0	0	0	0	0	0	0	0	0	0	0	0	0.417349	0	0	0	0	0	0	0	0	0	0	0	0
ENSG00000234142.1	RP11-276E17.2	0	0	0	0	0	0	0	0.56998	0	0	0	0	1.02078	1.03817	3.09214	1.95956	0	0	0	0	0	0	0.498974	0	0	0	0	0	0	0	0	0	0	0	0	0	0	0	0	0	0	0	0	0	0	0	0	0
ENSG00000227907.1	RP11-102C16.3	0	0	0	0	0	0	0	0	0	0	0	0	3.11961	2.80913	2.4445	2.76956	0	0	0	0	0	0	0	0	0	0	10.8856	11.9721	8.78326	7.75569	21.9003	7.03071	0	0	0	0	0	0	0	0	0	0	0	0	0	0	0	0
ENSG00000231605.4	LINC01363	0	0	0	0	0	0	0	0	0	0	0.380017	0.731326	0	0	0	0	0	0	0	0	0	0.519351	0.40977	0	0	0.3119	0	0	0	0	0	0	0	0	0.628272	0.411877	0.361023	0	0.380476	0	1.87948	0	0	0	0	0	0	1.03449
ENSG00000272205.1	RP11-277B15.3	1.2941	0.684733	1.60782	1.41809	0	6.1917	10.3021	4.60894	14.7917	12.6131	8.93732	16.0322	11.5334	12.6352	9.97612	7.76029	2.53433	10.542	8.67259	3.04559	0	3.98138	2.2162	1.75125	2.18284	1.19053	1.40311	6.22367	9.62745	7.52434	7.02863	5.45314	0	29.7927	0.922772	4.58775	3.99576	1.36863	2.09865	2.47828	0	0	0.586393	0.974565	0.756618	0	0.766358	0.775155
ENSG00000272033.1	RP11-52A20.2	1.83596	0.733763	0.645314	1.35277	6.37158	0	2.73119	1.43832	4.59234	4.78161	1.68701	4.1146	5.0004	9.19175	7.38194	8.8722	57.9103	0	0	2.55481	0.79537	0.891231	4.0555	0.987446	2.38033	1.79304	0	0.975871	1.77004	1.73239	4.09255	6.35304	12.5521	26.371	1.27752	1.72912	4.07152	2.30189	2.02558	3.93376	3.1918	5.67428	4.65634	5.01089	7.49599	7.40981	2.22742	0.764721
ENSG00000233411.1	RP11-104L21.2	31.8606	6.38302	9.53652	5.94161	0	0	19.8157	4.61988	0	0	7.62553	0	41.4682	33.5424	31.547	37.0851	0	0	31.8971	3.66671	0	6.96808	2.46655	3.19342	2.28539	10.1588	4.15163	16.924	13.8178	0	15.6605	8.93395	0	0	0	0	6.79096	13.0319	0	3.17056	10.8005	0	11.8341	18.1597	0	9.28347	0	0
ENSG00000273160.1	RP11-104L21.3	7.12335	0	5.17103	6.14606	0	0	0	2.60226	0	0	0	0	63.085	95.607	80.3064	135.688	15.4972	0	0	23.6022	21.0045	7.47334	2.87074	7.23673	4.90386	6.33528	4.63293	24.1868	0	13.2409	9.09643	0	0	0	10.7878	0	2.50701	0	5.69614	7.0885	6.08778	0	6.15261	5.3193	0	9.57997	7.23698	7.27479
ENSG00000241666.2	RP3-455J7.4	0.785713	0.23381	0.197841	0.442823	0.0773766	0	0	0.566872	3.75452	1.20288	1.61702	0.886445	7.67753	4.74876	7.41204	3.21725	3.08591	19.5238	28.8066	4.18642	1.40413	0.270034	0.378421	0.488117	0.358151	0.493583	0.848302	0.325727	0.265616	0.698856	0.297918	0.9737	0	3.8139	0.314735	0.223228	0.379711	0.443089	0.631328	1.16178	1.97467	0.413887	2.10702	3.32854	1.81501	0.302901	0.231617	0.946585
ENSG00000232194.1	RP1-313L4.3	0.954273	0	0	0	0	0	3.7218	1.17443	1.95244	5.30507	2.20933	3.84787	0.470679	0	0	0.491705	8.09849	0	0	0	0.833257	1.68924	0.772454	1.02136	2.18499	1.02577	0.669248	0.669057	0.546886	0	1.24494	0	0	0	0.329515	0	0	0	0	0	0	0	0	0.674913	0	0	0.969057	0
ENSG00000228697.1	RP5-968D22.1	2.37806	0	7.54622	2.87652	0.055012	0	0	0	0	0	0	0	0	0	0	1.01279	0.836091	3.43843	0	0	0	1.59419	1.1273	2.81554	0.562861	0.869767	0	0	0	0	0	0.860251	6.08051	6.24457	0	0	0.147857	0	0	0	0.34849	0	1.54329	0	0	0	0.376598	0
ENSG00000237658.1	RP5-968D22.3	1.44096	1.42081	0	2.50401	0	0	0	0	0	0	0	0	0	0	0	0	0	0	0	0	1.26254	1.72513	0	1.54861	0.573506	0.531894	0	0	0	0	0	1.01008	20.5076	84.3867	0	0	0.596142	0	0.691871	0	0	0	0	0.941611	0	0	0	0
ENSG00000235736.1	RP1-10C16.1	1.8979	0	0	1.56289	0.341084	0	0	0	0	0	0	0	0	0	0	0	0	0	0	0	1.75154	3.62801	1.61503	1.05608	2.36438	1.42656	0	1.41336	1.12561	1.15402	0	2.59185	0	0	0.69108	0	0	1.57271	0.94821	0	0	0	0	0	0	0	0	1.83979
ENSG00000225826.1	LINC00626	0	0	0.762092	0	0.10538	0	0	0	1.46648	0.987167	0	0	0	0	0	0	0	0	0	0	0	0	1.13121	0.950762	0.662235	0.567721	0	0	0.527022	0.586003	0	0.691832	0	0	0.296547	0	1.01706	0.301729	0	0.924845	0	0	0	0.713927	2.24807	0	0	0
ENSG00000203601.3	LINC00970	0	0	0.582123	0.633411	0.204043	0	0	0	0	0	0.253188	0	0	0	0	0	0	0	0	0.399268	0	1.14838	0.281565	0.361415	0.761206	0.675201	0.511814	1.51284	1.54334	1.68958	0.437591	1.04773	0	0	0.443303	0.576936	0.506141	0.476645	0.57119	0.707871	0	0	0.576333	0.502383	0.781382	0	0.661977	0
ENSG00000237707.1	RP5-1018K9.1	0	0	1.04445	0	0	0	0	0	0	0	0	0	0	0	0	0	1.6433	0	0	0	0	5.43507	2.19054	2.17189	1.50149	1.81094	0	0	0.784248	1.64994	0	0	0	0	0	0	0	0	0.588739	0	0	2.3932	0	0	0	0	0	1.34511
ENSG00000235575.1	RP4-800F24.1	0	0	0	0	1.81408	0	0	0	0	0	0	0	0	0	0	0	5.5502	0	0	0	0	0	0	0	0	2.78654	0	0	0	2.75291	0	3.2146	0	0	1.4463	0	1.68318	1.49921	0	0	0	0	0	0	0	0	0	0
ENSG00000213062.4	RP1-206D15.6	63.9966	32.3323	18.3789	55.7032	4.74313	11.1391	3.15443	16.8275	11.9922	10.2048	10.7466	10.5461	15.0679	8.53517	8.18889	6.09451	367.431	0	10.0861	38.2365	31.2825	28.5486	23.7493	24.5977	17.1352	24.3694	14.6272	12.9925	22.2509	20.2023	24.0743	21.2775	11.8074	23.5888	11.9506	17.4883	18.895	21.4579	23.1412	14.841	10.3649	10.8683	12.453	9.89931	13.0415	8.18901	12.0026	4.93088
ENSG00000230704.1	RP1-117P20.3	0	0	0	0	0	0	0	0	0	0	0	0	0	0	0	0	0	0	9.61229	0	0	0	0	0	0	0	0	0	0	0	0	0	0	0	0	0	0	0	0	0	0	0	0	0	0	0	0	0
ENSG00000232959.1	RP11-332H17.1	132.43	97.8533	84.9249	163.885	0	0	0	0	0	0	0	0	0	0	0	1.76544	23.217	0	0	128.672	127.245	75.2686	69.2589	77.4053	41.8869	37.8955	121.341	60.9686	76.5793	66.7234	100.483	108.596	0	0	39.7403	41.0799	42.7157	53.0256	28.0942	51.0138	193.503	121.233	158.546	140.406	82.5691	219.608	185.84	126.504
ENSG00000233985.1	RP11-297H3.3	0	0	0	0	0	0	0	0	0	0	0	0	0	0	0	0	1.62705	0	0	0	0.89923	0	0	0	0	0	0	0	0	0	0	0	0	0	0.724739	0	0	0	0	0	0	0	0	0.84417	0	0	0	0
ENSG00000224286.4	LINC01142	0	0.474415	0	0	0.0258657	0	0	6.09656	0	0	0.355071	4.46412	0	0	0	0	0	27.6315	0	0.849927	0.384351	0	0	0	0.166728	0	0	0	0	0.303807	0	0	0	0	0	0	0	0	0	0	0.953488	0	0	0.745591	0	0	3.31242	6.72781
ENSG00000231407.4	RP11-576I22.2	8.96977	8.05205	15.1746	6.10364	3.62218	0	6.7338	11.4277	21.935	10.4877	12.896	26.9969	4.69596	1.55572	4.6144	3.71915	6.77201	18.2613	20.2395	12.1503	16.1081	7.57817	7.23938	10.9319	10.5054	9.75471	6.81264	10.4564	4.53941	5.13014	8.39755	7.092	0	0	8.00334	9.66687	9.8845	16.613	11.5948	12.7424	23.3462	20.7633	17.8451	16.0401	25.3591	31.7929	11.7211	5.08647
ENSG00000225545.1	RP11-545I10.2	0	0	0	0	0	0	0	0	0	0	0	0	0	0	0	0	0	0	0	0	0	0	0	0	0	0	0	0	0	0	0	0	0	0	0	0	0	0	0	0	0	0	0	0	0	0	0	0
ENSG00000235303.1	RP1-79C4.1	0	0.853788	0.350822	0	0.0779686	0	0	0.196824	0	0	0.152116	0.325891	0	0	0	0	0	0	2.80655	0.232471	0	0.208458	0.324309	0	0	0.488881	0	0.282164	0.682641	0.257248	0	0	7.76249	0	1.1696	1.27933	1.59323	0.525135	0.637421	0.997569	0.397028	0	0.364569	0.618155	2.01359	0	0	0.447665
ENSG00000271811.1	RP1-79C4.4	0	0	1.28548	0.296032	1.14097	1.35277	0	7.23958	66.1893	69.3433	4.95367	11.9935	0	0	0	0	48.7265	33.5811	43.1923	2.13227	0.803596	0	0.522752	0.836894	0.239514	0.108581	1.35875	0.44623	0	0.784671	0.849215	4.08552	0	0	1.92913	1.18748	0.644485	1.18644	1.27586	1.22424	10.9042	2.25636	14.0537	19.1967	23.8111	15.5725	2.31012	6.70308
ENSG00000225243.4	RP1-127D3.4	11.0695	27.1066	12.238	24.5503	0.315565	0	0	1.07769	0	1.73898	0	0	0	0	0	0	131.442	0	0	50.2458	13.0401	11.9668	1.09794	2.88751	1.06963	3.6931	1.86547	0	3.86582	2.85644	0	3.94377	0	0	47.3919	71.6782	86.6018	138.873	96.2154	91.1536	0	0	5.91206	2.01014	5.21047	3.02038	2.29687	0
ENSG00000231424.2	RP1-45C12.1	0	4.30474	1.64372	3.90456	2.97002	0	0	1.22193	0	15.1817	2.92412	1.86005	0	2.5494	0	0	84.5622	0	0	8.91334	4.35032	1.51088	1.8835	3.82136	2.95592	1.80568	1.49737	46.3619	34.4396	35.7674	35.4128	4.30053	0	0	22.5367	17.339	75.988	31.6433	23.9999	47.7725	5.08129	3.44977	5.21088	6.94601	17.7442	5.10524	14.7456	6.2301
ENSG00000233540.1	DNM3-IT1	3.80501	3.49921	2.76875	6.49129	41.1946	0	0	1.53659	0	0	1.27913	0	4.41996	4.2505	2.59589	1.32522	59.5347	0	0	0	0	0	3.065	1.98582	0	2.30297	0	0	2.12499	0	2.41586	0	63.2461	0	1.20795	1.5226	0	1.26703	1.53429	0	3.35704	0	0	0	0	0	0	0
ENSG00000230630.2	DNM3OS	97.2666	58.7164	209.026	154.284	32.0362	0	0.607798	533.6	470.133	477.846	639.893	696.19	0.266548	7.01086	0.320161	0.603772	43.5843	155.733	136.972	78.9606	68.616	127.442	242.747	210.078	128.353	133.844	381.169	49.1365	112.306	141.032	93.3645	288.747	50.9739	66.2206	125.721	97.4443	145.191	76.1891	83.6359	65.7737	445.928	394.818	479.841	558.507	416.706	629.412	460.551	890.913
ENSG00000279061.1	RP3-332O11.2	3.37186	3.51973	0	0	0	0	0	0	0	0	0	0	0	0	0	0	0	0	0	0	0	0	0	1.97368	1.52431	0	2.39523	0	2.14399	0	0	0	0	0	5.16282	3.88912	1.61612	0	1.76231	4.23607	2.73517	0	3.23657	2.41884	0	0	0	7.31904
ENSG00000224228.2	RP1-15D23.2	1.65697	0	1.15445	0	0.353007	0	0	0	0	0	0	0	0	0	0.468301	0.48702	0	0	0	0	0	0	0	0	0	0	0	0	0	0	0.849598	1.05094	0	0	0.805214	0.983753	0.894289	0.38744	0.473921	0.594274	0	0	0	1.09178	1.70101	0	0	0
ENSG00000224000.1	RP3-471M13.2	0	0	0	0	0.784263	0	0	0	0	0	0	0	0	0.622842	0.550144	0	0	0	0	0	0	0	0	0	0	0	0	1.15928	0.883553	0	0	0	0	82.1629	0	0	0	0	0	0	0	0	0	0	0	0	0	0
ENSG00000226375.1	RP3-395P12.2	0	0	0	1.52928	0.829724	0	0	0	0	0	0.617077	0	0	4.06369	2.36531	3.09936	7.80739	0	0	2.79722	0	1.79039	0	0	1.21337	0	1.30364	1.2118	0	0	0	1.36385	0	0	0	1.32535	1.21635	1.08388	0	0.832557	0	3.06624	3.09831	1.35131	0	0	1.74517	3.61119
ENSG00000203739.3	RP11-296O14.3	3.67287	9.4803	6.19464	7.1137	4.78041	0	12.8142	4.38087	5.66818	4.46838	5.27374	5.23677	43.5884	45.6771	63.9784	57.2679	57.0687	22.2414	17.794	6.57572	3.9561	4.07079	8.03655	9.48921	6.42414	6.8782	19.1701	8.49274	5.11925	6.07547	13.0855	24.8693	117.906	33.5691	12.1663	12.8162	15.1022	12.6178	10.7004	17.0339	23.3469	16.9307	19.0517	16.4201	9.34508	14.3924	19.427	15.6736
ENSG00000238272.1	RP3-436N22.3	0	2.7137	1.14383	1.24455	0.331404	14.7022	0	0.626032	0	0	1.06271	0.973264	0	0.607247	0	0	12.9968	0	8.41291	2.38565	1.06258	4.573	2.32428	3.67999	2.0258	2.59831	1.07938	0	0.798255	2.65086	0	1.11903	0	0	2.27633	1.68614	2.03129	2.7613	3.3774	2.78545	2.79088	4.62546	0	1.09212	0	3.78827	0	1.45595
ENSG00000232113.1	RP11-360D2.1	0	0	0	0	0	0	0	0	0	0	0	0	0	0	0	0	0	0	0	0	0	0	0	0	0	0	0	0	0	0	0	0	0	0	0	0	0	0	0	0	0	0	0	0	0	0	0	0
ENSG00000270084.1	GAS5-AS1	141.444	99.8058	132.943	175.746	14.1881	16.7733	33.8637	47.5069	33.4782	44.399	53.9232	43.1369	36.5596	57.1169	38.0665	47.6223	68.4632	131.522	76.244	146.266	140.936	58.1853	66.524	68.5199	42.272	65.2456	59.5052	41.3082	49.4362	50.6318	50.442	73.8959	71.0236	0	54.3988	53.5059	43.4939	42.8722	40.2135	45.0289	68.057	70.8881	117.24	70.5245	94.3726	84.4557	95.43	71.6972
ENSG00000234741.6	GAS5	2408.52	3310.24	3002.32	3905.97	1098.31	3573.62	3613.34	3321.23	10689.5	15496.5	7830.85	8309.41	2990.04	3357.65	2998.79	2549.3	2834.06	6301.19	6927.66	2238.78	2759.97	1890.81	3097.16	1915.8	2300.63	1975.71	4632.04	3863.7	3824.02	4717.69	3558.85	3994.31	11920.7	11729.3	3819.46	2900.57	2870.13	3148.76	3722.89	3330.1	6855.83	5526.47	5248.61	5938.14	5413.68	5793.32	5430.86	6245.21
ENSG00000236535.1	RC3H1-IT1	0	0	0	1.76615	27.5084	0	0	0	1.43211	0	0.673204	0	0	1.87408	1.63189	0	37.2878	0	0	3.76793	1.72481	0	0.789018	1.04601	0	2.91074	1.32451	2.7164	0	0	1.23738	0	0	0	0.662897	2.77892	0.786152	1.56208	0	2.27678	0	0	3.1353	0	0	2.35194	0	0
ENSG00000224977.1	RP11-160H22.3	0	2.58758	0	0	0	0	0	1.50361	4.14373	2.98417	0	2.27269	5.51771	7.41538	0	0	0	0	0	0	0	0	1.15627	1.58996	1.25048	5.36988	0	1.98279	0	3.12706	1.81256	0	0	0	0	0	1.40778	3.01604	0	2.08678	0	0	0	0	2.64991	0	2.55561	0
ENSG00000227373.4	RP11-160H22.5	1.71401	9.87183	1.17406	0	0.839102	0	0	2.5418	0	3.19463	1.53829	14.9999	7.18336	14.9089	12.5994	8.83382	0	0	0	6.03656	7.36321	3.44967	5.45325	1.56703	1.13336	1.71688	0	10.3222	11.0066	11.0156	9.66504	5.99857	19.9465	0	1.02839	0.764095	0	5.61113	0.555256	2.10188	1.17356	9.93367	1.24795	1.1693	3.29759	2.44408	0	0
ENSG00000223525.1	RABGAP1L-IT1	2.46024	0	1.79704	1.89214	1.44445	4.71866	0	0	0	0	0	0	0.583091	0.591754	0.490178	0	46.2569	0	0	0.921027	1.136	0.895751	1.51095	0.96283	1.1743	1.00212	0	1.34356	2.89883	0	2.307	1.73978	0	28.7757	1.03129	1.14967	1.62356	1.49412	0.615995	1.55024	4.31916	0	1.92262	0	0	0	0	0
ENSG00000229531.4	RP1-102G20.5	0	0	1.28545	0	2.38022	0	0	0	0	0	2.07006	1.08353	1.72949	2.30476	0.74712	0.793191	81.5611	0	0	0	0	0	0	1.64132	0.701398	0.649779	0	3.49665	1.09059	3.22925	4.63017	3.94028	0	0	1.15589	0.813552	1.7	1.39248	0.624723	0.79355	0	2.94386	0	0	0	0	0	1.67401
ENSG00000230687.1	RP5-1114G22.2	0	0	0	0	0	7.94603	3.41067	0	0	0	0	0	0	0.465459	0	0	0	0	0	0	0	0	0	0	0	0	0	0	0	0	0	0	0	0	0	0	0	0	0	0	0	0	0	0	0	0	0	0
ENSG00000260990.1	RP3-518E13.2	0	0	6.55376	0	0.0828537	0	3.03143	0	0	0	0.338373	0	0	0	0	0	0	0	0	0	0	0	0	0	0	0	2.00886	2.61478	2.51598	4.44207	1.14812	1.32477	0	0	1.49276	1.97112	0.674018	0.325883	0	0.476249	0	0	2.11761	0.595725	0	0	0	0
ENSG00000235628.1	TNR-IT1	0	0	0	0	0	0	0	0	0	0	0	0	0	0	1.08116	0	0	0	0	0	0	0	0	0	0	0	0	0	0	0.84049	0	0	0	0	0	0	0	0	0	0	0	0	0	0	0	0	0	0
ENSG00000224718.1	RP11-222A5.1	0	0	0	0	0.138185	0	1.27885	0	0	0	0	0.299965	0.17626	0.177822	0	0	0	0	0	0	0	0	0	0	0	0	0	0.267156	0	0	0	0	0	0	0	0.161646	0	0.134274	0	0	0	0	0.288598	0	0	0	0	0
ENSG00000227740.1	RP11-318C24.2	12.8449	6.4913	9.8868	1.05535	2.7943	42.0254	39.1478	15.3662	9.21692	6.48055	9.61816	7.48325	5.66281	7.22108	6.81814	5.28847	7.61476	0	7.90538	1.45829	2.02386	5.35037	6.28263	5.6126	8.36543	10.9749	17.6247	5.12865	4.08737	7.44572	5.43443	8.71118	0	0	13.9524	15.7563	5.94624	9.00297	12.0064	7.0471	12.8215	13.4422	10.4967	15.8612	10.1657	11.695	4.55764	5.81466
ENSG00000228686.2	RP11-492I21.1	4.37538	0	3.30483	3.60287	7.38644	0	0	0	7.47349	13.7444	5.96917	5.53087	9.02586	11.1241	3.35248	7.20721	47.8888	17.846	0	1.14301	1.45743	4.14231	0	0	2.04505	1.81248	4.39985	8.99088	7.93947	9.01796	7.866	10.1999	0	0	3.75452	2.19924	2.06845	3.82959	3.1508	0	12.5093	4.01598	3.79723	1.72917	13.3117	14.7983	0	4.44654
ENSG00000236021.1	RP11-195C7.1	2.60014	2.52769	2.05198	3.52976	1.24123	0	15.913	1.43285	5.24162	1.46562	0	2.19695	5.41393	2.92592	1.94265	3.5254	15.7969	0	0	2.65331	1.24161	7.83205	6.471	3.09131	1.66903	5.59683	2.82751	6.38945	5.82202	4.22111	6.68868	4.67952	0	0	1.50037	2.11706	3.58496	2.29406	2.03196	4.10775	6.45447	6.48475	11.7112	5.38057	4.17477	6.51497	8.91157	6.48465
ENSG00000224968.1	RP1-35C21.1	7.19893	2.14292	6.88902	6.09605	0	0	0	0	3.47759	0	0	0	0	0	0	0	0	0	0	0	0	0	0.868909	1.11109	3.15683	0	35.6616	24.2572	28.2628	1.28817	23.1503	28.1541	0	81.4466	0.69162	4.69417	0	3.74557	2.65902	0	1.82045	4.08753	0	3.10136	2.54563	0	4.45442	0
ENSG00000227579.4	RP1-35C21.2	1.30167	0	1.92946	3.37651	0.470748	11.9577	0	0	0	0	0	0	0	0	0	0	0.86738	0	0	0	0	0.573039	1.36931	0	0.392221	1.36459	0	0	0	0	0	1.70574	0	0	0	0	1.59516	1.11564	0.446233	0	0.992399	3.69702	1.89158	3.32849	5.53386	0	1.0975	0
ENSG00000236720.1	RP11-63B19.1	0	0	0	0	0	0	0	0	0	0	0	0	0	0	0	0	0	0	0	0	0	0	0	0	0	0	0	0	0	0	0	0.388354	0	0	0	0	0	0	0	0	0	0	0	0.378008	0	0	0	0
ENSG00000254154.7	RP4-798P15.3	189.032	493.268	279.206	205.345	35.3824	8.23017	10.9545	29.1955	14.632	41.9698	17.8462	23.4047	0.431453	1.50837	0	0.135486	47.4747	10.4468	22.5803	16.8614	13.1089	38.0551	30.5482	34.0851	28.4304	33.3901	103.137	117.746	108.888	85.6351	107.984	101.715	189.815	154.505	24.028	26.0177	24.3132	29.663	25.6985	28.1515	62.2589	56.3069	60.7712	62.4801	80.1413	55.2511	39.9465	52.6502
ENSG00000224687.1	RASAL2-AS1	21.7088	28.8219	15.1381	29.3783	4.79644	17.4345	48.9627	11.7179	20.6565	34.8012	14.4172	28.4736	0	0.378171	0	0.174931	8.65601	23.2968	24.6385	34.5629	34.9892	12.9644	11.5786	9.25731	11.0415	10.33	35.264	16.1408	17.6584	13.0474	14.2656	21.5661	21.3952	111.175	8.44904	5.35519	22.0843	9.32209	8.26755	11.3581	21.9691	27.3907	34.2754	21.4749	18.9793	18.7912	31.6917	18.4416
ENSG00000279210.1	RP4-593C16.4	29.1515	29.3794	40.88	33.1109	2.10951	23.493	19.431	15.263	11.2955	5.99203	8.2032	2.15771	0	0	1.08885	0	15.5968	0	0	24.484	32.5305	16.6099	20.6199	19.4129	24.5216	33.7953	35.1702	29.4576	37.1891	32.5931	20.4156	46.7285	54.1691	0	29.294	17.9352	20.4656	28.0922	21.9871	21.3937	17.7744	5.82828	16.4888	12.0499	22.1911	13.0549	15.9024	3.24756
ENSG00000188585.6	LINC00083	0	0	0	0	0	0	0	0	0	0	0	0	0	0.279244	0	0	0	0	0	0	0	0	0	0	0	0	0	0	0	0	0	0	0	0	0	0	0	0	0	0	0	0	0	0	0	0	0	0
ENSG00000213057.5	C1orf220	11.5177	13.5691	16.0932	5.40261	2.85222	37.4672	28.6884	8.04189	8.67688	8.38448	6.92051	12.4724	9.65315	3.52352	13.6874	5.2326	33.9675	18.4048	10.3317	13.0639	11.6612	26.4492	26.5525	31.5401	22.7962	28.795	23	35.4204	32.576	40.3478	36.1894	37.422	7.59862	0	19.5389	25.5266	31.1505	30.1486	29.9079	30.2689	36.8399	22.9801	32.4031	34.1494	40.1978	26.0622	15.8704	12.5866
ENSG00000273384.1	RP5-1098D14.1	3.5991	3.2868	4.06764	2.84506	3.41756	12.8487	0	0.856726	0	3.89188	4.97017	2.75651	0	0	0.631749	1.35012	1.40185	0	30.8556	1.83477	0	2.73259	3.29698	1.70963	0.606942	2.62175	5.83564	4.56083	0.89414	2.88144	4.08807	1.21938	0	0	2.56695	0.696976	3.57786	2.81586	1.35442	1.64029	4.44371	9.20925	11.8502	8.70369	33.9734	6.80247	16.8643	15.4212
ENSG00000273062.1	RP11-428K3.1	5.26751	2.60281	4.5875	7.3777	5.65097	10.4322	6.80452	2.15306	4.94597	4.6881	2.71672	7.58491	7.19718	6.10169	5.74688	7.90103	87.8	4.47035	1.86484	2.03139	2.20052	5.84044	5.30829	3.97366	4.72681	5.06886	2.50442	4.37711	6.40255	4.51455	5.72655	3.0138	3.94314	7.62013	1.33006	3.84198	2.84507	1.9486	1.17212	2.37358	3.19213	1.93218	2.15884	3.93069	2.54309	2.45736	2.15899	4.89147
ENSG00000261250.1	RP11-545A16.1	1.07749	0.707474	0.401008	0	1.23383	0	0	0	0	0	0.16891	0.174764	0.094422	0	0	0	0	1.86116	1.47808	0	0.16957	18.9245	12.1693	24.963	13.5112	18.5577	0.171293	0.167514	0	1.00268	0.14451	0.180008	0	0	0.211514	0.442786	0.31895	0.292879	0.353643	0.222047	0.42349	0	0.593556	0.175568	0.27057	0	0	0
ENSG00000261060.1	RP11-545A16.4	0.934847	5.01522	5.51815	3.88907	0.4033	0	0	0	0	0	0.346046	0.774749	0	1.25093	0	0.400706	0	0	0	3.55253	7.02733	9.04367	11.6411	10.6101	10.5304	9.08562	2.55152	7.6598	4.8228	4.66729	5.45282	3.05856	0	0	3.98083	9.73946	7.71326	5.52614	3.67077	3.16424	4.45757	6.19137	3.80124	9.56622	8.98368	8.12535	11.6641	6.36925
ENSG00000243062.4	RP11-12M5.1	0	0	0	0	0	0	0	0	0	0	0	0	0	0	0	0	0	0	0	0	0	0	0	0	0	0	0	0	0.999272	0	0	0	0	0	0	0	0	0	0	0	0	0	1.95884	0	0	0	0	0
ENSG00000229407.4	RP11-12M5.3	2.01098	2.07337	50.6699	0	5.73701	0	0	12.0095	0	4.73016	12.1799	27.1766	0	0	0	0	3.71695	0	11.0355	3.72162	2.84779	2.94778	0.925303	6.25771	5.89019	2.69463	175.071	39.2007	29.4717	31.6435	54.4731	75.0602	0	0	0	0	1.06547	0	0	0	0.81834	0	9.05445	4.09574	0	0	2.14235	0
ENSG00000231966.1	RP11-12M5.4	5.96028	0	2.21425	11.0494	1.18488	0	0	6.393	0	7.42362	13.9157	16.3677	0	0	1.38546	1.41364	31.1482	0	0	0	0	0	0	0	2.58232	0	0	4.45887	1.83578	0	4.23184	6.45652	0	0	1.10541	3.20978	2.70476	1.29781	1.55518	0	5.17279	5.8404	0	6.46976	0	8.41277	6.26027	0
ENSG00000272906.1	RP11-533E19.7	45.0468	20.5502	45.5985	22.6703	52.9314	34.0749	46.6859	131.572	226.513	226.775	66.2037	200.666	49.7554	55.0067	54.6114	47.9007	35.6482	21.9973	36.1501	30.4405	14.0903	33.599	29.6911	30.2937	33.4019	20.1983	27.0191	34.8927	33.0767	28.686	29.7995	24.5457	163.867	166.156	35.062	34.7539	36.1784	18.9201	26.6777	22.1011	65.2906	42.2254	33.8783	60.8063	42.918	31.5743	35.2739	46.0163
ENSG00000261831.2	RP11-533E19.2	0	0	0	0	0	0	0	1.09928	0	0	0	1.75157	0	0	0	0	0	20.0136	15.3078	0	0	0	0	0	0.878922	0	0	0	0	1.43112	1.49648	0	0	0	0	0	0	0	0	0	0	0	0	0	0	0	0	0
ENSG00000260360.1	RP11-533E19.5	2.75664	3.09219	2.0356	4.68314	0.143585	0	0	4.04468	4.7131	1.58022	3.33631	2.84922	8.90227	3.81138	14.0058	7.97151	0	0	0	2.85869	0.952393	1.99341	1.70638	2.18924	1.09584	2.19702	2.68622	3.77458	1.67429	0.722399	2.27503	0.914255	10.0194	10.0003	0.771575	2.30379	1.3435	2.33362	2.2756	0.94203	2.91932	2.43557	2.84064	2.39956	2.30745	4.46729	3.99596	0.679037
ENSG00000261817.1	RP11-502H18.2	0	0	0	0	0	0	0	0	0	0	0	0	0	0	0	0	0	0	0	0	0	0	0	0	0	0	0	0	0	0	0	0	0	0	0	0	0	0.717648	0	0	0	0	0	0	0	0	0	0
ENSG00000236719.2	OVAAL	0	0	0	0	0.117487	0	0	0	0	1.13582	0.182764	0	0	0	0	0	20.839	8.19034	9.69597	7.92631	6.82414	0	0	0	0.178118	0.156502	0	0	0	0	0	0	0	0	0	0.211945	0.372902	0	0.412176	0	1.28053	0	1.59526	0.677612	0	0	0	0
ENSG00000225857.4	RP11-46A10.2	0	0	2.48466	1.35749	0	0	0	0.816994	1.17469	3.3862	0	3.21467	0	1.52736	1.36733	1.50609	0	0	0	0.961931	0	5.53354	5.32038	4.63188	3.82564	3.44394	2.11601	0	0	2.08902	0	2.66208	0	0	1.75281	2.30795	0	0	1.68993	0.879678	1.16269	6.70856	1.52335	2.21592	0	0	3.22527	0
ENSG00000243155.1	RP11-46A10.5	34.6082	37.9077	42.1773	46.7623	6.99384	77.7597	105.332	57.2047	128.349	121.588	68.0146	120.768	27.6912	30.2392	28.6644	31.3409	41.1185	13.3478	27.0728	36.7868	37.2922	30.0644	34.7182	34.0588	34.1655	33.3511	34.1753	30.8932	29.5178	31.8	36.7578	32.701	28.7546	32.189	43.5627	37.5903	43.0598	46.4648	39.8197	44.5826	43.0476	45.0653	28.0973	48.3476	39.814	43.4311	45.8105	42.0028
ENSG00000232586.1	KIAA1614-AS1	8.17026	7.68644	11.4032	9.77619	1.33228	38.2053	54.7764	30.1022	35.773	29.7097	51.556	31.2795	10.0241	10.8113	13.8848	16.0783	61.0679	38.7259	41.2108	40.5881	41.3102	37.7676	38.6941	30.1938	45.1018	41.5143	22.984	12.5394	23.8051	16.2577	19.817	24.2012	19.1285	14.2952	45.6944	38.763	47.8714	35.9368	42.315	41.8873	59.2716	49.4028	40.3239	69.7582	43.6362	54.2805	50.274	41.0681
ENSG00000237292.1	RP11-540K16.1	0	1.32808	0	1.13364	0.395584	0	0	0	0	0	0	0	0	0	0	0	0	0	7.55281	0	0	0	0	0	0	0	0	11.8989	5.58353	6.66816	10.849	0	0	0	0.479803	0	0	0.574819	2.02727	1.68084	1.06703	0	1.13737	0.900298	0	1.76654	0	1.29991
ENSG00000225359.1	RP11-540K16.2	0	0	0	0	0	0	0	0	0	0	0	0	0	0	0	0	0	0	0	0	0	0	0	0	0	0	0	0.938051	0.774635	0	1.76266	0	0	0	0.507711	1.50612	0.625698	0	0	0	0	0	0	0	0	0	0	0
ENSG00000179452.2	GM140	0	0	5.23323	0	0	0	0	2.69666	0	0	0	0	0	0	0	0	0	0	0	0	0	0	0	0	0	0	0	25.6033	25.3811	8.50218	23.4944	0	0	0	0	0	0	0	0	0	0	0	0	4.85791	0	0	0	0
ENSG00000272880.1	RP11-33M22.2	0	0	0	0	0	28.4481	18.1681	0.932215	0	0	0.796835	1.54453	0	0	0	0	0	0	0	0	0	0	0	0	0	0	14.4746	1.56874	0	0	0	3.89123	0	0	0	0	0	0.624854	0	0	0	0	0	0	0	0	0	0
ENSG00000224810.1	RP11-538D16.2	0.477019	0.787888	0.338239	0	0.0365299	0	0.921142	68.4978	2.63181	2.3024	2.4718	1.37154	0	0.289901	0	0.13358	0	0	0	0	0	3.29695	2.7974	0.934798	4.16548	2.19463	0	0.25766	0	0.972543	0.950958	0.601828	0	7.511	0	0	0.630519	0.76494	0.671301	0.51471	3.51836	3.02822	4.49112	1.9191	3.07243	0.591028	0	0.438978
ENSG00000225982.1	RP11-538D16.3	0	0	0	0	0	0	0	0	0	0	0.347967	0.435653	0.275287	0.578883	0	0	0	0	0	0	0	1.17877	0.579706	0.766935	0.793843	1.07845	1.31241	0	0.549324	0.568502	0.627854	0.608776	0	0	0.699473	0.522285	0.855873	0.403167	1.43913	0.574142	0.375915	0	0.365438	0.296587	0	0	0	0
ENSG00000232309.1	GS1-122H1.1	0	0	0	0	0	0	0	0	0	0	0.500523	0	0	0	0	0	5.15594	0	0	0	0	1.59024	0	0	0	0.476561	0	0	0	0	0	0	0	0	0.464478	0.645619	0	0	1.25637	0	0	0	0	0	0	0	0	0
ENSG00000228918.3	LINC01344	0.281979	0	0	0.241065	0.0289226	0	0.817526	0	0	0	0	0.199585	0	0	0	0	0	0	0	0.294304	0.196745	0.425926	0.102515	1.12226	0.279524	1.66593	0	0.178974	0	1.03863	0	1.62647	7.23116	26.4934	0.8637	1.6683	0.188595	0.991089	8.39755	0.847742	0.219512	0.46206	0.859091	0.366813	0.587299	0	0.501209	0.257528
ENSG00000203729.7	LINC00272	1.10004	0	0	0	0	0	0	0	0	1.25927	0	0	0	0.984075	0.41257	0.917528	0	0	0	0	0	1.33535	0.808811	0.51734	0	0	0	0.702776	0	0	0	0	0	0	0.78331	0.891235	1.84666	0	0.424529	1.22005	0	0	0	0	0	0	2.25364	0
ENSG00000261504.1	RP11-317P15.4	4.12251	3.50089	4.13005	4.2856	0.572324	6.44892	3.63208	8.40412	39.2108	36.6898	22.2434	12.8859	0.235103	0.7169	0.646161	0.473355	6.08644	3.37215	5.3288	3.9731	3.59413	1.0279	1.19078	2.2288	1.66465	0.951722	0.845835	1.18941	0.747316	0.499913	0.843922	1.33964	6.38434	6.5191	0.751323	1.32551	1.49268	1.25389	0.637752	1.29925	5.03603	6.80563	3.90917	10.0267	8.65419	7.05247	6.12568	11.3403
ENSG00000227181.1	RP11-317P15.3	0	0	0	0	0	0	0	0	0	0	0	0	0	0	0	0	0	0	0	0	0	0	0	0	0	0	0	0	0	0	0	0	0	0	0	0	0	0	0	0	0	0	0	0	0	0	0	0
ENSG00000224468.3	RP11-181K3.4	26.0018	19.3065	23.2829	7.76148	0.706044	9.70187	7.90827	8.8487	19.5585	7.47014	6.61404	5.30699	0	0	0	0.986313	135.821	0	0	35.3303	10.2805	53.6722	21.2959	37.9909	71.6908	54.2598	9.80512	18.3333	29.9057	35.6954	45.5712	41.882	0	0	48.2354	80.3885	54.1166	59.3753	50.8249	47.2872	83.8209	106.65	81.4392	78.8162	84.5112	79.2024	36.6328	46.1499
ENSG00000232860.6	SMG7-AS1	11.6598	3.84097	7.09951	6.32133	2.65927	13.4312	20.535	16.1759	12.8916	14.7307	12.2708	8.08587	9.78215	12.4189	7.81375	18.3633	33.3305	10.1922	2.35911	16.6015	15.8226	13.8821	11.3145	12.3128	13.3857	12.0925	4.91388	6.5802	9.39133	11.1437	9.22794	9.35004	0	4.3222	9.24151	10.9669	11.6749	14.3494	14.043	11.3623	11.3589	7.52944	10.3053	8.82103	8.57535	6.35884	10.0699	15.7725
ENSG00000227554.1	RP11-444D13.1	0	0	0	0	0.430748	0	0	1.47351	0	0	0	0	0	0	0	0	19.0559	0	0	2.14672	0	1.89603	0	1.78605	0	1.16552	0	0	0	0	0	0	0	0	0	0	1.32639	0	0	0	0	0	0	0	0	0	0	0
ENSG00000231791.1	RP11-382D12.1	0	0	0	0	0	0	0	0	0	0	0	0	0	0	0	0	0	0	0	0	0	0	0	0	0	0	0	0	0	0	0	0	0	0	0	0	0	0	0	0	0	0	0	0	0	0	0	0
ENSG00000271387.1	RP11-382D12.2	1.60211	0	0.341269	0.442805	0.494452	18.5202	15.0877	4.77509	21.2978	29.1215	6.63805	11.5104	2.39906	0.381122	6.90428	9.53057	11.1218	5.89309	4.8252	2.60436	3.34622	2.16467	1.81552	1.90726	2.6005	1.94639	2.8189	1.55101	1.18937	1.33081	2.61352	1.33436	21.9219	26.4295	2.65459	3.32966	3.12042	3.02224	2.25186	2.62043	2.31324	0.762781	2.17399	1.75353	0.907268	0.564493	1.39997	1.37942
ENSG00000230470.1	GS1-115G20.1	4.16035	3.6085	0	0	8.05075	0	0	0	8.53694	22.9374	0	5.40322	0	1.51538	5.59006	5.41951	76.4849	0	0	0	0	0	0	1.99366	1.38005	0	0	5.31516	0	0	0	2.95991	0	0	2.37626	1.53459	4.1359	9.84772	1.50285	0	0	20.6888	3.39169	5.8992	13.1879	0	0	0
ENSG00000260976.1	GS1-120K12.4	0	0	0.82267	0	0	0	0	0.389439	0	0	0.356871	0	0	0	0	0	0	0	0	0	0	0	0	0	0	0	0	0.667321	0	0	0	0	0	0	0	0	0	0	0	0	0	0	0	0	0	0	0	0
ENSG00000279838.1	RP4-635A23.6	9.7193	5.96467	17.8941	7.79	4.66191	8.00823	10.4959	29.8115	34.6747	24.5454	11.0683	31.623	61.4111	82.2356	50.5677	62.5688	17.5295	3.94149	9.34781	19.0445	39.1331	17.1825	11.5343	18.5078	8.8782	15.1098	7.97777	10.2097	11.1171	14.1397	10.1438	16.5593	0	18.1247	7.16864	12.8241	11.656	7.62113	9.77476	5.07453	11.7432	21.9347	17.4531	13.0456	7.93908	7.83135	13.1979	6.31867
ENSG00000273004.1	GS1-279B7.2	5.81709	9.97648	13.057	10.1302	4.03529	7.87978	13.3807	39.4564	41.6133	28.8419	35.7366	46.4634	7.04867	12.9298	2.15355	13.827	29.2524	23.4074	14.3595	19.5129	23.5193	4.52642	12.749	5.19689	5.9392	10.5956	7.39998	6.37301	4.03279	7.23948	5.21716	9.48715	10.7679	20.6028	13.7517	8.09925	9.5761	12.5457	11.5061	6.282	12.2699	1.94865	14.7005	10.8094	13.2926	13.197	4.30903	13.0949
ENSG00000261024.5	GS1-279B7.1	0	3.32258	4.96194	1.41969	1.58146	0	0	1.32685	0	3.01062	0.586543	0	0	0	0.604433	0	31.0242	0	0	2.81762	5.44019	4.67196	1.4047	4.41947	4.09698	5.33084	0	2.44154	1.91285	4.25454	2.19796	2.33504	0	0	1.69854	0.665095	2.60652	2.76008	1.34047	2.64992	5.79735	12.2078	3.0023	4.45184	0	0	4.97724	0
ENSG00000279401.1	GS1-204I12.3	0	0	0	0	1.16694	0	0	0.193114	0	0	0.225779	0	0	0	0	0	0.935998	0	0	0.299243	0	0	0	0	0	0	0	0	0.33463	0	0	1.21873	0	0	0.16406	0	0	0	0	0	1.45698	0	0.640096	0.606704	0.906988	1.05218	0	0
ENSG00000228309.5	LINC01350	0	0	0	0	0.370576	0	0	0	0	0	0	0	0	0	0	0	8.09283	0	0	0	1.62813	0	0	0	0.710869	0.647892	0	0	0	0	1.17246	0	0	0	0	0	0	0	0	0	0	0	0	0	0	0	0	0
ENSG00000261729.1	GS1-204I12.4	1.08738	3.8222	0.7765	1.80927	0.180845	0	0	0	0	0	0	0	0.743588	0.368095	0	0.355402	2.10612	0	0	0	0.708954	2.86234	1.46918	2.75875	2.83811	1.67523	5.50797	0	0.502683	0.560839	0	3.49969	0	0	0.581046	0	0.651804	0	0.362166	0	0	0	0	0	0	0	0.994566	0
ENSG00000224691.1	GS1-174L6.4	2.6048	2.77348	0	2.43471	0	0	0	0	0	0	0	0	0	0	0	0	11.7235	24.078	0	1.94403	11.0493	5.67262	5.93493	6.60134	10.7754	4.69158	0	0	0	1.71321	0	2.03905	0	0	9.40687	4.55557	6.32317	6.27493	10.3023	1.78242	0	0	6.99643	1.80748	0	0	0	0
ENSG00000229739.2	RP11-295K2.3	15.8531	12.7169	4.59927	8.7743	5.85804	0	0	12.4122	3.07232	0	17.6992	0	2.34116	1.51545	5.39828	6.40433	23.2067	0	0	11.4957	7.3021	17.7856	7.66331	5.12026	18.1344	10.963	19.0124	8.45908	17.4006	6.1286	12.9035	23.9989	0	0	22.0451	20.6206	21.2786	20.4435	23.9608	14.9294	17.1553	10.2123	16.9838	32.6957	4.45314	19.0926	5.48106	7.81108
ENSG00000273198.1	GS1-304P7.3	5.92296	2.50802	0	0	0.283099	0	0	0	0	0	1.88071	0	4.94429	1.94894	4.3022	0.884139	0	0	0	0	0	1.2488	0	1.25752	2.52512	1.42707	0	0	4.19387	4.79734	1.60795	2.03988	0	0	1.52123	1.82031	3.35391	1.5062	0	1.16814	7.62641	0	4.51089	0	0	0	2.58965	0
ENSG00000273129.1	PACERR	1.88015	0	0	0	0.212041	0	0	3.30074	64.6933	53.0085	10.6714	36.651	0.962182	0.485042	0.434814	0	2.85699	31.4442	0	2.8832	3.19629	0.54497	0	0.968636	1.09006	2.07072	2.5621	5.20061	2.14329	3.89161	4.20742	5.08902	0	0	4.79755	5.5661	7.83523	9.3805	8.76282	14.7802	1.50217	1.63229	2.24319	1.31537	1.02219	4.63814	4.60335	5.62505
ENSG00000236030.1	LINC01036	0	0	0	0	0	0	0	0.578911	0	0	0.570792	0	4.38571	3.79082	1.44216	2.94566	0	0	0	0.793764	0	0.747619	0	0	0	0.428317	0	0	0	0	0.947825	0	0	0	0	0	0	0	0	0	0	0	1.48087	0	2.06688	0	0	0
ENSG00000231599.1	LINC01037	0	0	0	0	0	0	0	1.33945	0	0	0.98936	0	2.4432	3.36173	0.999866	2.01308	0	0	0	1.66068	4.51206	3.63198	0	0	0	0.894582	0	0	3.57411	0	0	2.26374	0	0	0	0	3.21766	0	0	0	0	0	2.48039	0	0	8.48608	0	0
ENSG00000272827.1	RP11-445P19.3	0	0	0	0	0	0	0	0	0	0	3.13749	0	12.69	9.13273	14.4822	0	0	0	63.9744	0	4.12985	5.78074	0	2.66682	0	3.32164	3.30779	3.47228	0	0	0	7.05578	76.171	0	0	2.18886	0	0	0	0	0	0	4.30768	0	0	0	0	0
ENSG00000230426.2	ERVMER61-1	0	0	0	0	0.034062	0	0	0	0	0	0	0	0	0	0	0.1401	0.399566	0	0	0.263247	0	0	0.215473	0.26362	0.162684	0.132841	0	0	0	0	0	0	0	0	0.143542	0	0	0	0	0	0	0	0.529724	0.485311	0	0	0.583123	0
ENSG00000261182.1	RP11-201A3.1	0	0	0	0	0	0	0	0	0	0	0	0	0	0.190849	0	0	0	0	0	0	0	0	0	0	0	0	0	0	0	0	0	0	0	0	0	0	0	0	0	0	0	0	0	0	0	0	0	0
ENSG00000225006.1	RP11-669M2.1	0	0	0	0	0	0	0	0	0	0	0	0	0	0	0	0	0	0	0	0	0	0	0	0	0	0	0	0	0	0	0	0	0	0	0	0	0	0	0	0	0	0	0	0	0	0	0	0
ENSG00000237283.1	RP11-316I3.1	0	0	0	0	0.230898	0	0	0	0	0	0	0	0	0	0	0	0	0	0	0	0	0	0	0	0	0	0	0	0	0	0	0	0	0	0	0	0	0	0	0	0	0	0	3.91592	0	0	2.39207	0
ENSG00000238054.1	RP11-316I3.2	1.91493	5.96958	13.7279	10.6777	13.6831	0	0	0	0	0	0	0	0	0	0	0	0	0	0	0	0	0	0	0	0	0	0	0	0	0	0	0	0	0	0	0	0	0	0	0	0	0	0	0	0	0	0	0
ENSG00000226486.1	LINC01035	0	0.99845	0	0	1.06963	0	0	0	0	0	0	0	0	0	0	0	0	0	0	0.58297	0	0	0	0	0	0	0	0	0.545146	0	0	0	0	0	0	0	0	0	0	0.53034	0	0	0	0	0	0	0	0
ENSG00000232212.1	RP11-398M15.1	0	0	0	0	0.367522	0	0	0	0	0	0	0	0	0	0	0	8.38186	0	0	1.64306	0	0	2.43763	1.56885	0	0	0	0	0	1.91199	0	0	0	0	1.8866	0	1.04504	0	1.15668	1.44215	0	0	0	0	0	0	0	0
ENSG00000238270.1	RP11-445J9.1	0	0	0	0	0	0	0	0	0	0	0	0	0	0	0	0	0	0	0	0	0	0	0	0	0	0	0	0	0	0	0	0	0	0	0	0	0	0	0	0	0	0	0	0	0	0	0	0
ENSG00000225811.1	RP11-547I7.1	0	0	1.56676	0	0	0	5.23863	0	0	0	0	0	0	0	0	0	49.7824	0	0	26.5381	40.2587	5.02032	8.71394	8.98803	5.26758	11.8905	27.8214	60.1788	64.9514	42.1595	98.3398	66.6779	0	0	6.44427	11.9824	13.6702	19.8556	14.2878	14.2687	2.03076	0	11.3337	1.66908	0	8.4886	4.18277	4.18639
ENSG00000237457.5	LINC01351	0	0	9.10117	0	1.41165	57.1737	19.0694	0	2.03437	0	0	0	0	0	0	0	14.9837	39.5414	18.656	70.8811	88.3708	7.10201	12.1836	8.85777	9.77438	11.3872	62.3481	52.8981	49.6231	49.1217	62.0666	59.7012	0	0	6.29419	7.04977	11.8264	10.6802	10.1485	2.55475	2.60775	14.9061	10.1543	0	0	0	11.5409	8.26578
ENSG00000241505.1	RP11-161I10.1	0	0	0	0	0	0	0	0	0	0	0	0	0	0	0	0	0	0	0	3.92756e-220	2.86535e-88	0	0	0	2.9812e-18	0	2.73955e-304	2.56612e-56	1.34314e-36	1.22407e-264	2.24178e-80	5.43169e-16	0	0	0	0	0	0	0	0	0	0	1.1985e-91	0	0	0	0	0
ENSG00000231175.1	RP11-463J7.2	0.544711	0.491729	0	0	0	0	0	0	0	0	0	0	0	0	0	0	0	0	0	0	0	0	0	0.277145	0	0.13796	0	0.413077	0.300963	0	0	0	0	0	0.157917	0.163202	0	0	0.174864	0	0	0	0	0	0	0.932166	0	0
ENSG00000261642.1	RP11-309H21.3	0	0	0	0.455692	0	0	0	0	0	0	0	0	0	0.113676	0	0	0.355425	1.98503	0	0	0	0.290393	0.207698	0	0.190683	0.253388	0	0.35489	0	0	0.824625	0.516299	0	0	0.0840358	0	0.494761	0.271981	0.547587	0.545111	0	0	0.210798	0.176526	0.283455	0.325444	0.256264	0
ENSG00000233882.2	RP11-309H21.2	0	0	0	0	0	0	0	0	0	0	0	0	0	0	0	0	0	0	0	0	0	0	0	0	0	0	0	0	0	0	0	0	0	0	0	0	0	0	0	0	0	0	0	0	0	0	0	0
ENSG00000223344.1	RP11-541F9.1	0	0	0	0	0	0	0	0	0	0	0	0	0	0	0	0	0	0	0	0	0	0	0	0	0	0	0	0	0	0	0	0	0	0	0	0	0	0	0	0	0	0	0	0	0	0	0	0
ENSG00000228215.2	RP11-541F9.2	0.855275	0	0	0	0	1.38031	0	0	0	0	0	0	0	0	0	0.507244	0	4.80501	0	0	0	0	0	0.29692	0.186054	0	0.505946	0	0	0	0.746846	2.20008	0	0	0	0	0.173534	0	0	0	0.729405	0	0.631268	0	1.77966	1.02298	0	0
ENSG00000232498.1	RP5-1011O1.2	3.26299	3.20269	0	2.84613	0	0	0	6.67715	2.1172	0	9.56028	4.23441	0	0	0	0	2.93983	0	0	0	0	0	1.24342	0	0	0	0	0	0	0	0	2.40172	0	0	2.04516	0	0	1.07797	0	3.2607	11.1872	5.65483	2.68878	27.411	21.8147	12.044	6.23533	0
ENSG00000236069.1	RP5-1011O1.3	0	0	0	0	0.059709	0	0	1.9185	3.35709	0	4.47824	3.27066	0	0	0	0	0	0	0	0.777958	0	0.660877	0	0	0	0	0	0	0	0	0	1.06682	0	0	0.423428	0	0	0	0	0.652888	0	0	0	1.02453	0	0	1.44269	0
ENSG00000234871.1	LINC01032	25.2187	7.61243	6.15321	0	0	0	0	0	0	0	0	0	0	2.77996	0	0	27.0933	0	0	4.83091	0	0	3.49996	0	0	0	0	0	0	0	16.5503	11.8059	0	0	0	0	0	2.83452	0	0	0	0	0	11.7705	0	0	0	0
ENSG00000272579.1	RP11-101E13.5	2136.8	1779.69	1945.24	1534.82	127.443	153.553	80.3782	431.291	569.524	478.28	1420.76	640.734	489.748	279.133	464.109	253.566	175.788	2353	2322.65	617.059	610.278	479.324	513.801	548.79	546.911	592.861	1669.05	637.286	696.612	939.466	649.013	1018.73	1545.74	1710.34	774.043	408.809	455.831	551.96	468.922	520.862	1061.36	1195.69	1195.12	925.817	1251.8	1356.16	956.674	964.058
ENSG00000232077.1	LINC01031	0	3.36732	3.70308	3.07471	4.00317	0	0	0	0	1.42523	0	2.99047	0.446833	0	0.391611	0	6.25587	0	0	0.635888	0.836922	12.8324	10.2966	10.3003	6.17477	8.1978	0.855584	1.6295	0.627718	0.699424	1.44079	2.64178	0	0	7.11736	6.89013	9.69461	10.4859	11.3667	13.147	14.6282	28.0157	22.2933	26.5026	14.4931	22.5297	28.457	36.8521
ENSG00000226640.2	RP11-21J7.1	0	0	0	0	1.17483	0	0	0	0	0	0	0	2.96986	1.38452	0	0	0	0	0	0	0	0	0	1.68829	0	0	0	0	0	0	0	0	0	0	0	0	0	0	0	0	0	0	0	1.9636	0	0	0	0
ENSG00000237011.1	RP11-98G13.1	0	0	0	0	1.36176	0	0	0	0	0	0	0	0	0	0	0.460883	3.47983	10.8806	0	0	0	0	0	0	0	0	0	0	0	0	0	0	0	0	0	0	0.450024	0.397384	0	0	0	0	0	0	0	0	0	0
ENSG00000227240.1	RP11-563D10.1	3.60843	1.63929	2.72113	0	1.51888	0	0	0	0	0	0	0	8.42849	10.1927	0.948844	1.85527	0	0	0	0	0	1.61959	2.08288	2.59453	3.74802	1.79059	0	0	0.903715	2.13107	3.18263	1.52201	0	0	1.91683	0	0.514886	1.37587	2.26315	2.20829	7.17363	0	6.32879	5.81224	0	4.89338	1.762	1.78438
ENSG00000231714.1	RP11-476H20.1	2.78868	0	0	0	0	0	0	0	0	0	0	0	0	0	0	0	0	19.2857	0	0	2.11091	0	1.08137	0	0	0	0	0	0	1.62633	0	0	0	0	0.857996	1.15549	0	0.933777	0	1.38284	0	0	0	0	0	0	0	0
ENSG00000227421.1	RP11-476B1.1	0	0	0	0	0	0	0	0	0	0	0	0	5.04392	0.819737	0	0	0	0	0	0	0	0	0	0	0	0	4.12412	3.60816	4.23298	0	0	0	0	0	0	0	0	0	0	0	0	0	0	0	0	0	0	0
ENSG00000230260.1	RP11-75C23.1	0	0	0	1.739	0.172483	0	0	0	0	0	0	1.55296	0	0	0	0	1.43199	0	0	1.13461	0	2.06549	0.769469	0	1.35438	1.22081	0	0	0	0	0	1.42396	31.5718	65.6561	0.631433	0	0	0	0	0	0	0	0	0	2.25464	0	0	0
ENSG00000224901.1	RP11-448G4.4	0	0	0	0	0	0	0	0	0	0	0	0	0	0	0	0	10.2191	0	0	0	0	0	5.23702	0	0	0	0	0	0	0	0	0	0	0	0	0	0	0	0	0	0	0	0	0	0	0	0	0
ENSG00000223881.1	RP11-553K8.2	0	0	0	0	0	0	0	0	0	0	0	0	0	1.48717	1.38329	0	0	0	0	0	0	0	0	0	0	0	0	0	0	0	0	0	0	0	0	0	0	0	0	0	0	0	3.05043	0	0	0	0	0
ENSG00000261573.1	RP11-553K8.5	0	0	0	0	0.592127	0	0	0	0	0	0	0	10.9768	22.7631	31.0297	31.1037	17.1913	0	0	0	0	0	0	0	0	0	0	2.3598	0	0	0	0	0	0	0	0	0	0	0	0	0	0	0	0	0	0	0	0
ENSG00000229989.3	MIR181A1HG	0.539432	2.4886	2.58382	2.00567	9.15159	6.52111	2.95917	20.2821	10.6035	2.92353	16.1335	7.89985	11.9668	10.1693	9.95912	6.305	58.5543	0	3.13115	2.39874	3.93278	3.05941	2.13767	2.45816	2.2057	2.62282	1.10008	3.94966	1.81392	1.82024	0.622058	2.0512	0	0	3.82001	6.51375	5.54155	4.74341	5.9782	2.22546	19.2103	17.5713	19.9384	20.2905	36.6107	17.6444	12.3302	17.9646
ENSG00000225172.4	RP11-16L9.2	1.10944	0	0	0	0	0	0	0	4.105	0	0.420294	2.27509	0	0	0.409156	0	0	0	0	0	0	0	0	0	0	0	0	1.54565	0.601119	0.660835	1.38381	0	0	0	0.685425	0.438661	0.394895	0.686408	0	0	0	2.17981	0	0.866838	0	0	1.10827	0
ENSG00000233410.1	LINC01222	0	0	0	0	0	0	0	0	0	0	0	0	0	0	0.395653	0	1.24175	0	0	0	0	0	0	0	0	0	0	0	1.85838	2.34888	0.535681	0	0	0	0.224897	0.218708	0.220644	0.374999	0	0	0	0	0.999108	2.86089	0	0	0	2.32841
ENSG00000235492.1	LINC01221	0	0	0	0	0	0	0	0	0	0	0	0	0	0	0	0	0	0	0	0	0	0	0.600854	0	0	0	0	0	0	0	0	0	0	0	0	0.544935	0	0	0	0	0	0	0	0	0	0	0	0
ENSG00000231718.1	RP11-382E9.1	0.449615	0	0	0	0	0	0	0	0	0	0	0	0	0	0	0	0	0	2.42533	0	0	0.178838	0.293717	0	0	0.310924	0	0	0	0	0	0	0	0	0	0	0	0	0	0	0	0.670673	0	0	0.926523	0	0.39232	0
ENSG00000273093.1	RP11-532L16.3	0	0	0	0	0	0	0	0	0	0	0	0	0	0	0	0	0	0	0	0	0	3.7098	1.66007	2.04311	2.4923	0.982433	0	0	0	0	0	0	0	0	0	0	0	1.00532	0	0	0	0	0	0	0	0	0	0
ENSG00000203721.4	LINC00862	1.82915	4.25276	0	1.39762	0.30448	0	0	1.73998	1.02006	0	4.79132	0.901522	0.789009	0.75659	0.66893	0.929078	7.07424	0	0	0	0	6.86915	4.39991	7.97289	6.6499	5.92807	0.534607	1.03615	0	0.901962	1.80657	1.18037	10.0337	0	0	1.83718	1.61936	0.425262	1.87678	2.22441	1.51232	0	0.667195	0.601559	0	1.06157	0	0
ENSG00000230623.2	RP11-469A15.2	10.7458	4.09523	5.35373	7.78452	3.08642	0	0	0.849679	0	0	0.551587	1.39094	0	1.54541	0	0	0	0	0	1.98432	0	2.91393	5.67828	0.825693	4.38103	5.83031	0	0	0	0	0	0	100.212	157.19	0.545798	0	0	1.30101	0.778587	0	0	2.58137	0	0	0	0	0	3.02808
ENSG00000260088.1	RP11-92G12.3	2.69616	0.709729	1.61472	3.44642	1.73052	4.5883	3.79188	0.911567	0.63492	0	2.72835	1.36413	0.461499	0	2.78219	0.881847	2.91167	5.49103	0	0.508487	3.60668	4.40014	2.35675	2.37768	5.6843	1.59583	0.868924	1.52266	2.53441	1.20257	1.39429	0.811673	0	17.9587	2.36922	0.874914	1.74741	2.14707	1.6405	2.94949	0.92121	2.27061	1.52086	0.82667	1.37021	0.780735	0.637192	1.3427
ENSG00000229191.1	RP11-168O16.1	0	0.224279	0.191643	0.207154	0.0484107	10.2107	16.073	12.311	3.07484	1.38819	8.31298	3.36868	0.771984	0.904257	0.899743	0.561957	0	5.17718	2.08825	0	0	2.1302	3.94268	3.10251	3.07059	3.65646	1.37721	0.11177	1.48633	1.34796	0.717195	0.808634	0	2.57792	9.57454	9.39248	6.38258	8.88405	7.4249	5.86067	0.407606	0.697757	0.675578	0.112705	0.349683	0.526567	0.635356	0.21085
ENSG00000234132.2	RP11-168O16.2	0	0	0	0	0	0	0	0.732449	0	0	0	0	0	0	0	0	0	0	0	0.87607	0	0	1.07232	0	0.568016	1.63398	0.825881	0	0	0	0	3.12209	0	0	0.970566	0	0	0	0	0	50.562	37.8852	42.792	62.4388	31.478	40.7692	48.8021	30.1184
ENSG00000229821.1	RP11-567E21.3	0.618763	1.25322	0.927035	0	0.0674724	0	0	1.83927	0	0	0.248474	0	0	0	0	0.433262	0	0	0	0	0	0	0.26733	1.07544	0	0	2.6615	0	0	0.397486	0.909248	4.96721	0	0	0	0.385661	0	0.314269	0	0	3.08814	0.958013	1.37761	3.01571	3.10454	2.80613	1.1334	1.19274
ENSG00000224818.1	RP11-134G8.10	4.7514	8.72612	8.32629	6.7669	0.675772	11.6755	19.7525	26.3993	25.3328	18.2829	31.9629	22.4439	0	0	0	0.646205	1.50383	28.4374	37.7749	15.9984	22.5583	4.04372	11.9549	12.9969	3.73959	7.23318	20.881	4.89936	7.84512	11.2307	8.7528	17.303	0	0	22.0491	13.3817	13.9777	14.0433	23.5004	12.3489	12.4965	28.2668	18.612	15.7694	28.4214	14.8503	27.9591	29.7309
ENSG00000224536.1	RP11-134G8.7	2.00677	0	1.61895	0	0	16.9561	0	1.6751	0	6.80337	2.78514	2.57401	16.8014	34.3279	19.1995	34.5507	0	61.0844	24.8941	15.2363	11.2817	21.9797	11.1108	13.8779	21.7842	10.886	23.1712	13.245	15.9631	12.6525	28.3784	10.9494	32.1169	30.228	16.9358	29.1909	13.1166	17.4144	15.053	17.9036	3.09449	17.2315	2.03995	2.90283	5.08044	6.30102	0	7.49463
ENSG00000223396.2	RP11-134G8.5	56.5323	49.3235	71.1755	79.9953	1.83517	5.65204	2.89257	8.97243	11.8213	24.9931	28.6028	14.0848	68.6385	70.0375	56.9475	54.9184	12.6085	42.5179	30.6131	104.957	94.7317	46.3025	53.0778	45.9041	54.09	44.6444	112.42	76.9874	85.0526	96.5713	84.13	73.0398	45.5434	45.767	82.3004	64.8797	68.3362	66.898	65.935	68.707	124.069	110.881	79.917	121.733	94.1308	104.386	116.376	132.75
ENSG00000236390.1	RP11-25B7.1	0	0	0	0	0.176475	0	0	0	0	0	0.973164	0	0	0	0	0	22.9553	0	0	3.36414	0	0	0	0	0	1.51261	0.893669	0	0.751236	0	2.58933	0.885997	0	0	0.93393	0.667286	1.13489	0.547363	0	0.804776	1.93938	0	2.92858	1.57107	2.57936	0	0	0
ENSG00000231871.4	IPO9-AS1	48.511	43.7039	111.06	132.371	18.8786	92.4727	128.423	248.812	277.225	195.454	213.221	164.297	42.9429	22.0115	20.557	30.894	1601.39	922.471	1276.25	3241.35	3029.72	110.18	145.847	137.615	117.569	143.567	130.608	86.5361	105.469	112.578	101.225	158.213	25.2899	37.445	150.451	176.456	165.341	143.378	131.119	127.174	171.776	204.203	234.053	275.393	185.461	205.07	269.888	313.827
ENSG00000235121.1	RP11-90L20.2	2.3765	2.21078	2.11477	1.34791	0.453817	2.91859	1.26492	3.98008	3.11632	0.468418	1.70916	5.0909	0	0.539468	0	0.681121	31.2454	11.7151	18.6602	56.6004	42.7352	2.71945	5.20056	1.94293	4.19066	2.36273	1.90797	2.40235	1.95924	1.39904	1.46806	3.15563	0	0	3.97256	5.80307	4.98863	4.42671	2.75901	4.20516	2.59843	3.83483	2.26147	4.93741	2.98935	2.96398	3.00319	1.90314
ENSG00000223774.4	RP11-307B6.3	22.3327	12.6045	19.007	11.331	6.53342	23.0524	12.4201	17.3998	74.1723	72.981	78.8786	67.509	0	6.08862	0	2.42944	135.545	66.2075	45.2435	40.0417	32.4929	19.5083	19.2529	20.7713	24.7547	20.1769	302.032	158.5	105.015	133.048	166.201	146.425	0	17.6185	34.4581	27.5731	27.7108	33.2313	39.1388	34.1893	399.698	566.647	234.103	395.864	290.072	402.488	365.649	264.328
ENSG00000273478.1	RP11-465N4.5	118.991	100.498	122.852	124.144	2.52437	10.6164	17.5876	43.1631	34.2215	36.4785	53.9946	48.846	68.6956	43.6657	62.4132	56.5171	37.5574	17.0134	25.8303	73.81	75.6037	87.7676	109.599	103.851	109.81	136.073	222.448	176.006	175.092	226.727	226.183	159.454	14.2785	0	119.787	131.077	119.45	145.752	151.099	109.649	72.9437	45.9417	59.5033	58.8292	78.6036	49.1065	54.5219	66.0307
ENSG00000234678.1	RP11-465N4.4	10.5205	9.6457	7.29835	3.4038	1.02601	0	13.8278	14.5413	27.8113	9.93653	11.5111	20.6047	3.46468	16.2547	9.40458	20.6453	78.307	15.2428	0	22.0051	9.63175	30.1081	29.1365	30.0129	29.5195	43.3393	108.067	95.8403	76.9866	76.8534	69.946	90.7284	10.6313	21.9619	41.4075	45.566	53.6839	42.7019	60.834	53.4677	10.6407	7.16169	11.4547	14.4818	30.5706	11.9426	10.0429	4.21973
ENSG00000249007.1	RP11-510N19.5	0.495999	0	3.19327	0.434971	0.0720862	2.73056	2.25921	70.3866	709.51	256.15	341.517	219.562	1.82947	2.60737	2.84673	4.66238	2.00429	7.5556	0	3.31771	0.529986	214.336	92.1202	128.605	135.105	115.408	1677.69	1095.03	835.12	725.801	823.977	1174.24	15.8789	15.9701	160.793	147.666	212.436	141.479	156.329	133.506	0.815643	0.912194	0	2.47729	0	0	2.112	1.59088
ENSG00000226862.1	RP11-569A11.1	8.1738	0	3.21941	3.66319	4.23144	21.333	16.3629	5.79735	2.65035	0	2.86454	2.81124	8.52651	0	1.88541	0	0	355.041	478.857	74.9492	61.4421	14.3079	1.8659	10.0275	3.62785	15.4437	15.889	9.55327	7.81586	21.1981	8.89481	6.17624	0	0	13.0312	16.2011	15.8243	9.27636	10.956	13.2901	29.0572	31.2821	41.9896	33.2906	20.0278	27.7346	18.0897	22.3869
ENSG00000225620.1	RP11-569A11.2	0	0	0	0	0.211323	0	0	0	0	0	0.821017	0	0	0	0	0	0	0	0	1.88745	2.72206	3.39818	1.12911	0	1.13628	2.11748	0	0	0	1.61548	1.78749	3.2922	0	0	1.96389	2.99161	2.47393	0	0	0	1.9876	0	0	0	0	0	0	2.57957
ENSG00000260021.1	RP11-480I12.10	0	0	0	0.925707	0.680865	0	0	0.767227	9.55768	16.8348	1.36128	12.3758	0	0	1.264	0	0	0	0	0	0	0	0	0	0	0.458115	0	0	0	0	0	0	0	0	0	0.632092	0	0	0	0	0	0	0	0	0	0	0	0
ENSG00000228288.5	PCAT6	4.08904	6.35945	8.46343	6.22757	0.591976	183.067	202.968	21.5382	111.114	123.624	45.2767	80.5787	2.07282	7.26976	6.79315	6.93687	0	49.1094	56.9485	12.3255	9.89934	17.4921	17.4804	17.4908	14.5399	14.8636	17.3951	14.7019	11.6058	7.33	6.60931	11.3754	29.701	27.5209	12.1679	19.8625	21.3663	8.24978	15.8135	11.8971	7.85401	12.0442	9.46409	12.0292	9.43766	18.7976	12.84	15.4993
ENSG00000234996.3	RP11-480I12.7	4.19143	8.49639	11.3521	9.14218	1.11249	4.32101	9.15799	3.33641	1.00523	0.832307	3.17338	1.65448	0.404246	1.49767	0.483205	2.58565	1.9475	5.16687	2.64142	7.32742	9.6867	18.6506	20.0999	22.5335	22.2452	19.9628	38.0003	32.2759	24.6198	22.4144	37.6741	26.4555	8.77951	23.854	15.5077	13.3498	11.2559	11.071	11.1898	8.5619	155.434	232.811	97.7047	202.272	149.235	138.575	132.191	110.822
ENSG00000234775.1	RP11-335O13.7	0	5.07313	0	1.62059	0	0	11.2267	3.25626	1.3805	1.99481	0.58747	3.09292	0	0	0	0	5.93737	68.4007	0	2.86004	8.49373	2.50801	4.565	2.05447	2.42871	1.72127	3.42883	0	1.09965	2.10955	0	0	0	0	12.1472	4.64157	9.20689	4.87974	1.13538	1.37839	2.1971	2.81239	0	1.98887	1.67919	0	1.5993	1.65044
ENSG00000224671.2	RP11-335O13.8	0	0	0	0	0.23104	0	0	0	0	0	0	2.21026	0	0	0	0	3.88443	0	0	0	0	0	1.35188	0	2.51852	0	0	2.4542	0	0	0	0	0	0	1.18233	1.6112	2.76844	1.38115	3.2854	2.04212	0	0	2.64177	4.20926	0	0	0	0
ENSG00000231507.1	LINC01353	29.6453	25.8295	15.0665	22.8006	7.54997	0	0	2.31575	15.5296	17.9452	10.4668	15.4877	10.9042	26.6626	16.358	25.6113	43.8493	0	5.31545	4.51048	0	0.469467	1.02153	3.83062	2.74578	1.31072	7.3843	10.1276	4.10543	0.512406	3.8991	2.39689	0	0	1.1152	0.395248	1.5549	5.67694	1.67643	1.9057	19.6593	11.7375	7.7233	4.76647	5.89643	6.87998	22.5434	20.4095
ENSG00000233791.4	LINC01136	2.9735	3.34187	2.21986	1.13219	1.05467	0	0	2.95092	4.06541	4.61051	2.33077	5.83023	4.1134	11.2372	11.193	7.52791	5.10999	0	1.47168	0.151792	0.623275	3.77171	0.975071	0.133024	0.627489	0.808775	2.02528	0.363624	1.7979	1.23741	0	0.350644	112.413	39.3642	0.702054	1.1158	1.35453	1.36977	0.11164	0.138419	0.208926	0	1.93616	4.11057	4.60609	2.38402	1.26548	0
ENSG00000176754.11	LINC00303	0	0	0	0	0	0	0	0	0	0	0	0	0	0	0	0	0	0	1.90412	0.373815	0.530984	0.344342	0.494634	0.156787	0.592273	0.534443	0	0	0	0	0	0	0	0	0.924555	0.299364	0.50059	0.237467	0	0	0.384811	0	0.241157	0.338663	1.08015	0.706775	0	0
ENSG00000261065.1	RP11-74C13.4	1125.67	805.482	696.528	968.357	151.799	69.5297	76.6919	74.5227	92.0718	113.525	149.571	73.6224	8.15457	11.2172	16.8952	22.7455	6.98117	40.3436	21.3336	45.2281	34.7705	191.925	196.354	183.631	189.708	134.734	168.492	436.738	523.024	218.594	415.032	104.956	328.386	384.655	86.2395	91.7394	76.7051	61.7769	74.3951	60.6048	41.4878	16.0732	17.7489	41.1894	26.9567	45.6592	55.288	38.0024
ENSG00000230550.1	RP11-74C13.3	32.8878	35.5932	24.5038	48.3909	1.60212	0	2.01919	0.943311	1.89146	2.66457	1.18073	2.44886	0	0.28528	0.241511	1.70543	3.62015	3.8831	3.15463	0.986495	1.39455	5.35558	6.52668	6.73735	6.56218	6.24622	5.46453	19.1825	17.6705	8.32424	11.3541	5.25524	0	0	3.2329	1.57529	2.69054	2.26077	2.9461	1.50587	2.08237	0	0	0.710785	1.10141	0.637744	0.995411	2.05528
ENSG00000231691.1	RP11-203F10.5	1.95117	1.98152	6.22003	7.31829	5.21808	0	0	0	0	0	0	0	0	0	0	0	28.8827	0	0	1.30813	7.40562	65.3508	75.169	70.8354	56.864	57.3486	12.3109	17.9005	19.0186	25.7915	16.2268	11.6987	0	0	23.8752	26.4771	14.4161	12.6491	32.0896	6.07466	0	0	0	0	0	0	0	0
ENSG00000280924.1	LINC00628	0	0	0	0	0	0	0	0.845188	1.27639	0	0.341842	0.864834	0	0.533398	0	0	0	0	0	0	0	0	0.558732	0.245501	0.561587	0.170482	0.638442	1.58042	1.33714	2.70557	2.08639	1.47194	0	0	0	0	0	0	0	0	0	0	0.701271	0	0	0	0	0
ENSG00000226330.1	RP11-739N20.2	1.53513	0	2.40126	1.58301	0.401276	0	0	0.905617	1.39116	0	1.36267	2.84634	2.10434	10.857	2.77639	7.67391	32.7489	0	0	8.53909	5.18975	15.2932	15.9515	15.2036	14.4905	15.5826	18.1875	42.1118	50.6517	40.2691	68.282	43.0637	28.4706	0	9.1204	20.5301	22.7622	27.1941	21.6432	15.0675	17.0424	16.7572	32.306	17.0837	31.5805	14.6136	8.18621	16.5873
ENSG00000240710.1	RP11-430C7.4	1.2292	4.47655	0	0	0.703771	4.65657	7.8335	1.19884	0.874447	1.2521	0.425604	0	14.6208	26.5148	17.9377	18.47	2.8812	0	0	1.33857	0	6.62579	5.96185	7.22528	3.93337	6.61806	4.2441	2.44362	2.55065	3.34287	4.34972	8.25692	0	0	2.58157	0.524092	0.879915	2.89041	2.43977	0.594802	3.52919	9.07349	5.30043	4.65889	7.01312	6.99638	2.08008	3.23523
ENSG00000240219.1	RP11-430C7.5	2.79212	2.48947	2.41844	0.212967	0.3577	2.38966	1.01809	1.68247	1.58525	0.313822	2.21467	2.79427	34.3386	58.8097	32.4969	42.5329	7.67452	3.72977	5.9125	1.06093	0.214631	9.34693	4.85887	6.23386	5.89775	7.61666	5.86358	2.8724	4.55307	4.44305	7.10459	6.44152	3.39808	10.4352	3.57475	3.67542	2.21965	2.29501	3.91408	3.01161	11	7.16112	7.5361	9.50788	8.93177	11.2121	6.41784	3.97433
ENSG00000228153.1	RP11-23I7.1	0	0	0	0	0.195695	0	0	0	0	0	0	0	0	0	0	0	0	0	0	0	0	3.57635	1.46742	0.987252	0	1.50881	0	1.24862	0	0	0	2.07881	0	0	0	0	0.886231	0	0	0	0	0	1.22335	0.97157	0	0	0	0
ENSG00000225063.1	RP11-383G10.5	1.06383	0	1.67983	0	0.543027	0	0	0	0.818005	0	0.415335	0	0.589091	0	0	0	1.30158	0	0	0	0	0	0	0.597222	0	0.409581	0	0	0	0	0	0	0	0	0.391693	0	0.931127	0	0.538014	0.670023	0.851073	0	0	0	1.11223	0	0	0
ENSG00000226235.1	LEMD1-AS1	44.7289	46.3556	60.4727	61.2985	14.3271	1.81771	3.1561	0	0	0	0.3283	0.813473	0.107096	0	0.195252	0.219836	0	0	2.6269	0.129906	0.179678	1.11308	1.09822	1.21935	1.373	2.49073	0.751384	0	0.588946	0.495558	0.533965	0.434893	5.89287	2.98416	0.428144	0.404483	0.95043	0.245135	0.38893	0.710213	0.331275	0	0	0.143327	0.44359	0.506902	0.199933	0
ENSG00000281406.1	BLACAT1	0.204629	0.184729	0.769044	0.514954	0.0928345	69.0715	63.0756	8.83454	16.8025	8.75043	31.9456	31.8971	1.55549	1.51202	1.58734	1.49102	2.47231	1.46563	3.48036	0.454132	0.313095	13.7214	21.7358	15.5192	15.8153	16.3643	7.521	4.47465	5.10371	5.99826	3.47763	6.09918	2.68043	0	19.5488	18.117	21.0907	23.0232	21.0117	32.4098	0	0	0	0	0	0	0.162965	0.170721
ENSG00000224717.1	RP11-576D8.4	0.653698	0	0.433266	0.126245	0.0548366	37.8182	43.1212	0	0	0	0.138621	0.203753	1.21531	0.806286	0.961728	0.401979	0.267116	0	1.07166	0.223375	0.480651	0.813196	1.13686	0.797359	0.66275	1.48225	0.877406	0.57084	0.388131	0.195796	0.217855	1.14236	0	0	0.42391	0.178034	0.376872	0.142639	0.854672	0.208547	0.36821	0.279927	0.405008	0.447328	0	0	0.660066	0.320868
ENSG00000227687.1	RP4-681L3.2	0	0	0	0	0	0	0	0	0	0	0	5.73228	0	0	0	0	0	0	0	0	0	0	0	0	0	0	0	0	0	0	0	0	0	0	28.4359	12.5032	25.4818	37.5391	33.3808	39.2896	0	0	0	0	0	0	0	0
ENSG00000236889.1	RP11-38J22.1	0	0	4.46208	0	1.80997	0	0	0	0	0	0	0	0	0	0	4.82577	0	0	0	0	0	4.3261	0	0	0	0	0	0	0	0	4.99588	0	0	0	0	3.34462	2.93279	0	0	0	0	0	0	0	0	0	0	0
ENSG00000226780.1	RP11-38J22.3	0	0	1.02165	1.2574	0	11.5405	0	0.668118	0	0	1.03023	0	0	0	0	0	0	0	8.06985	0.860293	0	1.5663	1.10822	1.44322	1.01643	0.925008	2.81376	1.93018	1.55192	3.27025	1.76137	3.7653	0	0	0.92457	0	0.555086	0.509842	1.22348	0	6.95258	4.92565	4.85491	13.869	3.11112	9.21642	2.843	2.79656
ENSG00000233501.1	SRGAP2-AS1	0	0.390653	0	1.07236	8.03464	0	0	0.357372	0.918922	3.68597	0.970173	1.46322	1.89798	1.57441	0	1.18447	14.6659	2.83695	4.59946	0.207872	0	0	0	0.377108	0	0.443143	0	0.79689	0.206676	0.230045	0	0	0	0	0.349514	0	1.04437	0.231796	0.280853	0.35254	0.374045	0.731942	0.693181	0	0	1.08986	0	0
ENSG00000162888.4	C1orf147	2.98107	3.0198	1.83105	3.48483	0.47974	0	0	1.59796	2.1727	2.6532	3.00226	0.249265	16.7156	36.1532	20.9104	31.661	3.72093	1.75917	0	0.871474	1.04031	1.17503	2.0665	2.28656	2.16656	2.18795	2.83698	4.23285	4.62659	3.76689	2.95555	4.36464	0	0	3.53002	6.23138	4.00264	5.63439	4.63085	3.18736	2.49256	1.05196	2.97118	3.84158	2.07952	3.08474	3.16912	4.01614
ENSG00000261000.1	RP11-534L20.5	0	1.6005	1.29385	0	0.131278	0	0	0.860183	0	0	1.26852	2.6959	8.21149	45.7314	13.147	48.493	0	13.0541	0	0	0	1.0166	0.695984	3.54961	4.74827	1.25372	2.33797	0	5.12127	2.11758	2.2871	0	0	0	4.25274	2.62775	2.92604	6.37274	0	1.03247	2.54771	0	0	1.07678	5.17419	0	1.56345	0
ENSG00000279946.1	CH17-76K2.6	0	0.200363	0	0.171382	0.124623	0	0	0.233358	0	0	0.162983	0	0.484649	0.309497	0.261587	0.794456	1.25245	3.22796	0	0.253668	0	0.242526	0	0.229942	0	0.143936	0.332492	0.157221	0.364938	0.133103	0.138419	0.320643	0	0	0	0	0.410845	0.460192	0.0923844	0.338527	0.193812	0	0.360542	0.157193	0.23763	0	0	0
ENSG00000237605.1	RP11-343H5.6	0	0	0	0	0	15.2123	0	1.42735	1.97875	11.5638	8.81157	8.73211	0	6.24002	2.52126	2.55447	0	0	15.0494	10.8117	2.60788	3.42828	5.3872	1.45788	2.1429	3.19402	3.21793	0	0	0	1.73265	3.17107	0	0	3.80266	1.46902	7.33133	1.22711	1.43412	5.25881	0	4.1313	5.82786	0	2.48945	2.98125	4.75255	2.3947
ENSG00000275392.1	RP11-164O23.8	35.9265	5.47027	12.7162	29.4678	0.601407	0	0	0	0	4.38758	0	0	0	0	1.33463	1.3437	0	0	0	2.33061	5.6942	4.44956	1.90417	4.78442	6.0688	4.91876	7.2731	0	2.54233	6.08965	2.91573	12.9463	0	0	3.9633	0	0	7.44247	3.08099	1.93483	11.9186	11.2957	5.31669	23.1641	21.963	16.7445	11.6486	29.5241
ENSG00000243636.1	RP11-164O23.7	0	0	0	0	1.64844	0	0	0.469564	0	1.09225	0	0	0	0	0.322697	0	2.98022	0	0	0	0	0	0	0	0.332748	0	0	0	0	0	0	0	0	0	0	0.357695	0	0	0	0	0	0	0.97491	0	0	0	0	0
ENSG00000237074.1	RP11-6J21.2	0	1.44144	0	1.44282	0.613575	0	0	0	0	1.3321	0	0.920474	0	0	0	0	0.570545	0	0	0.731868	0	0.60845	0	0	0.416053	1.04053	0	0	0	0	0	0	0	0	0.800258	0.878036	1.66041	1.82971	0.449851	1.16433	0	0	0	0	0	2.17737	0	0
ENSG00000274245.1	RP11-357P18.2	39.535	38.2941	27.4659	7.86509	2.87667	0	0	4.81477	68.8675	85.6832	23.1497	20.2154	53.3225	26.8428	49.0681	21.6213	11.67	18.4039	0	2.32217	8.7726	10.0609	6.59833	8.31891	9.80363	5.58974	5.21711	8.13882	5.04989	3.02034	2.93617	14.2135	0	33.2771	14.823	10.8599	10.9586	7.69112	14.286	7.09564	13.4588	19.4371	23.5385	8.51742	6.48017	11.0191	2.601	7.76372
ENSG00000236911.5	RP11-78B10.2	10.6126	0	7.97685	9.85949	0.380561	0	0	0	0	0	0.620107	0	10.945	14.7797	2.49488	3.03619	9.45165	0	0	0	0	59.7598	42.7661	106.409	33.2913	50.4572	5.3009	6.31983	9.13719	6.68918	7.15681	12.4053	0	0	1.62337	1.87373	3.15189	3.33364	1.28975	0	1.43112	9.18542	6.97922	9.72457	5.82273	9.2023	6.32696	4.83947
ENSG00000203709.8	C1orf132	9.62207	7.28091	2.60747	4.85974	3.92306	0.578507	0.631639	0.961738	10.184	10.4877	6.38205	9.15735	17.9637	37.0082	12.045	34.5709	22.1188	1.12304	1.16167	0.947366	0.604673	4.75066	3.52521	4.57829	2.69715	1.55865	3.24675	2.33559	3.20335	2.50951	2.16251	2.53753	2.5025	2.46069	1.39013	1.64503	1.42231	0.85477	1.43297	1.04824	3.10627	1.79128	2.07571	2.53274	2.91342	1.64247	0.863506	1.24096
ENSG00000226202.2	RP11-328D5.1	0	0	0	0	0.183162	0	0	0	0	0	0	0	0	0	0	0	2.946	18.2775	0	2.42878	4.80402	0	1.7425	3.27043	0	1.90866	0	0	2.3504	0	0	1.67007	0	0	0	0	0.734145	1.35425	3.24181	0	6.15596	0	5.70676	1.65228	2.60087	8.88585	2.21248	9.05732
ENSG00000261453.1	RP11-565N2.1	8.27992	0	0	0	2.84302	0	0	0	0	0	0	0	0	0	0	0	0	0	0	0	0	0	0	4.02346	0	0	5.29392	5.16776	0	0	0	0	0	0	0	0	0	0	0	0	0	0	0	0	0	0	0	0
ENSG00000259815.1	RP11-565N2.2	0	0	0	0	9.54336	0	0	0	0	0	0	0	0	0	0	0	0	0	0	0	0	0	0	0	0	0	4.38577	0	3.62206	0	0	0	0	0	0	0	0	0	0	0	0	0	0	0	0	0	0	0
ENSG00000232812.1	RP11-459K23.2	0	2.23199	0	0	0.952737	0	0	0	0	0	0	0	0	0	0	0	0	0	0	0	0	0	0	0	0	0	0	0	0	1.47667	1.48767	0	0	0	0.714369	0	3.10431	0.718795	0	0	0	0	0	0	0	0	0	0
ENSG00000236950.1	RP5-1051D14.1	0	2.06844	0	0	0.165363	0	0	0	0	0	0	0	0	0	0	0	0	0	0	0	0	0	0	0	0	0	0	0	0	0	0	0	0	0	0	0	0	0	0	0	0	0	0	0	0	0	0	0
ENSG00000232537.1	RP11-385M4.1	0	0	0	0	0	0	0	0	0	0	0	0	0	0	0	0	0	0	0	0	0	0	0	0	0	0	3.49353	0	0	0	0	0	0	0	0	1.05567	0.916892	0	0	0	0	0	0	0	0	0	0	0
ENSG00000227940.1	RP11-372M18.1	0	0	0	0	0	0	0	0	0	0	0	0	0	0	0	0	0	0	0	0	0	0	0	0	0	0	0	0	0	0	0	0	0	0	0	0	0	0	0	0	0	0	0	0	0	0	0	0
ENSG00000231648.1	RP11-372M18.2	0	0	0	0	0	0	0	0	0	0	0	0	0	0	0	0	0	0	0	0	0	0	0.412672	0	0	0.329857	0	0	0	0	0	0	0	0	0.348711	0.439794	1.18187	0.362542	0	2.21725	0	0	0	0	0	0	0	0
ENSG00000230937.8	MIR205HG	0	0	1.19076	0	0	0	0	0	0	0	0	0	0	0.0850747	0.338517	0.995133	2.19744	1.41886	6.89896	0	0	9.4945	28.8757	19.4914	10.7401	5.87341	0	5.90904	4.39984	7.00226	5.5369	2.24405	0	0	42.8629	37.5192	39.7021	21.0931	16.3293	27.9758	6.18963	0.302091	0	4.14592	1.66678	1.4799	51.6996	0
ENSG00000224260.5	RP1-272L16.1	0	0	0	0.67736	0	0	0	0.670247	1.06058	0	1.90541	1.89887	0	0	0	0	0	0	0	0	0	0	0	0	0	0.378866	0	0	0.405541	0.676942	0.462151	0	0	0	0	0.324717	0.572152	0	0	0.399592	0	0	0	0	0	0	0	0
ENSG00000227591.4	RP1-28O10.1	17.8975	22.4357	23.0252	18.1449	29.7741	0	10.0443	2.25178	9.58761	38.6838	32.8208	51.1999	8.93114	19.1326	7.30346	17.1385	5.73679	24.0809	56.3945	11.8601	16.6526	2.59821	1.8687	0	1.71481	2.31476	2.43474	8.50201	0	5.5471	6.31737	9.65427	0	0	3.85628	8.09398	8.40431	7.43242	5.91574	7.3735	1.98349	4.04192	5.69221	9.03303	0	4.35543	3.26561	0
ENSG00000203706.7	SERTAD4-AS1	0	0	8.89932	0	1.67552	11.9837	28.7099	73.7277	86.7676	296.714	89.6748	105.709	0	1.38806	0	1.22169	212.242	18.575	84.2955	159.827	133.038	10.6558	10.7884	7.89131	19.6779	7.03646	106.121	24.8323	20.1193	32.6331	25.7339	21.1523	0	0	26.6311	33.2436	14.2006	21.3035	18.3852	12.2172	30.416	57.9766	33.775	22.6037	26.8093	25.4169	18.6902	73.5018
ENSG00000279333.1	RP11-75I2.3	1.9273	0.988369	13.357	0.557016	0.923402	15.986	15.1094	2.55945	1.20898	0.928324	2.02921	1.34193	0.39421	0.686986	0.578249	0.900374	12.4279	1.51671	0	0.764085	0.735256	1.27364	1.03888	1.68409	0.980128	1.00569	3.6775	4.50281	3.93392	2.39515	1.99711	4.41944	0	0	0.661138	0.61569	1.36458	1.25261	1.20453	1.59454	3.75672	2.76823	4.78611	2.7173	3.62019	3.87871	2.54515	3.79533
ENSG00000234233.1	KCNH1-IT1	0	1.01461	2.35136	0	0.907494	0	4.65341	0	5.19014	2.89495	1.27957	1.07925	0	0.636163	0	0	0	0	0	0	0	0	0	0	0.420543	0	0.703117	0.703165	0.61316	0.6089	0	0	0	0	0	0	0	0	0	0	0	0	0	0	0	0	0	0
ENSG00000223562.1	RP11-543B16.3	0	0	0	0	0	0	0	0	0	0	0	0	0	0	0	0	0	0	0	0	0	0	0	0	0	0	0	0	0	0	0	0	0	0	0	0	0	0	0	0	0	0	0	0	0	0	0	0
ENSG00000153363.11	LINC00467	237.033	258.985	305.011	346.049	37.5955	16.7786	15.0536	16.7093	11.9062	29.9026	22.3011	10.8832	25.1953	22.567	33.2925	23.5558	17.6775	108.791	197.91	110.086	118.486	56.0308	34.3211	66.2587	52.2006	54.4226	77.8739	90.5257	110.567	69.0814	62.8365	74.599	564.653	517.827	39.8659	24.9748	27.245	26.424	31.6307	37.1225	67.2746	63.6375	78.6982	114.95	30.9227	66.7474	66.4943	78.9557
ENSG00000223649.1	RP11-359E8.3	0	0	0	0	0	0	0	0	0	0	0	0	0	0	0	0	0	0	0	0	0	0	0	0	0	0	0	0	0	0	0	0	0	0	0	0	0	0	0	0	0	0	0	0	0	0	0	0
ENSG00000261314.1	RP11-359E8.5	0	2.60452	0	1.20998	0	0	0	0.591578	0	0	0	0.946018	0	0	0	0.973888	0	0	0	0.727315	0	0	0	0	0	0.395558	0	0	0	0.778827	0.809514	0.96737	0	37.8857	0	0	0	0.422629	0	0	1.05322	0	0	0	0	0	0	1.2727
ENSG00000228792.2	RP11-354K1.2	6.36426	7.5312	7.83058	7.00059	7.65776	0	0	0	0	0	0	0	0	0	0	0	0	0	0	0	0	0	0	0.701805	0.521375	0.485236	2.67324	7.22832	6.57852	6.18229	2.511	0.867485	0	0	0	0	0	0.525602	0	0.768162	0	2.14004	0	0.826825	1.37372	0	0	0
ENSG00000227764.1	RP11-354K1.1	0	0	2.49757	0.469933	0.214882	0	0	1.67629	1.46715	0.677	0.198989	0	0	0	0	0	0	0	0	0	0	0	0	0	0	0	0	0.381633	0	0	0.32998	0	0	0	0	0	0	0	0	0	0	0	0	0	0	0	0	3.09257
ENSG00000231057.3	RP11-122M14.1	1.27449	0.29785	0.484152	1.16118	0.489845	0	0	0	0	0	1.21736	0	0.157389	0	0.57362	0.157865	0	0	2.07465	4.50913	0.927826	3.25824	4.30552	3.99099	4.47495	5.79602	1.87365	1.08329	1.0599	1.47744	1.45783	1.16692	0	0	9.08828	7.26973	0.510975	5.61042	8.48131	10.2677	0	0	0	1.08021	0.323139	0.36886	0	0
ENSG00000226868.1	RP11-122M14.3	0	0	0	0	0	0	0	0	0	0	0	0	0	0	0	0	0	0	0	0	0	0	0	0	0	0	15.7957	0	0	0	0	0	0	0	0	14.5891	0	0	0	0	0	0	0	0	0	0	0	0
ENSG00000229258.4	RP11-552D8.1	4.89521	0	6.19028	0	0.589362	0	0	0	0	0	0	0	0	0	0	0	0	0	0	0	0	0	1.42818	0	0	0	1.11432	10.8689	3.47884	3.83703	3.19045	0	0	0	0	0	0.585385	0.975295	0	0	0	0	0	0	0	0	0	0
ENSG00000229983.1	RP11-15I11.2	1.68423	0	1.31394	1.57256	0.375107	0	0	0.867614	0	0	2.93415	4.02959	0	0	0	0	0	0	10.9975	1.05709	0	0	0.672419	0	1.23225	0.593522	0	0	0.929325	0	1.0579	2.41431	0	0	1.11153	2.25755	2.5894	0.62957	2.24974	2.78851	1.4124	0	0	1.16624	5.88276	2.18744	1.71918	0
ENSG00000226251.4	RP11-15I11.3	0	0	2.45781	5.64812	3.3757	0	0	23.9803	4.48942	10.1279	26.2126	29.97	0	0	0	3.01094	42.8181	63.3334	46.6462	2.28635	27.1353	1.79217	1.51239	0	0	3.19443	0	0	6.75121	1.75612	0	0	0	0	0	0	4.77115	1.51758	0	2.25235	10.1732	32.0993	8.51467	15.5097	29.2353	0	3.41444	13.5522
ENSG00000230063.1	RP11-384C4.6	0	0	0	0	5.92244	0	0	0	0	2.22383	0.877924	0	0	4.59937	0	2.29295	98.8108	20.2009	31.7165	0	2.82329	1.05765	1.87095	1.15849	2.061	2.33252	0	1.66646	1.67182e-06	0	0	0	0	0	0.644829	1.78196	2.00247	3.03956	1.681	0.960058	0	0	2.56076	0	3.51623	0	0	0
ENSG00000234915.1	RP11-384C4.7	11.8699	5.32768	4.31326	0	4.71435	0	0	0	0	5.00315	0	0	3.6716	3.35445	4.67447	6.02695	21.9161	0	0	5.69303	2.31961e-06	0	0.000669641	5.46924	1.74471	0	0	3.82823	2.99354	0	7.00376	0	0	0	1.60585	7.90337	15.3794	4.54386	3.35339	9.95473	6.02593	11.4482	5.36543	0	0	0	0	0
ENSG00000229832.1	RP11-384C4.2	0	0	1.76635	0	6.3564	0	0	7.08221	8.27778	29.3621	5.59864	6.48422	19.9032	22.5635	37.9553	19.728	66.781	0	0	9.53826	10.8456	9.08665	3.6876	4.8479	11.124	11.5912	6.43516	13.0503	7.78188	8.39468	14.7477	14.8372	0	0	20.8192	19.8645	29.282	23.8714	20.7351	47.4985	10.0305	8.29259	9.52782	9.30128	15.5884	5.86598	2.23902	2.30134
ENSG00000224535.1	RP11-61J19.2	0	0	0	0	0	0	0	0	0	0	0	1.94632	0	0	0	0	0	0	0	0	0	0	0	0	0	0	0	0	1.63952	0	0	0	0	0	0	1.45521	0	0	0	0	0	0	0	0	0	0	0	0
ENSG00000228067.1	RP11-61J19.3	5.07436	4.28737	3.76402	3.80286	0	0	0	2.06601	0	0	1.46791	3.28819	0	0	0	0	0	0	0	0	0	0	1.94984	0	0	2.90522	0	3.3383	0	0	0	3.29173	0	0	1.50579	0	0	3.15118	0	0	0	0	0	0	0	0	4.74343	4.79531
ENSG00000260805.2	RP11-61J19.5	7.78561	3.54279	6.34024	6.93548	2.17483	75.5337	73.5951	6.56677	20.8972	36.4902	14.4705	47.8256	16.8516	16.613	14.5731	17.4179	14.3837	26.8652	28.9614	8.12905	7.46654	10.5228	9.22452	9.96034	10.3602	7.10211	9.18184	5.17688	7.44869	6.04557	5.40309	5.03979	6.10485	15.0276	6.72602	6.72559	8.6444	3.84281	6.37826	5.12809	5.76209	5.47122	5.57315	6.47442	5.96467	5.91286	5.48256	5.64698
ENSG00000235862.2	RP11-338C15.5	0	0	0.163571	0	0	0	0	0.146001	4.30968	4.02395	0.897912	2.76055	0.261626	0.939307	0	2.07678	0	1.65255	1.28943	0.133763	0.191829	0	0	0	0	0	0	0.150262	0	0	0.137616	0.137606	0	0	0.150561	0.48566	0.193368	0.0940071	0.11022	0	0	0	0	0.388635	0.198413	0	0.178752	0
ENSG00000237980.1	RP11-338C15.3	0	0	2.53527	1.49834	0	0	0	1.67229	0	1.69427	0	1.27371	0	0	0	0	0	0	0	1.12151	1.59388	0	2.74252	0	0	0.649926	0	3.56604	1.87134	2.89056	2.14991	1.12007	0	0	1.19846	2.56653	0.714769	0	3.36921	5.10895	1.2945	2.92795	2.79259	2.15629	0	0	0	3.30578
ENSG00000198468.6	FLVCR1-AS1	11.4627	83.0536	33.7162	14.6773	8.5803	35.0235	28.2264	33.1414	3.39792	16.7911	21.3912	16.0692	55.5602	48.2855	63.2114	46.1713	16.05	103.116	83.1767	18.7255	10.0995	14.8592	17.6366	12.4858	34.5115	22.1468	12.5742	11.7684	38.8604	13.3424	30.0128	33.5955	223.881	202.789	34.5212	37.7462	6.32752	20.0592	21.3174	20.5531	35.4665	1.99889	18.4718	28.7368	11.7916	8.99407	31.4521	23.3871
ENSG00000225233.1	RP11-554K11.2	0	0	0	2.05533	1.5203	0	0	0	0	0	0	0	0	0	0	1.14897	18.6726	0	0	0	4.16081	0	0	0	0	0.884005	0	0	0	0	0	0	0	0	0	0	1.04879	0	0	0	0	10.5902	0	2.14406	0	7.33719	2.84879	0
ENSG00000228255.1	RP11-323I1.1	0	0	0	0	1.77798	0	0	0	0	0	0	0	0	0	0	0	0	0	0	0	3.60707	2.56392	0	2.46699	0	0	0	0	0	0	0	0	0	0	0	0	0	1.55972	0	2.34175	0	0	4.21807	7.1985	0	0	0	0
ENSG00000230461.7	PROX1-AS1	134.682	122.735	122.226	157.733	50.944	1.78536	15.8791	1.44045	6.07836	4.24267	0.93143	3.3496	0.818735	0.17877	0	0	216.732	19.909	41.83	146.849	238.122	9.08538	15.9469	12.7211	14.1438	9.56157	13.5191	28.6207	17.3354	33.9157	21.6652	77.1282	76.1089	54.6866	15.9257	28.9305	24.3028	16.185	21.5354	20.2252	68.7985	50.1454	71.6638	57.5756	46.7493	33.1971	50.5965	94.1923
ENSG00000281664.1	LINC00538	1.80286	4.08283	0.435095	1.42784	1.61859	0	0	0	0	0	0	0	0	0	0	0	2.93195	0	0	1.03548	1.0093	0	0	0	0	0	0.769662	0	0.534168	0.304882	0.906477	0.393465	0	0	0	0.171523	0	0.139989	0	0	1.46134	0	1.772	0.398786	0	1.41307	0	0.516478
ENSG00000274895.1	RP11-478J18.2	7.74127	5.02706	6.00469	3.17886	3.42951	0	0.924574	0.980253	0	0	0	0.232894	0	0	0	0	11.2686	9.4393	15.2167	4.75897	4.89176	1.10298	0.896676	0.74465	1.20635	1.01723	1.27333	1.08545	1.29823	2.13734	2.4697	1.67753	9.45251	9.37968	1.00416	0.756932	1.26208	1.12929	1.03263	1.04023	3.29089	1.32638	4.69764	5.32517	2.1377	2.71538	3.46867	4.69223
ENSG00000272167.2	PROX1-AS1	8.019	6.7807	2.41632	3.9333	3.67262	0	0	0	0.325949	0.869662	0	0.310285	0	0	0	0	30.4076	0	2.73395	10.5329	6.63483	1.80809	0.895775	0.675931	0.903841	0.906291	0.324452	0.619711	1.20947	1.37331	1.11569	4.53516	0	0	0.269509	0.497066	1.50248	1.64807	1.0009	3.79291	3.48336	2.48288	6.37678	3.48517	1.09325	2.50146	0.45545	1.83793
ENSG00000228470.1	RP11-176D17.3	52.4981	91.0776	59.5645	96.8723	1.12227	0	0	43.3949	47.4862	23.3615	22.7591	44.7943	1.67298	3.29717	2.8497	0	28.5066	0	0	59.0699	30.6417	45.5451	62.2794	51.747	57.26	74.8152	15.3429	12.0929	17.6731	25.4929	21.5695	32.6879	0	0	12.2476	30.8711	31.0655	31.7311	33.0002	25.7976	43.2737	73.1238	94.2938	52.5909	62.1572	55.6237	96.0334	80.9017
ENSG00000229242.1	RP5-1111A8.3	0	0	0	0	0	0	0	0	0	0	0	0	0	0	0	0	2.13954	0	0	0	2.61978	0	0	0.606075	0.417301	0	0	0	0	0	0	0	0	0	0	0	0	0	0	0	0	2.27543	0	0	0	0	0	0
ENSG00000233620.4	RP11-22M7.2	0	0	0	0	0	0	0	0	0	0	0	0	0	0	0	0	19.2822	0	0	6.03839	0	0	0	0	0	0	0	0	0	0	0	0	0	0	0	0	0	0	0	0	0	0	0	0	0	0	0	0
ENSG00000236292.1	RP5-1099E6.3	0	0	0	0	0	0	0	0	0	0	0	0	0	0	0	0	0.855944	0	0	0	0	0	0	0	0	0	0	0	0	0	0	0	0	0	0	0	0	0	0	0	0	0	0	0	0	0	0	0
ENSG00000234070.1	SPATA17-AS1	9.41922	18.4029	5.73604	10.7784	1.15777	0	0	4.90731	0	2.64459	0.901242	0	0	0	0	0	15.0472	0	0	3.3062	15.7012	18.3903	19.7217	37.2613	23.2067	33.9428	10.9194	2.01261	6.05425	9.87671	5.39053	3.80321	0	0	11.8277	17.6998	3.1338	12.1146	10.8488	12.2841	17.418	4.41825	16.4887	12.2091	8.43961	9.374	2.48761	5.11337
ENSG00000231814.2	LINC00210	0	0	0	0	0	0	0	0	0	0	0	0	0	0	0	0	0	0	0	0	0	12.2983	3.51134	11.789	9.68875	24.2225	0	0	0	0.603914	0	0	0	0	0	0	0	0	0	0	0	0	0	0	1.8809	0	0	0
ENSG00000230714.1	RP11-152L7.1	0	0	0	0	0	0	0	0	0	0	0	0	0	0	0	0	0	0	0	0	0	0	0	0	12.171	17.0312	0	0	0	0	0	0	0	0	0	0	0	0	0	0	0	0	0	0	0	0	0	0
ENSG00000232100.1	RP11-152L7.2	0	0	0.428159	0	0	0	0	0	0	0	0	0	0	0	0	0	0	0	3.18948	0	0	1.7464	1.78449	1.75299	0.829834	2.49088	0	0.342625	0	0.302784	0.3044	0	0	0	0	0	0	0.15231	0.556968	0.231847	0.523023	0	0	0.413228	0	0	0	0
ENSG00000232480.1	TGFB2-AS1	0	0	2.59489	1.91653	0.606288	7.28836	12.0407	6.20051	14.4571	50.2195	28.3892	73.9275	0	1.41725	0	0	0	0	9.6812	9.24387	14.3479	4.02818	2.59933	4.25495	2.99739	2.48306	5.2918	0	2.99385	2.35871	1.79907	8.83709	0	0	33.9209	43.798	66.7527	75.9461	74.4412	64.4812	62.822	48.4591	52.2087	60.5054	28.5873	58.8644	34.9501	54.7023
ENSG00000281453.1	TGFB2-OT1	23.1964	27.6556	110.911	62.3745	7.23915	43.6156	39.585	831.999	1556.2	1658.27	3430.48	2365.05	0.581119	11.5911	0.778294	2.01852	64.1589	356.072	303.495	183.578	141.685	92.4197	69.9819	91.0823	74.5564	90.2602	167.643	45.9472	46.7921	80.803	54.1419	176.485	64.6404	66.8888	867.386	682.024	820.095	1050.49	807.371	1010.37	1675.28	2233.75	1664.98	1200.97	1529.97	1868.41	1472.66	2081.9
ENSG00000228208.5	C1orf143	0	0	1.41062	0	0	0	7.83872	1.91248	1.05889	1.47141	0.526463	1.02151	0	0	0.454725	0	0	0	0	0.823869	1.07782	0.768762	1.26071	0.791019	0.504918	0.427449	0	0	0.856192	0.992893	0	0	0	0	3.14635	0.523104	1.44381	4.44312	4.28827	1.37142	0	2.97069	0	7.62407	5.69244	6.69606	1.58951	4.88755
ENSG00000225561.1	RP11-412H9.2	0	0	2.57187	0	0.444949	0	0	0	0	0	0	0	0	0	0	0	0	0	0	0	0	0	0	0	0	0	0	0	0	0	0	0	0	0	0	1.48923	0	2.45965	0	0	0	0	0	0	0	0	0	0
ENSG00000228063.1	LYPLAL1-AS1	55.4346	68.383	57.2009	69.2362	6.49421	0	0	2.79024	3.66017	3.26175	5.38844	3.60936	8.29567	4.93767	3.57377	1.82842	15.852	0	0	35.7287	54.9635	25.5183	20.9367	27.008	23.2796	24.9085	19.5368	17.024	17.0968	17.3287	24.0028	22.4576	0	0	24.3855	18.2481	25.6963	30.7097	35.6289	33.9179	31.7055	30.5554	16.2666	37.9265	20.7885	16.5213	22.4113	35.825
ENSG00000223842.1	RP11-135J2.3	2.01909	0	3.63724	2.41897	3.66558	0	4.45282	1.51267	2.61934	0	3.14039	2.48214	5.96831	1.92777	1.95378	0.5977	47.5528	0	0	0.916659	0.604369	5.07209	4.40986	5.97742	3.6374	5.46893	0	3.66327	3.24229	2.66616	3.23223	5.6032	0	0	2.06229	3.99236	7.84833	10.0906	10.1465	11.2498	4.00536	7.72718	3.8017	4.70105	5.17967	5.91929	4.38943	3.61771
ENSG00000277007.1	RP11-392O17.2	9.01372	7.33093	4.83503	3.71305	2.87082	3.02743	9.76514	2.68377	2.36918	1.04337	3.08102	2.23274	11.1518	2.95915	8.26993	4.75058	50.7681	7.57953	12.1373	4.85044	4.10692	8.25522	11.2148	9.37074	10.6329	10.0209	14.9768	12.5185	10.9553	9.80204	8.28987	20.4926	5.48836	0	14.7953	15.3993	16.67	16.8246	16.4648	15.9289	10.2235	12.3902	17.6346	17.3956	17.2879	11.4878	4.74994	5.9124
ENSG00000228536.1	RP11-392O17.1	12.5826	1.68579	2.91244	8.17327	7.30682	0	0	163.078	7.99241	15.5749	245.852	67.8963	0.54633	0	0.969288	1.44819	42.6354	0	0	3.30772	1.06187	3.71091	1.23622	6.97592	2.41888	4.22286	0	1.1322	1.692	0.99125	0.963488	0	0	0	2.6648	0.510113	2.86404	2.15615	2.61688	2.70428	3.52944	3.5313	7.96772	2.83803	2.1721	5.1512	47.065	3.74019
ENSG00000230024.1	RP11-95P13.1	5.64675	2.53499	4.09322	4.53287	7.39696	0	0	215.773	53.4063	140.463	547.045	505.045	1.15772	0	0	1.02661	0	0	0	6.09095	2.06691	10.3491	1.10634	15.4137	7.85616	6.59792	0	3.77128	3.08579	1.63177	6.87894	1.95219	0	0	2.61584	12.5702	6.07227	14.1223	10.8143	6.65914	17.054	24.9712	12.3471	8.03218	6.39038	15.4032	25.0724	2.75976
ENSG00000238232.1	RP11-95P13.2	0	0	0	0	3.74324	0	0	0	0	0	0	0	0	0	0	0	39.4336	0	0	0	0	0	0	0	0	6.88272	0	0	0	0	0	0	0	0	0	0	0	0	0	0	0	0	0	0	0	0	0	0
ENSG00000226927.1	RP11-302I18.3	0	0	0	0	0	0	0	0	0	0	0	0	0	0	0	0	0	0	0	0	0	0	0	0	0	0	0	0	0	0	0	0	0	0	0	0	0	0	0	0	0	16.7543	0	0	0	0	0	0
ENSG00000260505.1	RP11-410C4.5	0.49824	0	0	0	0	0	0	0	0	0	0	0	0	0	0	0	0	7.12792	0	0.195006	0	0	0.355966	0	0.133718	0.106178	0	0	0	0	0.259316	0	0	0	0	0	0	0	0	0	0.516576	0	0.418764	0	0	0	0.443772	0.439137
ENSG00000231529.1	RP11-410C4.4	0	0	0	0	0	0	0	0	0	0	0	0	0	1.31041	0	0	0	0	0	0	0	0	0	0	0	0	0	0	0	0	0	0	0	0	0	0	0	0	0	0	0	0	2.55155	0	0	0	0	0
ENSG00000221571.3	RNU6ATAC35P	9.60338	21.6839	14.0159	43.2167	1.43617	0	9.94629	0	0	0	0	0	0	0	0	0	1.8549	31.512	0	2.15939	11.0403	4.06468	5.12222	4.26334	11.0422	2.33382	13.3517	8.81078	2.33842	8.21802	10.8773	7.33043	283.115	0	7.59026	2.90014	4.04812	4.73862	4.404	1.8674	4.40141	24.6654	8.16708	10.9587	21.9752	6.46982	0	9.46181
ENSG00000272823.1	RP11-295M18.6	1.92564	0	9.87404	4.82466	1.84993	0	0	0	0	0	0	1.43131	0	0.772636	0	0	0	0	11.0259	2.14887	4.44146	2.00078	1.44579	0.932273	0.671856	0.587545	6.52263	2.58085	2.04696	3.32923	4.63104	2.69192	0	0	8.12501	1.5878	17.0955	14.6408	14.5103	4.72907	3.10509	3.32952	15.6879	5.28107	14.4874	4.98257	14.4794	14.763
ENSG00000238078.1	LINC01352	0	0	5.48171	4.38962	0.349292	0	0	0	0	0.914095	0	0	0	0.377588	0	0	1.52706	0	0	1.01252	4.13756	0	0.704943	0.879782	0	1.06096	3.39661	1.85048	1.95738	1.09655	4.38623	9.88583	0	0	4.16292	3.53546	11.8245	13.5047	9.1779	5.89948	1.54123	15.7355	6.19279	5.91068	21.6874	6.15964	16.1202	12.9192
ENSG00000257551.1	HLX-AS1	7.75105	2.4587	11.5705	6.66783	1.36444	0	0	29.561	62.6065	64.9536	13.2936	26.9599	4.71823	2.61209	0	0	2.98499	21.8676	47.3082	8.45372	9.68892	11.0074	7.60232	9.36492	7.4037	3.4547	48.255	18.8505	15.9053	27.2871	21.8206	30.4894	27.9803	40.4202	75.3348	81.027	87.6322	39.7068	37.7813	28.1246	27.9632	18.2375	19.0896	33.3449	19.5129	20.4461	24.8293	29.774
ENSG00000234754.1	C1orf140	0.260643	0.444413	0.189939	0.205033	0.0151751	0	0	0.0901102	0	0.212666	0.161516	1.03348	0	0	0	0	4.45566	8.59729	0	0.115089	0	0.697782	0.0893126	0.335513	0.291699	0.184716	0.500406	0.308251	0.235695	0.273002	0	0.542512	3.68224	0	0.46087	0.30415	0.55453	0.751328	0.0778372	1.88802	1.20696	0	0	2.02014	0.286529	0	0	0
ENSG00000232436.1	RP11-103C3.1	0	0	0	0	0	0	0	0	0	0	0	0	0	0	0	0	0	0	0	0	0	0.7466	0	0	0	0	0	0	0	0	0	0	0	0	0	0	0	0.448227	0	1.45693	0	0	0	0	0	0	0	0
ENSG00000227925.1	RP11-191N8.2	0	2.13613	0	0	0	0	0	0	0	0	0	0	0	0	0	0	0	0	0	0	0	0	0	0	0	0	0	1.72255	0	0	0	0	0	0	0	0	0	0	0	0	0	0	1.8214	0	0	0	0	2.20588
ENSG00000238042.4	RP11-815M8.1	0	0	0	0	0.146035	0	0	1.28753	0.963605	2.69008	1.80841	1.97953	0.530483	0	0	0	0	0	8.1128	0	0	0	1.02268	0	0	0	0	0	1.45603	0	0	0	0	0	0.42046	0.600665	0.884976	0	0	0	0.981511	0	0.931235	0.806594	0	0	0	1.15691
ENSG00000228437.4	RP11-400N13.2	0	0	0.887534	0	0	0	0	0.378684	0	0	0	0	0	0	0	0	0	0	0	0	0.626552	0	0	0.90988	0.291379	0	0	0	0	0	0	0	0	0	0	0	0	0	0.315108	0.808373	2.06915	0	0	0	0	0	0	0
ENSG00000232679.1	RP11-400N13.3	0	0	0	0	0	0	0	6.61937	4.94628	3.50911	2.7601	11.2486	0	0	0.629652	0	0	0	0	2.81426	0	0	0	0	0	0.536188	0	0	0	0	0	0	0	0	0	1.41174	0	0.563772	0	0	0	0	0	1.07379	0	0	0	0
ENSG00000236230.1	RP11-400N13.1	0.671731	1.35033	0.565644	1.30806	0.0750129	0	0	0	0.914578	1.26666	1.07414	1.86553	0	0	0	0	0	0	0	0	0	0	0	0	0.343098	0	0	0.689576	0	0	0.601949	0	0	0	0.328674	0	0	0	0	0	0.73247	0	0.715109	0	0	0	0.838136	0
ENSG00000226643.2	RP11-358H9.1	0	0	0	4.23389	1.01149	0	0	2.10349	0	9.23414	1.58419	9.9103	0	0	0	0	0	0	0	0	0	0	0	0	1.79333	0	0	0	0	0	0	0	0	0	0	0	0	3.65242	0	0	0	7.78043	0	0	0	0	0	0
ENSG00000276997.3	RP11-378J18.9	284.82	222.004	142.303	171.894	58.9964	22.4788	46.6469	108.912	175.247	172.347	173.069	166.994	146.634	271.983	150.373	234.117	65.7567	44.4507	75.1573	164.171	117.964	222.67	152.998	184.59	146.678	226.61	98.5413	167.172	166.932	187.332	167.21	307.523	260.11	77.9323	137.734	168.872	169.674	195.27	232.463	240.089	241.113	175.423	238.853	192.832	284.559	255.821	195.49	170.411
ENSG00000225265.1	TAF1A-AS1	56.7079	89.3915	44.2676	87.1128	7.0287	21.6205	15.3259	21.5191	2.98614	5.73485	24.244	12.1202	11.3744	11.788	18.4965	11.4804	5.64661	19.0553	21.1797	33.1348	36.3	53.7043	30.2977	28.7504	31.0836	38.2552	36.0169	31.3657	34.7821	28.3338	27.0703	42.5089	60.3068	148.712	26.5434	20.7948	29.1529	34.3977	29.2378	58.6446	46.8786	76.5138	31.6727	53.188	26.2543	55.3964	33.9371	21.9667
ENSG00000272750.1	RP11-378J18.8	514.147	317.114	235.138	329.394	9.49563	10.2991	11.3792	29.1186	29.9315	43.9221	80.8763	26.5612	68.7685	83.0465	73.9445	64.4267	32.4871	25.5034	20.1571	66.233	68.8303	52.0412	75.7796	65.3353	62.6657	62.5879	107.546	86.9148	95.0711	111.124	88.593	158.416	30.1969	20.986	75.7648	57.5163	58.3717	60.3916	54.7275	74.9016	161.688	147.672	160.631	149.095	188.415	172.23	138.508	138.018
ENSG00000228106.4	RP11-452F19.3	141.078	323.301	117.509	209.449	63.5315	75.4352	66.7192	351.176	513.489	824.136	543.744	882.922	114.633	132.09	213.75	105.286	229.291	250.181	288.578	139.414	171.171	180.114	119.621	88.0335	138.195	114.521	156.336	162.596	152.363	162.404	206.311	168.421	759.132	340.097	153.68	171.888	93.4908	246.817	49.6697	108.231	153.259	124.313	82.5146	133.36	269.023	47.7798	54.3561	180.04
ENSG00000278610.1	RP11-455P21.3	79.2452	81.2263	119.753	107.695	26.454	31.6771	15.9154	249.992	311.046	226.944	269.282	246.881	9.01481	8.09506	5.91383	15.7929	56.6294	0	0	33.1907	48.5096	61.5449	57.634	38.5712	49.4279	66.5411	47.3875	39.0756	58.2538	46.3458	54.2784	76.1693	0	0	59.6303	71.1744	73.7055	74.9582	72.4974	73.4107	51.7392	72.7447	66.1757	81.5021	42.7352	61.2325	68.5871	112.394
ENSG00000236846.1	RP11-239E10.2	0	0	0	0	0	0	0	0	0	0	0	0	2.43196	1.21491	0	0.599683	0	0	0	0	0	0.694197	0.460212	0.60551	0.451976	0	0.755792	0	1.28845	0	0	0.724335	0	0	2.0174	1.75463	2.45178	1.89083	3.94883	0.683672	1.66627	1.75894	4.34264	0.71705	3.37733	0	0	1.03122
ENSG00000226601.1	RP11-239E10.3	0	0	0	0	0	0	0	0.893821	0	0	0	0	0	0	0	0	0	0	0	0	0	0	0	0	0	0	0	0	0	0	0	0	0	0	0	0	0.713601	0	0	0	0	0	0	0	0	0	0	0
ENSG00000272645.2	RP11-504P24.8	92.8873	41.5822	30.4909	34.2204	3.21354	47.0725	58.7986	25.7571	45.4208	41.5773	66.407	42.6577	31.0954	53.7326	28.8691	45.6737	5.77089	131.639	135.098	27.4738	25.1092	54.7947	49.2979	60.513	45.8503	50.0722	49.7485	43.0234	45.5757	49.7601	37.6073	50.0963	191.656	203.899	42.2472	41.8782	48.5109	46.5706	55.601	49.6262	34.1327	31.4316	54.7069	45.2345	41.9117	37.3803	31.7852	24.9671
ENSG00000278467.1	RP11-504P24.9	11.6499	8.35793	7.26617	5.23995	1.6335	6.94701	0	5.49172	20.125	17.1918	5.39651	12.6273	18.1007	10.4569	15.9963	14.6807	36.4356	0	10.0314	18.8191	13.6533	19.7737	19.4399	15.4751	22.1698	23.6785	4.94543	31.3205	14.8831	5.33678	30.8945	18.1674	0	0	9.29171	10.5619	17.6864	25.899	21.3164	21.8261	13.3726	11.8729	14.3664	14.0369	24.2986	10.1262	11.5601	18.7729
ENSG00000232628.4	RP11-365O16.3	2.51979	1.71193	1.36888	3.26218	1.14221	0	0	0.495342	2.98955	6.17224	0.557107	0	3.56068	2.99262	0.756947	0.432817	5.15964	5.45284	4.50938	3.518	2.04445	0.442084	0.774297	0.760636	2.35745	2.06568	1.33445	4.06834	2.34633	1.12273	4.9026	4.46583	0	29.9675	4.42734	9.57165	2.3366	1.82407	1.99489	2.74438	3.05084	3.04202	1.10003	1.22275	4.38001	0.834777	1.61435	0.66763
ENSG00000237101.1	RP11-365O16.6	20.1101	13.3684	26.4831	15.045	7.25426	31.5922	41.6145	21.4076	18.7413	15.7709	25.6493	18.8946	17.2248	19.4037	15.5586	22.7274	10.392	34.3686	47.9546	17.8115	18.2921	17.7786	19.78	19.3182	20.8601	15.6236	43.2947	20.3419	21.0981	21.2252	19.8728	22.969	40.3836	92.0879	25.7897	26.1133	24.3614	17.7731	20.1952	20.2184	29.3449	19.5495	27.9748	25.524	18.3215	31.1743	27.7655	22.18
ENSG00000233384.1	RP11-100E13.1	0	0	0	0	0	33.6365	8.98838	2.57968	0	0	1.4155	0	0	0	0	0	19.9446	0	0	0	0	1.31399	0.750716	2.04498	3.3084	0.827595	1.07098	2.52148	1.09181	0.965859	0	2.03756	0	0	0	1.19973	0	2.80094	0	1.26219	0	0	0	0	0	0	0	1.79548
ENSG00000229400.1	RP11-3L21.2	0	0	0.41291	1.0918	0.0847672	6.66545	8.448	0.853702	1.93892	0	0.701024	0	0	0	0.324638	0	0	0	0	0.413025	0	1.16188	3.97736	1.63913	1.00983	1.67887	1.68628	0.844347	0.366401	0.747721	0	0	0	0	1.6209	0.348543	0.287814	1.08622	1.63418	3.50989	0	0.935887	1.48775	0.791935	0	1.46228	0.596982	0.600477
ENSG00000225334.1	RP11-449J1.1	0	0	0	0	0	0	0	0	0	0	0	0	0	0	0	0	0	0	0	0	0	0	0	1.14756	0.825522	1.55072	0	0	0	0	0	0	0	0	0	0	0	0	0	1.20227	0	0	0	0	0	0	0	0
ENSG00000234476.1	RP11-496N12.6	0	0	0.699598	0	0	0	0	0	0.910694	0	0.350852	0.929826	0	3.35909	2.99165	2.4191	1.46686	0	0	0.604832	0.85678	0	0.386852	1.15782	0	0	1.34254	3.59446	0.555619	1.21368	7.79999	4.17598	0	0	0.721719	0.454339	0.389219	1.15845	1.17472	0.564105	1.6163	1.58637	0.752378	2.35882	1.93088	0	0	0
ENSG00000227496.1	RP11-145A3.1	0	0.352106	0	0	0.0183214	0	0	1.08719	0	0.459893	0.869871	0	0	0.201553	0.533006	0.392666	0	0	2.63991	0	0	0.226386	0	0	0.147389	0.411387	0.536013	0.289094	0.673059	0	0	0.536589	0	0	0.549844	0.370487	0.484979	0.150675	0.182085	0.676465	1.58688	2.42342	2.67648	4.38513	3.64717	2.19631	1.08376	10.31
ENSG00000226349.1	RP11-145A3.2	2.42562	0	0.967806	0	0	0	0	0	0	0	0	0	0	0	0	0	0	0	0	0	0	0.844693	1.1331	0	1.06424	0.999734	0	1.03349	1.60652	0	0.921258	0.953506	0	0	0.480109	0.665328	0.571529	1.11428	1.31737	1.63414	0	0	2.07284	2.67643	1.38379	0	0	0
ENSG00000242861.1	RP11-285F7.2	278.022	185.796	136.169	137.487	12.3146	0	12.0794	26.1107	54.2942	110.072	59.5229	42.226	335.281	560.686	362.183	414.555	83.6257	220.757	210.014	182.128	123.386	257.213	265.643	239.312	324.819	281.99	641.983	338.095	378.544	458.902	340.754	454.365	0	43.3007	404.548	452.746	441.641	385.769	416.8	526.997	180.077	186.991	242.495	145.707	176.913	122.024	191.374	154.493
ENSG00000248322.1	RP4-559A3.6	60.059	24.1204	40.7725	56.6253	5.17262	0	0	0	7.78123	46.0991	1.05523	0	0	0	1.53925	1.68012	13.3809	19.449	30.5188	47.9797	27.3601	10.3697	19.77	18.6267	19.0184	2.49411	83.7976	2.07595	5.35574	3.41627	0	36.2204	0	0	22.8763	15.9445	17.0763	9.40456	23.5485	11.1447	48.5876	76.1462	25.4641	38.731	25.3594	66.3878	11.8048	49.3119
ENSG00000272562.1	RP11-396C23.4	5.96051	2.74905	15.6763	2.49724	4.00692	0	0	3.54349	0	0	2.26286	5.80106	23.9865	15.1884	24.1218	7.14833	5.36087	0	16.5629	6.06353	9.997	34.2706	22.1428	28.4261	34.0785	21.2541	3.975	9.46905	13.709	24.812	25.6147	44.4454	0	0	11.6655	13.2493	29.887	27.2406	22.7466	18.9729	26.2807	20.8119	19.7034	28.5002	13.3718	3.93547	14.1731	11.6084
ENSG00000225518.2	RP11-396C23.2	6.82839	3.87098	7.14599	3.43066	1.25227	10.872	5.77268	10.0049	3.81762	5.9254	13.6649	7.73198	0	0.66076	0.996816	3.63179	7.75493	16.6516	4.90586	4.60755	3.97521	4.20028	4.654	6.27272	6.24165	6.9014	7.3293	8.13456	7.387	2.81913	11.4972	1.35208	57.2985	0	8.10355	7.98109	9.23625	2.95573	4.96189	10.1876	9.45929	13.0375	1.74486	5.30431	5.2218	0	8.96107	8.44021
ENSG00000234478.1	RP11-275I14.4	227.975	278.574	315.358	356.731	48.3849	0	19.3759	140.992	431.591	433.296	178.316	334.505	37.1365	55.2351	40.1342	37.2282	449.251	0	0	302.425	273.786	169.767	181.226	168.293	171.931	147.687	151.067	251.969	216.348	228.127	235.412	285.112	52.3956	54.0658	182.778	177.306	165.743	197.611	178.205	181.787	318.813	352.117	282.316	313.48	313.077	386.884	397.333	451.231
ENSG00000228382.1	ITPKB-IT1	0	1.05216	0	0	0.30328	0	0	0	1.71641	2.36211	0	1.72294	4.33172	14.7843	9.29757	21.5432	8.73951	0	0	1.25121	0	0.635524	0	0.532726	0	0.373765	0	1.54438	0	1.29819	0	0	0	0	0	0.503503	0	0	0.909192	0	1.69577	1.92581	0	0	0	1.44544	1.08894	1.0567
ENSG00000228548.1	ITPKB-AS1	0	0	0	0	1.15656	0	0	0	0	0	0.980131	0	5.03451	12.99	1.75062	7.47039	26.7178	0	0	0	0	0	0	0	0.947528	0.848106	2.0022	0	0	0	0	0	0	0	0	0	0	0.875528	1.06577	1.33777	0	0	2.62911	0	3.5431	0	0	0
ENSG00000233706.1	RP5-1087E8.3	188.75	168.955	179.568	228.052	4.71926	20.5986	41.4946	68.8839	39.8876	31.1528	74.8899	30.6889	0	3.71222	0.872125	0	159.966	0	21.0306	247.513	211.886	207.1	189.765	190.694	211.487	198.88	178.771	177.156	213.881	225.922	190.867	241.753	21.4264	84.3831	231.898	233.634	241.628	285.568	238.293	235.421	227.37	299.838	219.449	247.435	243.603	283.891	279.322	315.674
ENSG00000228625.1	RP11-1B20.1	0	0	0	0.781939	1.85969	0	0	0.491756	0	0	0	0	0	0	0	0	42.9502	9.65489	7.3446	0.57717	0	0.567801	0	0	0.36582	0	0	0	0.533268	0	0.623901	0	0	0	0	0.435961	0.376762	0.366812	0	0.5409	0	0	0	0	0	0	0	0
ENSG00000234277.2	CTD-2090I13.1	54.7031	60.9463	101.343	79.7564	0.029744	0	0	3.88133	4.00846	10.1424	0.442484	4.54383	0	0	0	0	0	0	0	92.1822	95.0521	44.0489	68.3502	57.6135	61.7998	39.2979	133.064	103.082	114.823	135.694	115.865	97.371	0	0	95.9882	81.3515	90.9065	58.5851	56.5102	63.7463	243.459	224.129	142.58	252.635	169.26	171.066	214.274	214.274
ENSG00000230005.2	SNAP47-AS1	0.290372	1.12344	0	0.258039	0.365469	0	0	1.78599	1.48194	0	0.688194	0	0.858134	1.28062	0.314693	0.553674	8.97988	0	0	0	0	0.36604	0.487065	0.159533	0.37263	0.113957	0.214619	0.205353	0.521766	0.360185	0.778961	0.977411	0	0	0.326542	0.661408	0.677533	0.501698	0.898442	0.716718	0.95762	0	0	1.17709	1.22521	0.718542	0	0.280149
ENSG00000276255.2	RP5-881P19.7	0	0.508981	0.274832	0.304046	0.989047	0	0	1.36651	1.41794	0.24668	0.41354	1.10584	1.13447	4.57742	1.24384	7.05521	5.51596	2.55769	1.01975	0.11532	0	0.793642	0.643666	0.864559	0.673936	0.493019	0.249666	1.00505	0.311505	0.210645	0.815722	1.14964	2.25099	0	0.387113	0.304408	0.653153	0.467756	0.091806	0.108456	0.268125	0	0.655759	1.12384	0.866876	0.59515	0.319776	0.325046
ENSG00000280157.1	RP11-520H14.7	6.04836	2.5949	3.43563	2.07834	1.11091	14.5304	14.9721	1.00708	0.867575	1.14673	7.92644	0.826739	3.51177	1.66358	3.87852	0.28432	3.39328	0	7.3606	3.91432	1.62873	12.3227	10.9628	10.4015	11.5666	9.76291	8.25092	8.99734	7.5514	18.7644	8.34118	8.19385	6.54702	6.73465	7.01807	5.64986	7.59693	8.62666	9.9269	12.5164	8.83238	7.36539	10.0896	4.96526	4.89468	10.6931	2.9868	4.19613
ENSG00000203684.5	IBA57-AS1	4.57081	5.47282	1.73427	1.05065	2.83954	21.0287	5.13177	4.74334	8.22004	6.21226	6.25517	12.4165	2.17686	5.4674	4.3853	9.57409	3.72786	17.8893	0	0	4.60233	4.6221	5.92277	7.56348	5.46698	5.91807	6.68494	4.02192	2.1896	2.1527	1.56738	6.88059	24.5416	23.7553	7.14401	5.4118	3.60462	5.37226	2.66606	7.5402	3.68459	3.85687	8.43388	6.65011	4.94643	3.976	8.35729	7.7329
ENSG00000269890.1	RP5-1139B12.2	3.68986	0.797692	3.86192	1.29368	0.186025	16.5865	11.193	17.8698	13.6675	6.95288	16.2581	10.5531	37.662	33.4651	24.8157	26.7608	155.263	10.7481	14.954	35.382	24.9237	11.9007	13.2071	14.0576	12.8089	9.73138	5.39049	5.65501	9.26508	8.90125	9.70757	11.114	9.24224	4.78895	13.3493	22.5157	24.0201	13.6365	15.801	12.923	116.47	101.229	73.0191	159.885	70.5794	92.4829	107.511	82.6738
ENSG00000269934.1	RP5-1139B12.3	3.37189	0.596471	4.25814	4.09247	0.300623	21.7642	13.8486	15.0108	29.97	23.635	14.5368	23.2398	44.5693	43.1888	28.2935	36.9647	778.954	6.84024	32.9564	54.3302	59.6764	19.1607	15.0255	20.0629	21.9515	11.0592	6.33269	6.90577	12.6212	12.812	12.7663	15.959	27.7748	9.05866	24.8821	52.0945	37.9914	20.2199	34.5427	23.463	161.768	190.855	125.079	311.638	137.046	193.357	224.066	151.732
ENSG00000270110.1	RP5-1139B12.4	4.14781	5.00678	4.97971	1.23228	0.557349	4.5049	0	5.70554	13.9559	14.8712	7.38259	10.9402	0.979282	5.9931	2.5433	2.87437	358.567	0	0	58.6644	31.544	38.3376	41.4127	35.7584	39.6721	49.3366	9.8851	24.7283	23.3001	48.2163	20.1921	25.0408	0	0	13.7912	35.3259	36.6434	20.6272	25.9907	24.1122	34.9088	38.7386	61.4183	38.4258	56.8957	47.3104	42.8026	20.6079
ENSG00000270104.1	RP11-245P10.6	0	0	2.43825	2.61923	0	15.8228	0	4.06262	0	2.44896	7.31384	3.32129	0	3.63751	1.61585	1.62847	2.0705	0	0	0	1.83888	2.75756	2.28393	2.91979	1.84295	4.72587	4.66287	0	1.54635	0	1.80041	2.57181	0	0	0.837682	1.88165	1.76805	3.21486	4.93018	0	2.95733	0	5.18764	9.52897	3.59213	0	2.97846	3.08692
ENSG00000270094.1	RP11-245P10.8	62.2013	49.5567	61.8165	48.9097	3.71902	7.77363	0	45.4454	55.4278	47.5658	32.973	44.4213	25.2034	50.4743	18.9469	61.709	15.8543	0	11.6058	32.0187	27.6135	66.961	65.5657	59.6583	66.4506	47.7172	72.4267	54.8173	52.2408	66.2437	52.9914	54.7128	25.4655	0	46.4894	48.315	48.1114	33.9958	38.7106	29.2732	34.3719	23.3031	21.1832	32.6145	23.0124	24.5171	29.8082	33.6889
ENSG00000231563.1	RP11-245P10.4	8.26837	0	6.75453	4.16335	2.39914	0	0	0	0	4.45162	1.57213	0	2.86832	7.60166	2.46412	0	0	0	0	17.5116	20.2807	46.6226	49.3722	42.2406	56.1043	24.0082	24.3185	7.07188	20.1255	16.9226	19.4792	12.031	0	0	18.4153	17.7812	28.7927	19.2605	19.5944	20.3185	0	16.146	0	17.3088	0	0	4.54795	4.58883
ENSG00000279306.1	RP5-915N17.11	0.875083	1.316	2.1702	0.42855	0.386247	3.95666	3.26247	0.802638	4.47204	5.57024	2.50466	9.71501	8.14475	8.59133	9.83726	6.0594	10.1838	7.26804	0	1.43375	1.0562	1.14534	2.75185	0.586462	0.244626	0.980978	0.61453	1.41832	0.314534	0.286479	1.76216	1.5113	11.8944	5.91197	1.34834	1.08398	2.20513	2.25183	1.29221	1.1259	0.624195	0.755718	1.75908	1.76855	0.898267	1.09723	0.895902	0
ENSG00000236975.1	RP5-1065P14.2	8.33477	11.8461	9.46875	9.82107	0.663411	0	0	0	0	0	1.50984	0	0	1.68889	0	0.57516	1.98414	0	0	0.632392	0	1.14469	0.354872	0.481012	1.12876	0.381065	0	0	0	0	1.18085	1.03636	13.4401	13.7312	0	0	0	1.30649	0	0.616421	0	0	0	0.516806	2.66432	1.94089	3.26102	0
ENSG00000233920.1	RP5-1061H20.5	2.56322	1.66077	0.675291	0	0.320272	0	0	0	0	0	0	0	0	0	0	0	0	0	0	0	0	0	0	0	0	0	0	0	0	0.546616	0	0	0	0	0	0	0	0	0	0	0	0	0	0	0	0	0	0
ENSG00000177788.5	RP5-1061H20.4	57.649	109.865	79.9106	117.575	15.2439	3.31903	20.2803	24.2912	0	0.977624	36.8536	5.6446	8.01219	0.37735	6.70176	9.73869	53.2755	0	5.40637	21.6571	48.2688	83.9346	78.0548	97.296	95.6549	81.1277	23.8569	59.8666	106.818	56.8745	85.9629	49.6056	0	45.811	29.3194	56.5693	83.7121	58.0853	79.7869	66.2643	70.7401	49.6048	75.3335	50.3622	34.9347	75.3067	46.7026	94.4862
ENSG00000237481.1	RP4-803J11.2	19.7431	20.2418	24.5932	18.7595	4.72099	5.68399	0	6.7241	26.1597	29.0877	2.25724	18.9582	8.08689	7.58087	6.10843	13.6456	16.1491	0	7.44014	18.454	24.6396	11.8157	13.5289	12.7316	21.3845	18.5839	12.4872	19.0854	12.9838	13.4972	20.8495	13.7167	0	16.18	16.8797	17.3408	18.202	14.7773	15.3034	18.8173	21.1112	24.2428	20.3774	22.441	15.3655	29.394	31.5823	22.6155
ENSG00000226920.1	RP5-1068B5.5	14.5595	4.5926	9.29824	2.80553	3.51855	16.8991	6.80833	11.2009	5.33707	5.64147	1.65818	0	6.50694	3.66344	4.90215	3.75912	25.6919	0	0	11.4365	13.4138	6.15623	4.51099	6.02821	8.15162	8.72521	10.9127	5.28445	2.70094	1.75276	8.9294	8.78378	0	19.8941	9.4031	11.51	10.6188	6.87282	11.3501	2.85025	9.04293	15.805	11.2066	7.7417	4.85921	9.51667	7.41571	7.38855
ENSG00000223635.1	RP4-613A2.1	0	1.34048	1.089	0	0.563354	0	0	0	0	0	0	0	0	0	0	0.585648	0	0	0	0.863569	0	0.772601	0	0	0.50603	0	0	0	0	0.842846	0	0	0	0	0	0	0	0	0	0	0	0	0	0	0	0	0	1.37413
ENSG00000227043.1	RP11-286M16.1	0	0	0	0	0	0	0	0	0	0	0	0	0	0	0	0	0	0	0	0	0	0	0	0	0	0	0	0	0	0	0	0	0	0	0	0	0	0	0	0	1.85002	0	0	0	0	2.99544	2.30067	0
ENSG00000228058.1	RP11-552D4.1	0	0	0.597515	0	0.232116	5.00888	0	0	0	0	0.569344	0	0.975773	1.4187	0	0.484427	0	0	0	0	0	0	0	0	0	0	0	0	0	0	0	0	0	0	0	0.903839	0	0.362519	0	0	0.552749	0	0.573124	0	0	0.872202	0.707936	0
ENSG00000227006.1	RP5-956O18.2	16.5217	75.6513	3.6098	11.512	1.12091	3.78512	6.38221	6.64076	38.0919	23.8374	5.42743	30.0523	2.62043	0.864096	4.26366	2.9044	11.1647	6.93777	0	1.11069	3.8114	6.30694	5.27381	5.24681	2.47583	4.28743	3.09156	9.40346	5.82191	5.55367	5.30984	14.1984	0	0	3.08337	6.74321	6.89382	7.42425	3.64496	6.44906	7.83715	0	10.2759	16.0628	17.8483	9.43876	4.31695	2.65335
ENSG00000224407.1	RP5-956O18.3	1100.99	1134.13	1786.61	1581.53	121.541	389.621	423.468	1446.13	846.065	841.652	1969.8	903.109	129.701	109.675	116.889	143.452	177.892	365.984	331.642	223.794	191.33	311.711	253.234	300.646	253.929	209.336	428.136	217.139	270.179	261.81	273.508	287.569	559.625	473.07	245.786	209.38	183.069	206.529	175.782	123.873	461.69	408.071	436.907	508.002	409.737	506.852	539.746	630.954
ENSG00000232964.2	RP11-543E8.1	0	0	0	0	0	0	0	0	0	0	0	0	0	2.26962	0	1.05141	0	0	0	0	0	0	0	1.66664	0	0	2.36613	0	0	0	0	0	0	0	0	0	0	0	0	0	2.93399	0	0	0	0	0	0	0
ENSG00000244137.1	RP11-99J16__A.2	37.4946	19.3951	87.3068	107.843	7.76924	0	0	14.0329	6.37285	7.93934	7.70166	15.9242	0	0	0	1.34501	81.5171	82.6148	58.6094	114.058	110.664	70.0273	77.1113	67.6021	71.8183	48.2718	296.164	374.304	456.951	198.184	433.496	334.539	442.642	428.674	5.42422	5.97206	2.79213	5.89242	9.31755	7.27412	34.1289	36.9811	23.9952	29.0106	38.1099	32.8711	49.1193	26.7162
ENSG00000225656.1	RP5-858B6.1	0	0	0	3.55179	0	0	0	0	2.95364	0	0	3.08273	0	0	0	0	6.30737	0	0	5.41422	7.57553	0	0	0	1.64846	0	0	0	0	0	0	3.11981	0	0	0	0	0	0	0	0	3.69898	0	0	3.01156	10.0823	0	0	4.54728
ENSG00000223393.1	RP5-858B6.3	0.803008	3.01034	8.54261	2.11112	0.436139	4.0484	0	14.6035	17.0664	18.3798	8.06894	30.117	0	0.444277	0	0.439923	0	6.89806	0	14.6769	16.8635	13.3273	16.2551	16.6409	11.1963	17.5428	7.03522	2.87841	2.83108	3.44288	3.22898	3.80908	11.3703	0	11.1267	11.7208	12.6317	16.6819	12.8467	13.2548	15.7481	13.819	8.3655	6.87302	8.64441	5.90855	12.9425	13.3219
ENSG00000235710.4	RP5-1097F14.3	0	0	0	0	0.503259	0	0	0	0	0	0	0	0	0	0	0	0	0	0	0	0	0	0	0	0	0	0	0	0	0	0	0.550539	5.17842	0	0	0	0	0.171302	0.405684	0	0	0	0	0	0	0	0	0
ENSG00000233461.4	RP11-295G20.2	375.77	753.458	645.273	759.012	145.249	64.5349	14.594	67.6629	82.2167	91.9267	48.0597	57.612	21.6676	37.4947	21.5712	22.766	67.8609	157.806	121.447	121.409	60.5332	21.839	32.8645	25.0503	28.7671	20.2695	42.5491	65.3977	26.3228	43.0166	43.7993	25.1129	154.919	138.237	30.6979	31.0938	37.8105	45.9314	48.0755	26.5916	42.4521	55.9128	41.5495	61.9808	102.915	57.8394	42.173	56.9564
ENSG00000229228.1	LINC00582	0	2.11444	0	0	1.00215	0	0	0	3.18365	2.90594	0.4434	0	1.23536	0.629794	0	2.56126	19.0169	0	0	0.736733	0	0	0	1.19125	0	0.433924	1.51674	0	0.666179	1.32925	0	0	0	0	3.25068	1.85564	2.03043	0.481622	0.565263	0.677077	0	1.91613	0	0.720854	1.20788	0	0	1.12205
ENSG00000226758.1	DISC1-IT1	1.81194	2.48116	0.661095	0	0.639991	0	0	2.04679	0.794753	0	1.2991	0.801502	0.441654	1.29077	0.38525	1.2569	17.0144	0	0	1.06244	0	0.517492	0	0.460936	0.685212	0.910192	0	2.48385	0.510804	0	0.57247	0.589261	0	0	0	1.70599	1.44711	0.339553	2.01321	1.48315	0.70022	0	0	1.13866	0.899366	0	0	0.825737
ENSG00000235152.1	RP5-865N13.2	0	0	0	0	0	0	0	0	0	0	0	0	0	0	0	0	0	0	0	0	0	0	0	0	0	0	0.561133	0	0	0	0	0	0	0	0	0.757403	0	0	0	0	0	0	0	0	0	0	0	0
ENSG00000236372.1	RP5-865N13.1	0	0	0	0	0	0	0	0	0	0	0	0	0	0	0	0	0	0	0	0	0	0	0	0	0	0	0.251258	0	1.87038	1.04898	0.425572	0.253169	0	0	0	0	0	0	0	0	0	0	0	0	0	0	0	0
ENSG00000225919.1	RP11-66A2.1	0	0	0	0	0	0	0	0	0	0	0	0	0	0	0	0	0	0	0	0	0	0	0	0	0	0	0	0	0	0	0	0	0	0	0	0	0	0	0	0	0	0	0	0	0	0	0	0
ENSG00000236497.1	RP11-66A2.2	0	0.303653	0	0.28751	0	0	0	0	0	0	0	0	0	0	0	0	0	0	0	0	0.249884	0.162572	0.124303	0	0.216679	0.19094	0.239701	0	0	0	0	0.230461	0	0	0.200466	0	0	0.102271	0.494863	0	0.288782	0	0	0	0	0	0.336605	0
ENSG00000233332.1	RP4-799P18.2	0	0	0	0	0	0	0	0	0	0	0.248495	0.314425	0	0	0	0	0	0	0	0	0	0.975961	0.53063	0	0.128178	0.236112	0.221806	0	0.186767	0	0	0.21284	0	0	0.22759	0.323474	0.551449	0.518513	0.466281	0.189683	0	0	0.258528	0.658003	0	0.388661	0	0.31634
ENSG00000231272.1	RP4-799P18.4	0	0	0	0	0	0	0	0	0	0	0	0	0	0	0	0	0	0	0	0	0	0	0	1.6109	1.10406	0	0	0	0	0	0	0	0	0	0	2.50399	3.36622	4.07677	0	0	0	0	0	0	0	0	0	0
ENSG00000236244.1	RP4-799P18.3	0	0	0	0	0	0	0	0	0	0	0	0	2.84787	0	0	0	0	0	0	0	0	0	0	0	0	0	0	0	0	0	0	0	0	0	1.09718	0	1.23341	2.26307	0	3.36791	0	0	0	0	0	4.77039	0	0
ENSG00000236358.1	RP5-827C21.2	176.714	152.803	332.88	244.645	4.46418	10.1742	8.36758	177.701	298.449	414.012	135.178	230.499	56.0503	61.3659	91.1094	35.2021	3.61772	0	0	327.944	381.804	143.753	236.276	183.496	213.472	153.052	423.889	339.921	358.719	443.629	362.487	193.347	0	0	347.483	276.476	308.688	207.512	301.479	295.333	618.959	416.18	285.731	631.671	335.335	372.502	367.115	397.783
ENSG00000273367.1	RP5-827C21.6	13.6763	21.6219	9.85303	5.76313	2.51119	14.4163	18.6482	6.64299	3.82114	2.50946	7.98609	1.71937	26.228	6.22004	19.8947	1.59265	0	47.4883	17.9812	11.005	1.7038	37.301	41.2617	24.2575	24.2166	26.5373	30.759	20.735	17.2009	25.9758	18.5154	15.0737	0	0	12.3188	20.2618	18.4147	22.9503	15.0546	24.0865	3.39937	0	8.80217	5.28677	4.11915	22.9286	9.8583	0
ENSG00000231663.1	RP5-827C21.4	41.2225	40.8804	38.286	43.3429	5.76385	7.55929	18.6324	6.06335	17.6252	22.7267	12.0661	30.706	61.011	55.9712	79.476	43.1313	4.44566	38.3007	29.9181	39.7734	39.5466	37.6891	50.7169	32.0309	27.8727	19.0833	54.4159	42.6409	37.6997	27.4394	40.64	30.102	90.0514	90.7632	31.8819	28.4484	20.7751	26.3742	20.171	36.1535	33.7124	35.4274	16.4762	37.4061	25.8946	28.783	26.602	34.8888
ENSG00000231768.1	LINC01354	0.872556	0.826181	0.775491	0.212508	0.112474	4.18386	1.57512	1.85779	0.698228	3.23624	0.667972	0.840805	0	0	0	0	5.94307	4.08934	9.72594	2.57812	1.54508	1.60662	0.90214	0.980277	1.02673	0.7246	2.31761	1.35296	0.549698	1.64589	1.25374	6.70191	0	0	2.18817	2.5196	4.61702	2.73096	2.05874	3.60573	7.56583	7.14234	7.45702	8.18693	4.49836	8.11207	3.82585	8.2611
ENSG00000230404.1	RP5-855F14.2	0	3.42562	0	0	0	0	0	0	2.23286	0	0	0	0	0	0	0	0	0	0	0	2.97737	0	0	0	0	0	0	0	0	0	0	2.57981	0	0	0	0	0	0	0	0	6.07254	12.4579	9.14936	10.0706	20.3005	0	10.7001	3.66193
ENSG00000228830.1	RP4-781K5.2	1023.25	402.187	820.828	902.743	98.1889	1245.87	1323.39	1174.74	3975.02	4522.52	1708.99	2906.93	2455.36	2617.85	1636.8	2253.36	2731.46	1797.16	1736.57	1287	1105.22	1237.82	1171.4	1094.25	1183.53	1034.12	1522.93	1510.3	1551.58	1587.82	1737.76	1438.08	1386.81	1724.64	1617.67	1848.69	1994.35	1399.91	1481.86	1280.3	942.626	1028.79	744.371	1041.43	794.046	1000.42	1138.9	1066.71
ENSG00000224939.1	LINC00184	4.43751	1.60441	6.66866	3.65105	0.863745	0	0.9597	1.91243	0.518539	0.696789	1.33659	1.51424	0.531658	0	0.47482	0.52677	0	2.64316	0	0.185641	0	0.166209	1.42237	0.819462	0.670331	1.08812	0.25033	0.232055	0.179185	0.202025	0.408006	0.49652	0	0	0.208465	0.256867	0.114597	0.421783	0.254636	0.480519	1.18381	0	0	0.483515	0	0	0.321752	0
ENSG00000272362.1	RP4-781K5.9	2.16898	0	0	0	0.508423	0	0	0.956518	0	0	1.52327	3.109	0	0	0	0	0	0	0	0	0	0	0	0	1.56283	1.3375	0	0	0	0	0	1.5006	0	0	0	0	0	0	0	0	0	0	0	0	0	0	0	0
ENSG00000228044.2	RP4-781K5.4	3.55687	1.84503	3.04265	0	0	0	0	2.4186	5.81447	1.092	5.84807	10.7651	0	0.242951	0	0	0	0	0	0	1.97222	0.000235626	0.563648	1.33749	0	0.324832	4.73862	7.69225	2.82332	4.90905	3.5327	0	0	0	2.34526	0.884211	5.17331	6.11928	4.43116	1.13171	0	0	6.37393	0.315866	4.51476	0	3.36786	3.38322
ENSG00000241475.1	RP4-781K5.5	0.886464	0	1.35148	0	0.0768689	0	0	0.825368	1.29635	0	0.299885	1.30474	0	0	0	0	0	0	0	0	0	0.463971	0.33243	0	0.30637	0	0	0	0.458592	0	0	0	0	0	0	0	0.31845	0	0	0	0	0	0	0	0	0	0	0
ENSG00000230628.1	RP4-781K5.6	0.585752	0	0	0	0.0655757	0	0	0.79054	0.201809	0.541259	0.979387	8.98239	0.0863332	0	0	0.0884525	0	0	1.50781	0	0	0	0.647648	0.234327	0.229127	0.335265	0.38978	1.86879	1.28525	1.93596	0.731679	0.954004	4.30916	0	2.39927	2.57044	3.62929	2.11377	6.0097	2.06381	1.71608	0.963556	1.85425	1.24149	0.316163	0	0.265453	0.269374
ENSG00000227630.2	LINC01132	0.476397	0	0.975974	0.999681	0.212827	0	1.5922	1.48461	0.136073	0	2.36038	2.72534	1.85624	1.98399	0.784065	1.34619	2.11771	1.18659	0.949942	1.97133	2.37168	4.97631	3.13978	2.5126	2.27289	3.18441	1.20088	0.732399	1.75458	1.42553	0.942127	1.35266	0	9.92945	4.74988	5.14108	4.94366	5.60912	5.94574	4.64157	1.84261	1.68631	1.44043	1.86064	4.31084	1.11152	2.14558	2.33588
ENSG00000237520.1	RP11-443B7.2	0	0	1.05138	2.40409	5.3185e-12	0	0	3.66769	1.2304e-15	2.44602e-07	1.43292e-24	7.59022	5.75266	1.21424	1.14937	0	0	0	0	0	1.50031	0	1.35878e-08	1.44103e-26	1.16742e-14	1.9055	3.16602	6.82971e-20	5.13007	10.6664	8.08582	5.01121	0.00314858	0	3.01777e-05	1.63729	4.10774	1.39376	3.50168	0	4.21764	20.1489	10.3171	4.46253	1.23216e-16	2.09223e-10	6.26513	9.14886
ENSG00000238005.2	RP11-443B7.1	5.19725	3.73932	4.4019	3.59022	9.81662	0	0	17.7353	19.4169	35.8025	11.6407	13.0314	2.86492	1.50916	2.09467e-05	1.97917	2.89132	0	3.9436	1.06712	5.41451	5.17598	3.47799	6.09389	4.08201	0.523528	10.8461	9.83684	5.0477	8.47662	2.84792	17.7648	97.7525	67.8863	8.79017	2.73211	3.50321	5.74181	6.08456	0.820275	48.7038	34.9735	52.1826	35.8673	19.5636	37.7757	31.6408	52.0905
ENSG00000258082.1	RP11-443B7.3	0.699377	1.37969	0.554509	0	0.247789	0	3.0921	1.77149	0.667693	1.84615	1.46515	7.42894	3.16953	1.64038	0.357101	0.403962	0	0	0	0	0	0	0	0	0	0	0	0	0.427403	0	0	0	0	0	0.529779	0.373171	0.950822	0.307668	0.365603	0.451447	1.19527	2.38069	1.12626	0.988432	0.759296	0	0	1.37935
ENSG00000273416.1	RP4-597N16.4	3.04697	1.60288	7.54046	4.50088	6.67584	10.6999	8.7521	9.00402	6.77593	16.5489	8.7211	5.49422	5.80662	1.06113	5.15412	2.34426	23.1304	20.8954	41.7248	1.25514	3.60867	0	1.49583	1.03248	0.813271	2.39046	0	1.2837	1.08121	0	0	2.19197	0	0	0.655107	0	1.79011	3.5418	3.05923	1.20862	2.37727	3.09579	0	4.37796	1.77848	2.2046	1.71861	5.10026
ENSG00000229463.2	LYST-AS1	7.86964	0	0	0	0.717044	0	0	0	3.68935	0	0	0	10.5346	7.62573	23.5247	20.0627	24.4845	0	0	3.09282	0	4.30451	1.08156	2.76365	2.85723	5.14957	1.89951	3.7944	1.45749	4.77599	1.67759	3.84634	0	0	3.39061	5.33549	8.61801	1.78508	5.44715	4.06201	4.54752	4.69076	8.8738	5.66113	6.02677	3.38305	2.60073	2.66616
ENSG00000237845.1	RP5-940F7.2	0	0	0	0	0	0	0	1.09479	0	0	0.390576	0	0	0	0	0	7.05242	0	5.96874	0	0	0	0	0	0	0	0	0	0	0	0	0	0	0	0	0	0	0	0	0	0	0	0	1.39509	0	0	0	0
ENSG00000229291.1	RP4-580N22.2	0	0	26.5724	0	0	0	0	12.1039	0	0	0	27.2081	0	0	0	0	0	331.281	0	14.3591	19.9914	0	0	11.9131	0	8.36108	0	15.7347	0	12.7923	0	0	0	0	15.5301	10.7231	9.05045	0	0	0	0	35.7799	35.0207	13.7141	46.364	0	20.4816	41.8664
ENSG00000223776.5	LGALS8-AS1	12.8567	12.1266	13.1629	19.6864	8.47176	0	3.64559	2.48015	4.97895	6.55295	3.81245	7.40994	6.29751	5.36677	5.87575	2.47374	31.51	5.8481	7.82315	29.0025	31.5813	11.1744	6.53756	8.91991	10.065	11.0192	4.01443	11.4544	7.81698	7.6632	7.47173	4.99673	3.37425	3.3664	4.70975	6.88955	9.52259	13.0481	13.941	8.36402	3.40679	2.61916	3.20467	2.97777	3.88397	2.18265	3.24944	4.17921
ENSG00000273058.2	RP11-385F5.5	29.4511	22.8696	31.2167	17.0069	6.49731	53.9971	44.1272	62.2046	37.8619	21.0079	21.7456	33.5805	58.6629	67.1395	52.526	66.2197	46.6778	29.4079	58.2171	9.47928	11.4401	31.2116	41.6704	28.7522	42.5125	25.0496	20.7853	15.7583	12.3027	26.344	23.2903	23.8285	68.6301	28.2891	46.7375	37.1486	33.2415	29.8509	42.182	26.7012	24.6588	30.6658	32.8929	51.0229	24.8174	40.9823	53.8315	33.8553
ENSG00000230325.1	RP11-385F5.4	195.02	225.099	234.632	243.641	5.46578	17.5454	14.4595	54.3189	233.181	112.412	45.7218	76.3005	141.957	165.581	122.821	85.3226	107.489	33.9301	25.8416	252.204	224.726	166.712	142.954	168.094	175.105	171.596	100.866	141.608	141.842	140.101	149.97	133.968	87.0024	58.8011	147.892	164.656	157.339	155.967	140.646	156.419	127.013	120.71	154.819	154.334	143.789	163.568	175.387	152.671
ENSG00000237250.3	RP11-193H5.1	90.7426	96.8302	141.918	83.5982	0	0	0	16.2674	24.3603	28.9475	55.6728	20.2903	0.0899973	0.283909	0	0.09339	0	0	1.09617	62.1493	62.5054	122.623	166.258	145.832	109.463	93.0582	260.37	147.475	142.674	161.115	139.48	166.743	0	0	165.254	111.93	122.83	97.8888	118.821	102.051	100.503	75.2203	73.8893	138.078	82.4523	110.973	112.283	103.431
ENSG00000234464.1	RP11-136B18.2	0	0	0	0	0	0	0	0	0	0	0	0	0	0	0	0	0	0	0	12.3548	0	0	0	0	0	0	0	0	0	0	0	0	0	0	0	0	0	0	0	0	0	0	0	0	0	0	0	0
ENSG00000215808.2	LINC01139	0	0.631304	6.04935	4.68109	0.156125	1.99567	1.76731	64.5771	108.724	103.272	66.467	39.1772	0	1.60262	0	0	0	9.91926	7.84692	19.0427	0.923508	69.8943	66.9709	61.8199	67.9955	52.964	7.95526	21.6125	10.3034	7.24689	5.39158	11.8932	0	0	7.45841	7.58153	5.92396	10.6944	4.79251	4.76352	47.1153	63.5049	46.3426	60.8585	89.9275	144.323	16.4125	84.6582
ENSG00000231877.1	RP11-177F15.1	0.374128	0	0.270478	0	0	0	0	0.136103	0	0	0.119383	0	0	0	0	0	0	0	0	0	0	0.922987	0.743076	0.618186	0.406585	0.088509	0.473026	0	0.168007	0.191757	0.57625	0.248525	0	0	0	0.218752	0.10121	0.092496	0.562688	0.143479	0.318004	0.61046	0.862845	0.517288	0.399475	1.8162	0.663324	0.342207
ENSG00000259776.1	RP11-544D21.2	1.64082	0.688712	0.571212	0	0	0	0	0	0	0	0	0	0	0	0	0	0	2.48716	4.01522	0.17496	0	0.31078	0.128243	0.948279	0.208297	0.0909095	0	0.224327	0	0.398991	0	0.512074	0	0	0.19343	0.221789	0	0.374429	0.228473	0.438372	0.694546	0	0.319862	0.826578	0.882617	0	0	0
ENSG00000233355.5	CHRM3-AS2	98.3722	93.9225	23.2225	88.8062	19.6612	0	0	3.6258	7.79115	6.47313	3.04117	3.88259	2456.55	2170.3	937.76	915.251	47.515	3.14887	0	0	0	3.59953	1.62279	6.5931	4.08127	0.980571	10.8664	8.22154	18.8104	13.9766	18.4611	30.4022	33.0631	0	2.83234	2.09558	0.600696	2.74708	3.57632	2.43536	4.70684	0	5.18748	0.302664	4.7436	0	1.53231	4.42136
ENSG00000234601.1	CHRM3-AS1	0	0	0	0	0.868608	0	0	0.891386	0	0	0	1.45959	0	0	0	0.833569	0	0	0	0	0	7.56922	2.7676	9.07924	5.52022	6.32453	0	3.57193	2.96961	0.985014	4.43232	2.04138	0	0	0.604715	0.901695	0	1.43805	0.848493	2.06621	1.23101	0	1.33782	1.02765	0	2.03252	0	0
ENSG00000231979.1	RP11-35L17.3	0	0	0	0	0	0	0	0	0	0	0	0	0	0	0	0	0	0	0	0	0	5.62965	6.21571	5.79141	1.26974	2.09081	0	0	0	0	0	0	0	0	0	0	0	0	0	0	0	0	0	0	0	0	0	0
ENSG00000233735.4	RP11-567G24.3	65.3338	57.1752	73.9465	70.6843	13.0446	116.189	90.6083	1.7572	0	0	0	0	0	0	0	1.57032	0	0	0	0	0	18.4731	15.0933	28.7597	16.0625	10.8053	37.0959	0	11.4329	9.98009	19.1662	39.9722	0	0	2.67368	0	3.03446	5.71841	5.16411	4.28652	0	0	0	0	0	10.2102	0	0
ENSG00000233519.1	RP11-177F11.1	6.41098	3.40529	0	0	6.87378	0	0	0	0	0	0	0	0	0	0	0	0	0	0	0	0	0	0	0	0	0	0	0	0	0	0	2.4467	0	0	1.25473	0	0	0	0	0	0	0	0	0	0	0	0	0
ENSG00000224359.2	RP11-467I20.2	0	0	0	0	0	0	0	0	0	0	0	0	0	0	0	0	0	0	0	0	0	0	0	3.02229	0	0	0	0	0	0	3.84007	0	0	0	1.82871	2.05205	0	0	2.12971	0	5.85443	31.6351	0	4.79758	7.166	0	0	0
ENSG00000231440.1	RP11-467I20.6	0	0	0	0	0	0	0	0	0	0	0	0	0	1.80965	0	0.568429	0	0	0	0	1.09914	0	0	0	0	0	0	0	1.51309	0	0.868518	0	0	0	0	0	0	0.482734	1.16225	0	1.24124	2.57705	0	1.04939	0	0	0	0
ENSG00000230015.3	RP11-80B9.4	0	0	0	0	0.722703	0	9.322	0	0	0	0	0	0	0	0	0	0	0	0	0	0	0	0	0	1.06018	0	0	0	0	0	0	0	0	0	0	0	0	0	0	0	0	0	0	0	0	0	0	0
ENSG00000226919.1	RP11-80B9.1	0	0	2.03965	0	0.282132	0	0	0	0	0	0	0	0	0	0	0	0	0	0	0	0	1.1606	1.96363	0	2.32237	4.01642	1.89305	1.77827	1.31038	0	3.06044	0	0	0	0	0	0	0	0.850733	0	0	0	0	0	0	0	0	0
ENSG00000225554.1	RP11-527D7.1	1.48599	0	1.16088	0	1.25497	32.5626	7.16289	1.02707	0	2.20254	0.634785	0	0	0	0	0	0	0	0	0	0	4.79296	1.94918	1.37862	2.33839	1.86454	7.4146	2.23034	0.91166	4.46947	6.27403	3.02514	0	0	2.79189	0	2.13268	0.596428	0	0.99597	0	0	1.35626	0	1.7513	0	0	1.63477
ENSG00000272865.1	RP11-561I11.4	0	1.58846	4.91966	1.49137	0.349738	0	0	0	0	0	0	0	0	0	0	0	0	0	0	1.15323	0	3.25951	0.717972	0	0	0.653521	0	0	0	0	0	0	0	0	4.99087	3.74536	14.8029	8.98361	13.365	1.08748	0	0	0	0	0	0	0	0
ENSG00000224525.2	RP11-561I11.3	3.0815	0	0.753321	1.91724	0.487937	19.5835	16.3189	0	2.92598	2.089	1.9183	0	0	0	0	0	0	0	0	0.652646	0	0	0.409694	0.538224	0.399697	0.742772	0	0	0.600858	0	0	0	0	0	1.43818	1.50267	3.37807	2.88592	4.4029	3.58638	0	0	1.51621	1.9547	1.02191	1.1793	1.85484	1.97819
ENSG00000234116.1	RP11-261C10.1	0	0	0	0	0	0	0	0	0	0	0	0	0	0	0	0	0	0	0	0	0	0	0	0.491453	0	0	0	0	0	0	0	0	0	0	0	0	0	0	0	0	0	0	0	0	0	0	0	0
ENSG00000231512.4	LINC01347	20.1164	5.54396	11.268	12.3674	0.884916	0	4.09778	2.3552	2.10534	2.79035	3.40063	5.96523	7.49966	7.42082	1.02043	8.33057	14.9783	0	0	5.18252	4.70383	16.0885	18.5637	14.934	10.5833	12.8795	11.2114	9.88212	10.3404	11.2433	7.88743	12.0859	0	0	6.78865	19.9362	8.62734	6.07007	16.1829	24.9069	15.0631	9.58431	15.2375	22.2443	16.1766	5.14426	5.47702	10.4538
ENSG00000227230.1	RP11-261C10.5	178.183	83.2018	116.017	128.056	9.237	81.7673	123.106	49.0862	86.8283	124.4	67.2507	82.0147	47.4019	39.1666	31.2171	31.5493	225.428	57.2466	30.0678	207.431	181.972	65.2375	102.959	89.2465	85.0982	104.737	126.147	52.4104	50.628	103.926	66.7683	174.533	0	47.6708	109.296	118.952	125.93	117.719	100.244	134.549	320.348	330.18	281.613	258.25	268.448	283.883	251.173	293.576
ENSG00000232085.1	RP11-261C10.4	105.411	76.686	85.8744	108.937	11.3706	36.0704	54.4425	11.1682	27.0755	24.9217	17.3357	22.647	8.36335	6.11038	0	0	156.474	0	0	318.517	286.822	131.561	109.59	120.547	95.1047	89.2487	142.217	49.9661	65.3664	129.987	46.6041	149.578	0	0	88.4909	105.545	109.48	189.396	123.249	163.675	201.515	385.236	197.163	223.755	216.907	257.642	162.389	304.236
ENSG00000236031.1	RP11-269F20.1	29.2663	11.9622	26.4383	19.5394	0.924329	4.62245	0	1.20049	14.7281	12.6195	6.3147	8.00851	1.07412	3.03711	2.7904	4.59866	19.7288	0	0	24.0559	23.5255	8.27495	8.18972	6.2066	14.1355	9.72549	7.88555	11.7314	8.96094	7.75105	15.4193	17.5323	0	0	6.32832	9.83848	10.4809	22.0149	12.4615	15.7575	24.8905	27.1987	22.8607	19.5668	33.0938	27.3422	16.3835	23.6843
ENSG00000232184.1	RP11-370K11.1	0	0	0	0	0.722953	0	0	0	0	0	0	0	1.37337	1.29352	1.20515	0	11.4582	0	0	0	0	0	0	1.81988	1.20468	1.06664	0	2.45978	0	4.21181	0	0	0	0	0	0	0	1.11875	0	0	0	0	0	0	0	0	0	0
ENSG00000228939.1	AKT3-IT1	1.92325	1.82981	1.49003	0	8.44628	7.25493	0	0	0	2.29239	1.45969	0	3.42524	6.96426	8.28634	10.6309	102.768	0	12.9606	0	1.52368	0	2.3651	0	2.15335	3.8874	1.40668	0	1.06389	0	3.69635	0	0	0	1.28761	0	2.17106	1.35348	0	2.00037	1.77604	0	6.80507	1.44126	2.24009	2.4932	0	0
ENSG00000226828.1	RP11-278H7.1	0	0	0.299478	0.348387	0.0542289	2.81267	3.64202	0	0	0.451404	0.284778	0	0.482989	0.343232	1.17683	0.813381	0	0	0	0	0	0.195181	0.149694	0.565065	0	0.348818	0.558889	0.262701	0.208547	0	1.43708	1.9082	0	0	0.372587	0	0.13968	0.126484	0.461552	0	0.348525	0	0	0	0	0	0	0
ENSG00000279774.1	RP11-278H7.5	0	0	0	0	0	2.14632	1.89977	0	0.182012	0	0	0	0.0863732	0.177482	0	0	0	0	3.86876	0	0	0	0.0795652	0	0	0.192456	0	0	0.217179	0	0.123665	0	0	0	0	0	0	0	0	0	0	0	0	0.14988	0	0	0	0
ENSG00000229960.1	RP11-278H7.4	0	0	0	0	0	0	0	0	0	0	0	0	1.11501	0	0	0	0	0	0	0	0	0	0	0	0	0	0	0	0	1.2949	0	0	0	0	0	0	0	0	0	0	0	0	0	1.45211	0	0	0	0
ENSG00000237759.1	RP11-278H7.3	0	0	0	0	0	6.6282	0	0	1.20741	1.67929	0	0	0	0	0	0	0	0	0	0	0	0	0	0.8023	0.540692	0.494672	0	0	0	0	0	0	0	0	0	0	0	0	0.646188	0	3.92172	0	1.24397	0	1.72794	0	0	1.57989
ENSG00000240963.1	RP11-518L10.5	165.138	147.328	194.838	251.531	3.88369	0	0	41.7283	43.1538	33.6952	25.5471	63.7709	9.10071	11.0622	4.56106	15.6606	15.3961	0	9.7451	49.0583	43.8788	79.6084	80.8398	70.8732	77.5398	83.6697	149.389	176.493	155.934	129.499	130.063	149.788	0	0	55.3918	49.5545	59.1527	70.7335	69.813	78.0255	50.4137	74.6842	50.1939	60.6849	81.0306	95.5275	86.6571	88.1433
ENSG00000188206.6	HNRNPU-AS1	1541.49	1026.25	937.953	954.502	91.0597	574.65	566.402	357.697	606.097	630.537	744.835	462.795	907.118	427.182	805.82	312.354	325.949	1138.48	1176.92	654.883	657.25	631.009	714.603	644.597	635.888	633.173	861.377	964.01	890.153	1068.04	763.383	1081.19	1835.44	1822.33	685.655	565.568	644.744	720.873	647.087	815.822	1554.85	1634.38	1731.43	1355.83	1466.32	1634.64	952.458	750.5
ENSG00000273175.1	RP11-11N7.4	0	1.69755	2.8148	6.04287	1.02705	0	7.66885	5.35914	19.1839	29.4697	8.10326	1.5266	6.58319	17.4826	13.6412	18.285	10.0382	0	31.3708	10.2771	7.52544	1.10979	1.58895	9.3601	2.12969	1.33615	1.28163	2.76371	5.32841	4.61238	1.24744	10.6173	0	0	4.30708	2.50369	3.64819	1.41379	0.845329	2.14026	25.286	37.155	11.469	25.7604	22.8637	7.65872	28.8375	13.8017
ENSG00000272195.1	RP11-156E8.1	6.62338	4.55493	6.52558	6.16986	1.35032	33.3501	20.4345	13.5597	17.8926	22.7059	9.49099	20.4007	36.6489	72.0894	25.4892	76.1622	32.4666	10.7748	12.2949	13.4172	11.3641	9.95565	7.03501	7.04977	9.22317	11.0555	4.83692	9.85872	8.07171	7.34473	10.1477	5.2695	13.7966	6.71458	7.73852	11.3576	11.7286	9.85182	8.21345	9.06979	6.86476	9.47409	5.20676	12.604	7.38294	8.57379	6.95831	4.84064
ENSG00000232192.1	RP11-62I21.1	0	0	0	0	0.127082	0	0	0.473351	0.745068	1.00097	0	0	0	0	0	0	31.2651	0	0	0	0.74559	0.5164	0.376815	1.93721	1.36365	0.600761	0	0	0.515539	0.545591	0	0	0	0	0	0	0.356269	0	0	0.972542	0	0	0	0	1.02174	0	0	0
ENSG00000238224.1	RP11-522M21.2	0	0	0	0	0	0	0	0	0	0	0	0	0	0	0	0	24.3076	0	0	0	6.21906	0	2.92897	3.84263	0	2.48163	0	0	0	0	0	0	0	0	0	0	8.81425	2.70314	3.23496	0	0	0	0	4.7601	0	9.27509	0	0
ENSG00000231612.1	RP11-522M21.3	0	5.85469	4.67475	2.83048	0.771034	0	0	1.2227	2.15789	0	1.08165	2.05328	1.14424	1.11351	1.9909	2.0542	16.3231	0	0	3.38186	0	1.52684	1.18233	1.51573	3.00283	0.880152	0	6.23415	3.17324	5.54532	3.75997	4.6885	57.0889	0	5.47158	5.45376	3.96346	4.6889	3.42056	2.86949	5.50103	5.36093	5.18216	0	3.54975	3.95394	0	3.09095
ENSG00000235096.2	RP11-83A16.1	0	1.27107	0	1.22884	1.87703	0	0	0	0	0	0	0	0.535913	0.50026	0.45617	0.950624	22.9478	0	0	0	0.994298	0	0.499159	0	0.437756	0	0.929269	0.893102	0	0	0	0	0	0	0.396803	0.501488	2.23107	0.824276	0	0.62264	0	0	0	0	0	0	0	0
ENSG00000226876.2	RP11-36N20.1	0	0	0	0	1.40121	0	0	0	0	0	0	0	0	0	0	1.24022	93.3999	0	0	0.997673	0	0.90412	0	0.861726	1.19783	1.05656	0	0	1.88997	0	0	0	0	0	0.544459	0	4.37177	2.84888	0.688238	0	0	0	0	0	0	2.33413	0	0
ENSG00000230184.1	SMYD3-IT1	0	3.20091	2.392	0	24.6185	0	0	0	0	0	0	0	0	5.13801	3.89408	5.12258	44.9393	0	0	2.16974	3.03042	6.38577	2.75717	3.74113	1.36079	1.30582	0	4.82457	1.91961	1.98319	2.21921	2.4339	0	0	2.34238	5.08393	4.25896	5.58538	0	2.0341	0	0	0	0	0	0	0	0
ENSG00000242042.1	RP11-690C23.2	0	0	0	0	0	0	0	0.381927	1.094	0	0.197397	0	0	0	0	0	0	0	0	0.366081	0	0	0	0.272213	0	0.207919	0	0	0	0	0	0	0	0	0	0.628624	0.253822	0	0	0	0	0	0	0	0	0	0	0.496926
ENSG00000225300.1	RP11-1086F11.1	1.3047	2.4248	0	1.66714	1.40481	0	0	0.389401	3.21969	1.75373	0.131301	0.645297	2.0058	4.19721	2.36679	1.8266	21.8634	0	0	0.773384	0	0.758135	1.52027	1.82838	0.624953	1.48071	0.218021	1.26347	0.358497	1.28132	1.0113	2.13949	0	4.50869	0.53354	0.970411	1.06577	1.63118	1.76957	3.0123	1.67661	1.77546	0.272801	1.65118	1.09126	0.427834	1.95556	0.991516
ENSG00000260698.1	RP11-439E19.9	2.27245	2.51728	1.90614	0.910695	0.333848	5.16454	2.21574	3.11495	7.79493	2.17522	1.07215	2.13138	11.1552	15.0078	7.81602	9.24959	0.423983	3.29152	1.28542	2.05977	0.669375	1.14162	0.965007	1.57062	0.907289	1.18913	1.59039	0.85598	1.46302	2.54837	2.18945	1.00756	0	0	0.874754	1.11348	0.9544	1.43459	1.17385	1.10909	1.63765	0.326237	0.627202	2.03353	2.11176	1.91908	0.746713	0.191866
ENSG00000235021.1	RP11-439E19.7	0	0	6.75046	2.06607	0.219922	0	6.98249	0	0	0	0	0	0	1.71874	0	0	0	0	0	3.57334	0	1.06716	2.49222	0	0.708177	1.29418	7.9084	0	0	1.30781	1.34765	4.93285	0	0	0.66017	0	0	0	0	0	14.4984	46.5947	30.6385	43.3412	10.3411	39.157	31.3933	6.94799
ENSG00000260855.1	RP11-439E19.10	87.7991	103.032	109.619	62.0543	23.7181	16.8054	13.8055	8.99205	2.71351	1.73074	2.74046	4.49868	0.834087	0.626877	2.32111	2.40638	27.8236	13.7877	16.4525	45.3684	35.9797	36.8733	33.7564	38.0218	41.8225	42.0115	29.4047	29.6865	24.9783	28.8279	31.6032	53.9461	0	8.50226	35.8321	45.8272	27.6442	32.4904	32.8344	31.7572	88.517	54.4677	85.3882	51.0017	30.069	58.9479	37.2282	37.2869
ENSG00000227953.5	LINC01341	38.6766	43.6853	56.6966	25.9534	36.8708	42.8033	58.4472	19.1648	6.68837	12.8417	7.13588	12.601	0.769961	2.22484	1.65424	3.62082	27.4528	75.3048	106.852	41.1377	29.0047	60.4561	46.8674	42.1724	53.7344	71.455	42.6918	20.0174	14.8484	24.0067	22.172	21.8978	15.4274	0	52.9349	61.8174	29.3977	22.1736	39.3954	20.7304	44.4227	34.7198	32.2801	29.4489	25.5479	16.101	29.1582	36.2382
ENSG00000221953.5	C1orf229	1.05761	0.430641	1.15987	0.122097	0.578181	25.6107	17.1475	3.2338	1.5545	2.86976	1.29517	3.30388	0.147158	0.143503	0	0.332945	0.658334	7.59707	8.55608	4.16715	4.5351	4.2583	2.74834	3.2866	4.57606	3.2938	2.32412	0.656751	1.3768	0.84833	0.935168	1.18364	0	0	4.17388	4.64131	5.6064	3.26755	3.92744	2.68552	4.36036	6.05857	3.44771	4.20292	2.07666	3.34638	4.12368	3.79449
ENSG00000259865.1	RP11-488L18.10	868.9	395.339	324.344	171.311	9.41023	32.53	16.2395	134.728	40.0301	56.757	91.7168	69.299	346.888	569.855	437.899	580.06	51.155	574.899	405.017	76.0488	60.4384	243.366	249.826	194.193	171.02	130.556	622.29	275.55	321.915	502.31	252.364	645.938	245.787	256.613	227.017	181.048	196.803	135.153	145.739	164.84	483.333	563.011	720.366	281.73	673.695	581.407	433.843	450.688
ENSG00000232347.1	RP11-488L18.8	19.2807	14.8746	5.66349	14.1638	7.29971	4.85985	7.96833	9.46672	14.5859	11.8278	6.18857	9.77894	33.4889	25.1918	38.9986	35.1246	22.0215	18.8314	4.87769	7.73852	8.84463	9.90827	11.8668	13.1088	11.5718	13.5275	5.13981	7.23395	9.35942	11.7438	10.5641	5.53883	35.0342	0	10.6005	11.8146	9.17549	10.8339	18.1389	11.0906	7.86677	10.6114	8.93901	9.37529	8.32683	4.75987	6.15019	11.5723
ENSG00000227135.1	GCSAML-AS1	3.7072	0.531369	7.38697	2.45199	1.46774	1.61732	0	5.1132	0.774609	1.54936	1.82816	0	0.409896	0.212176	2.17477	0	0	4.10831	9.69241	11.532	8.61526	19.3112	32.6041	12.3379	5.69837	27.1874	11.6939	2.86267	1.68326	6.37948	3.20315	11.3814	0	9.00622	1.27895	0.20122	1.9573	0.650225	1.37542	1.21343	0.479531	0.883979	9.11097	12.9855	7.74135	22.6072	18.5341	4.15077
ENSG00000236817.4	RP11-978I15.10	0	3.20104	0	6.1164	5.27516e-05	0	0	0	0	2.97296	0	0	0	0.737432	0	0	4.37173e-05	0	0	4.27086	6.00507	0	1.67868e-05	0	0.69605	0.000244456	4.91631	4.4847	0	2.07117	2.02095	5.27014	0	0	0	0.707785	4.74748	0.780317	0	1.14119e-06	3.35117	0	0	3.05173	0	8.91946e-09	3.16589	4.19604
ENSG00000235749.2	RP11-634B7.4	0	3.68998e-08	0.723336	4.61176e-07	1.34318	0	0	0	1.99617	3.2874e-06	1.74198	0	0	0.860578	0	0	5.07475	10.9494	0	0.421952	9.29018	0	1.5651	0	0.241267	0.966609	5.03924e-05	0.645902	0	1.27741e-07	0.610942	7.75969e-06	0	0	0.81407	0.994789	0.14025	1.69698	0.478849	1.33423	3.1191e-07	0	0	3.80781	1.03519	2.42821	1.01822	3.69844
ENSG00000239395.1	RP11-634B7.5	0	0	0	0	2.28496	0	0	0	0	0	0	0	0	0	0	0	17.2619	0	0	0	0	1.26259	0	0	0	0	0	0	0	0	0	0	0	0	0	0	1.73961	0	0	0	0	3.23573	0	0	0	0	0	0
ENSG00000229255.1	RP11-407H12.8	0	0	0	0	0	0	0	0	0	0	0	0	0	0	0	0.350033	0	0	0	0	0	0.563584	0.474695	0	0.369855	0	0	0	0	0	0	0	0	0	0	0	0	0	0	0	0	0	0	0	0	0	0	0
ENSG00000224521.1	RP11-438F14.3	0	0	0	0	0	0	0	0	0	0	0	0	0	0	0	0.395785	0	0	0	0	0	0	1.10601	0	1.25692	0.35104	0	0	0	0	0	0	0	0	0	0	0	0	0	0	0	0	0	0	0	0	0	0
ENSG00000229703.4	XX-CR54.1	0	0	0	0	0	0	0	0	0	0	0	0	0	0	0	0	0	0	0	0	0	0	0	0	0	0	0	0	0	0	0	0	0	0	0	0	0	0	0	0	0	0	0	0	0	0	0	0
ENSG00000227237.1	AL672294.1	0	0	0	0	0	0	0	0	0	1.87768	0	0	0.961997	1.88307	0.836671	1.87917	0	0	0	0	0	1.05106	0	0.884655	0.686386	0.666614	1.01657	0	0	0	0	0	0	0	0	0.918523	0.749861	0.758001	0	0	0	0	0	0	0	0	1.51387	0
ENSG00000277420.1	CH17-408M7.1	9.53989	6.62426	1.38329	4.94329	1.63206	5.39404	4.796	0.764039	1.07993	2.46185	1.26481	0.506604	0	0	0	0	15.8549	2.98081	6.90594	9.35653	4.63531	12.952	7.95114	9.25447	8.44265	8.26063	11.628	13.9178	9.88516	14.0389	8.99427	10.096	0	0	7.69822	8.34822	10.6574	10.1671	8.68536	10.7041	11.5292	5.81047	6.44916	6.02015	7.99541	12.4545	6.65443	1.76052
ENSG00000260370.1	RP11-631M21.1	25.5815	0	0	21.7045	0	0	0	0	0	0	0	0	0	0	0	0	0	0	0	0	17.7015	0	0	0	0	0	0	0	0	0	0	0	0	0	9.40129	7.86602	0	1.6464	9.87689	4.98437	0	41.897	0	0	0	0	0	0
ENSG00000233021.2	RP11-490E15.2	0	0	2.00725	0	2.15659	0	0	0.882866	16.9697	2.05381	1.61031	1.47923	0	0	0	0	53.9209	0	0	2.50356	0	2.31375	7.37764	2.30299	1.54059	0	3.46934	3.20514	2.50832	2.91334	4.27029	0	0	0	0	2.43665	3.00196	1.35813	1.67067	1.0523	11.5414	9.33448	4.49192	13.1841	0	6.98097	2.5549	5.18346
ENSG00000225140.1	RP11-809C18.3	0	0.280034	0	0.266119	0.875573	1.75532	0	3.13717	13.5463	20.6662	1.60242	7.06989	0	0	0	0	59.3672	2.48487	0	0	0	0.586263	0.247973	0.65027	0.519962	0.503061	0	0.61281	0.179933	0	0.801751	0.700684	0	4.53984	0.227015	0.357669	0.590671	0.987169	0.166118	0	0.418042	0	0.450446	0.741091	0.298945	0.343386	0.283718	0
ENSG00000231601.1	RP11-164C1.2	0	0	0	0	0	0	0	0	0	0	0	0	0	0	0	0	0	0	0	0	0	0	0	0	0	0	0	0	0	0	0	0	0	0	0	0	0	0	0	0	0	0	0	0	0	0	0	0
ENSG00000229869.1	RP11-363N22.2	6.93231	6.23214	7.51257	3.03777	0.26608	0	0	0	0	0	0	0	0	2.54024	0	1.18917	0	0	0	0	0	1.7187	0	0	2.27441	0	0	2.28743	0	3.914	0	0	0	0	2.0297	2.62818	1.14059	1.08976	1.2896	0	0	0	0	4.37905	3.45352	0	0	6.42877
ENSG00000205740.2	RP11-363N22.3	15.3127	17.3203	8.81236	11.4437	9.3762	13.0314	12.5566	4.87379	4.70551	3.96005	3.62763	4.46446	2.22652	2.76462	3.06689	1.9536	5.04072	12.6489	11.4186	10.0124	7.81286	12.0018	12.974	11.3068	13.2812	14.8736	3.53793	8.7606	5.43011	5.61106	7.19509	8.87371	16.8686	11.3629	10.8171	11.4224	11.2633	11.3226	13.1367	13.9877	13.4651	18.7929	12.0615	14.2668	12.5128	10.0436	7.13721	4.38685
ENSG00000232656.6	IDI2-AS1	5111	4187.62	2698.38	4758.78	278.311	209.907	141.405	227.008	348.365	393.497	170.24	263.785	98.4036	251.991	134.346	319.323	205.195	19.9617	0	63.7972	76.9705	80.3871	69.2709	60.183	94.1485	72.2655	101.668	127.31	138.058	95.717	129.171	111.712	294.432	269.606	105.815	117.75	90.4378	62.7616	91.826	63.2434	124.762	94.9639	115.786	118.91	134.996	102.196	105.379	130.738
ENSG00000229205.2	LINC00200	3.49199	7.88229	0.629936	9.96434	1.51394	0	0	2.75189	0	0	2.00159	0.23991	13.7405	0.375953	18.4701	0.252008	0	0	0	0.555529	0	0.13127	1.1546	0.113081	0.0843468	0.159948	0.707236	0	0.119559	0	0.270633	2.44801	2.62773	0	0.357965	0.110907	0.466736	0.0880487	0	1.1638	0.56508	0	0	0.141429	0	0.252352	0	0
ENSG00000233052.1	RP11-398B16.2	0	0	0	0	0	0	0	0	2.5241	0	0	2.58427	0	0	0	0	0	0	0	0	0	0	0	0	0	0	0	0	0	0	0	0	0	0	0	0	0	0	0	0	0	0	0	0	0	0	0	0
ENSG00000205696.4	ADARB2-AS1	0	0	0	0	0	0	0	0.55005	0	0	0	0	0	0	0	0	14.8549	0	0	0.559584	0	0	0	0	0	0	0	0	0	0	0	0.877236	0	0	0.606888	1.02152	2.50057	0.812278	0.572194	0	7.95144	3.33199	1.627	11.4806	1.40747	4.01422	4.67009	1.34108
ENSG00000234962.4	LINC00700	0	0	0.25046	0.304616	0.157735	0	0	0.169452	0	0	0	0	0	0	0.279404	0	0	5.92642	0	0.201705	0.268211	0.184582	0.135801	0.172352	0.12248	0	0.234653	0	0.191847	0.415194	0	0.237374	0	0	0	0.288084	0.128151	0.120535	0.144879	0.365987	0	0.553115	0.265234	0	0	0.416427	0	0
ENSG00000226694.2	RP11-69C17.2	0	0	0	2.81312	0	0	0	0	0	0	0	0	0	0	0	0	0	0	0	0	0	0	0	1.61409	1.08529	0	0	0	0	0	0	0	0	0	0	0	0	0	0	0	0	0	0	0	0	0	0	0
ENSG00000227912.1	RP11-69C17.3	0	0	0	0	0	0	0	0	0	0	0	0	0	0	0	0	0	0	0	0	0.240728	0	0.128601	0	0.230799	0	0	0	0.177883	0.193009	0.20283	0	0	0	0	0	0.116524	0	0	0.162007	0	0	0.261666	0	0.704206	0	0	0
ENSG00000231326.5	RP11-69C17.4	0	0	0	0	0	0	0	0	0	0	0	0	0	0	0	0	0	0	0	0	0	0	0	0	0	0	0	0	0	0	0	0	0	0	0	0	0	0	0	0	0	0	0	0	0	0	0	0
ENSG00000234556.1	LINC00701	0	0	0	0	0	0	0	0	0	0	0	0	0	0	0	0	0	0	0	0	0	0	0	0	0	0	0	0	0	0	0	0	0	0	0	0	0.453222	0	0	0	0	0	0	0	0	0	0	0
ENSG00000234170.4	RP11-446F3.2	0	0	0	0	0	0	0	0	0	0	0	0	0	0	0	0	0	0	0	0	2.20517	0.762828	0	0.767653	0.509042	0.433177	0	0	0	0	0	0	0	19.9439	1.42368	0.518182	0	0.928413	0	0	0	0	1.21712	0	1.98836	0	0	0
ENSG00000237500.1	RP11-526P5.1	0	0	0	0	0	0	0	0	0	0	0	0	0	0	0	0	0	0	0	0	0	0	0	0	0	0	3.23121	0	0	0	0	0	0	0	0	2.26045	0	0	2.10075	0	3.88477	0	0	0	0	0	0	0
ENSG00000235281.1	RP11-526P5.2	0	0	0	0	0	0	0	0	0	0	0	0	0	0	0	0	0	0	0	0	0	0	0	0.512226	0	0.324322	0	0	0	0	0	0	0	0	0	0	0	0	0	0	0	0	0	0	0	0	0	0
ENSG00000234182.1	RP11-118K6.2	0	0	0	0	0	0	0	0	0	0	0.414036	0	0	0	0	0.613553	0	0	0	0	0	0.719775	0.477426	0	0	0	0.820912	0	0.677248	0	0	0	0	0	0.420039	0	0	0	0	0	0	0	0	0	0	0	0	0
ENSG00000273001.1	RP11-118K6.3	0	0	4.09899	0	0	13.0237	10.9132	12.0147	75.6781	59.2697	27.7292	58.0172	5.91971	6.88765	5.87188	5.47854	36.4457	594.318	761.19	164.314	161.051	5.54977	5.95326	4.9348	9.07829	5.00288	10.3835	2.8295	3.74814	4.69307	7.63435	5.39331	0	0	1.38501	0.637612	0.552425	1.57797	0	0	4.18434	2.2245	5.43373	0.898907	2.89627	6.51307	2.61685	0
ENSG00000278419.1	RP11-298E9.7	6.78632	2.42429	53.0654	7.64168	0.293384	0.000110982	0.000168641	91.0526	248.502	159.427	116.362	242.404	18.7236	29.9563	17.6931	33.397	56.7366	32.4414	37.3719	2364.41	2050.25	76.9382	55.4648	65.071	65.2665	65.1672	149.062	75.0397	82.7122	72.9545	66.739	77.0123	0	0	23.3301	20.2357	24.7147	24.9607	18.1027	11.5592	73.1598	84.5068	64.8706	59.5223	79.7055	115.391	42.7848	53.0379
ENSG00000237399.6	PITRM1-AS1	265.471	201.87	187.413	245.028	7.99786	26.0235	24.1547	83.4152	157.733	85.599	129.924	134.551	45.2156	55.1989	40.2917	45.5922	90.0861	9.39851	11.6358	58.2191	58.6061	45.3806	48.2542	43.1107	44.7629	54.8202	58.3205	57.16	52.8741	52.185	56.5064	63.581	13.2762	21.7641	53.0682	55.0904	46.2876	49.7552	45.3093	65.22	87.1565	73.2785	80.9368	84.8457	79.188	77.2162	80.4833	67.6123
ENSG00000236968.1	RP11-298E9.5	0	0	0	0	0	0	0	0	0	0	0	0	0	0.581036	0	0.562765	0	0	0	0	0	0	0.49445	0.645029	0	0	0	0	0	0	0	0	0	0	0	0	0	0	0.563665	0	0	0	0	0	0	0	0	0
ENSG00000226762.1	RP11-298E9.6	3.2641	0	0	0	0	0	0	1.38019	0	0	1.10059	0	0	0	0	0	0	0	0	0	2.92354	1.9249	1.337	0	1.2716	0	2.40909	2.39963	5.8306	0	2.16123	0	0	0	1.13792	4.54155	1.31213	1.24863	2.91538	3.59594	0	0	2.69256	0	3.53879	0	0	0
ENSG00000227338.1	RP11-195B3.1	1.61539	0	2.55907	0	0	0	0	1.00104	0	0	0	1.58702	0	0	0	0	0	0	0	0	0	41.1522	28.5989	52.6807	31.6542	21.4376	4.75142	0	0	3.43983	0	1.18302	0	0	0.700653	2.06948	1.74999	1.72568	1.00977	1.24849	0	0	1.37463	0	1.82572	0	0	1.70832
ENSG00000233321.1	RP11-482E14.1	0	0	0	0.741975	0	0	0	0	0.846378	0	0	0	0	0	0	0	1.93484	0	0	0	0.705709	0.502127	0	0	0.970723	0	0	0	0	1.10009	0	0	0	0	0.291408	0	0.331695	0	0.379604	0	0	1.64245	7.09305	0.667752	1.06029	1.19372	1.78633	1.80815
ENSG00000236892.1	RP11-482E14.2	0	3.08167	0	2.30923	0.680299	0	0	0	0	0	0	0	0	0	0	0	0	0	0	0	2.17313	0	0	0	1.01459	0	0	0	0	0	0	0	0	0	0	0	0	0	0	0	0	0	0	0	0	0	0	0
ENSG00000229672.2	RP11-184A2.3	0	0.965383	0	1.76426	0	0	0	0	1.48283	0	0	0	0	7.12236	0	4.02325	0	0	0	0	0.854661	0	0	0	0.746798	0.71584	0.688624	0	0.568842	0	0	0	0	0	0.686427	0	0.408075	1.15409	0	1.13177	1.54099	0	0	0	2.06632	0	0	0
ENSG00000228353.1	RP11-184A2.2	0	0	0	3.16993	0	0	0	0	0	0	0	0	0	15.3504	0	5.82375	0	0	0	0	0	0	0	0	0	0	0	0	0	0	0	0	0	0	0	4.49988	0	0	0	0	0	0	0	0	0	0	0	0
ENSG00000230573.1	RP11-464C19.2	0	0	0	0	0	0	0	0.853122	0	0	0	3.94902	0	0	0	0	0	0	0	0	0	0	0	0	0	0	0	0	0	0	0	0	0	0	0	0	0	0	0	0	5.5893	2.76354	2.7235	1.12828	3.62112	8.2682	0	0
ENSG00000226005.3	RP11-464C19.3	0	0	0	0	0	0	0	0.709368	0	0	0	0	0	0	0.5511	0	0	20.9553	24.4711	18.5492	27.9916	0	1.01394	0.670963	0.494266	0	0	0.883016	0.712824	0	0	3.42725	0	0	1.32066	1.24356	0	0.509098	0	1.48456	12.5492	10.4512	12.0794	20.069	26.616	29.2723	9.63183	19.3761
ENSG00000227101.1	RP11-433J20.2	0	0	0	0	0	0	0	0	0	0	0	0	0	0	0	0	0	0	0	0	0	0	0	0	0	0	0	0	0	0	0	0	0	0	0	0	0	0	0	0	0	0	0	0	0	0	0	0
ENSG00000236990.1	RP11-433J20.1	0	0	0.221189	0.254503	0.151782	0	0	0.151798	0.234133	0	0.216213	0	0.816333	0.563641	0.488816	0.136927	1.944	2.21503	0	0.50754	0	0	0.115932	0	0.219166	0.195296	0	0	0.324605	0	0.544627	0.382434	0	0	0.379852	0	0.564529	0.729838	0.497894	0.457895	0.233672	0	0	0	0	0	0	0
ENSG00000233117.2	LINC00702	5.41467	4.87446	0.884052	3.04848	0.652371	0	0	32.0225	31.5715	55.3412	61.3401	41.671	0	0.239494	0	0	487.7	43.5301	31.4359	23.1615	21.2543	0.0573044	0.0863279	0	0.152133	0.101322	11.2968	3.28084	8.65369	2.45753	13.3454	3.29801	0	0	11.6193	5.48309	9.15846	9.28587	18.882	5.80971	80.7184	76.9892	71.098	105.033	65.7831	73.5634	40.093	96.2117
ENSG00000224382.1	LINC00703	0.358196	0	0	0	0.147374	26.8521	9.82413	0.495739	1.68514	1.11371	0.84341	1.8156	0	0.139837	0	0	0	0	2.25842	0	0.244122	0.605212	0.135075	0	0	0.345418	0.61969	0	0	0	0.720779	0	0	0	0.104734	0.261641	0	0.699308	0.131829	0	0.307612	0	0.914367	0	0	0.873828	0	1.14834
ENSG00000230096.1	RP11-34C15.2	0	0	0	0	0	0	0	0.598249	0	0	0	0	0	0	0	0	0	0	0	0	0	0	0	0	0	0	0.867047	0	0	0	0	0	0	0	0	0.549963	0	0.444759	0	0	0	0	0	0	0	0	0	0
ENSG00000231298.5	LINC00704	21.3156	22.5065	24.4746	38.0308	17.021	0	0	5.45856	1.01921	4.12329	0.573215	3.19675	0	0	0	0	0	4.02488	0	0	0	0	0	0	0	0.157243	0	0	0.726416	1.74765	1.63854	0.369399	14.8205	23.3718	0	0	0	0	0	0	1.1524	1.76681	2.21338	0.354118	0	0.647516	0	0
ENSG00000225269.2	LINC00705	5.58542	4.80478	1.85012	4.33332	3.24812	0	0	1.64724e-07	0.36237	0.47809	0.500794	1.01483	0	0	0	0	0.63525	3.34724	0	0	0	0	0	0	0	0	0	0	0.503115	0.310285	0.287501	0	0	5.6076	0	0	0	0	0	0	0	0	0	0	0	0	0	0
ENSG00000224251.5	RP11-499O7.7	0	6.41675	1.4568	13.6819	1.10866	0	9.40574	10.2068	8.44117	2.35841	13.2353	24.0458	6.66185	15.6817	3.88836	8.54214	45.5796	0	0	27.2405	24.6502	9.61856	5.06006	8.79348	17.6792	6.78365	1.31166	20.5535	4.73432	22.1168	4.01552	35.4879	0	225.499	6.36561	5.7342	16.1508	5.01465	22.4515	15.3347	11.8924	21.5841	13.9252	15.7351	2.0431	30.8134	10.3181	14.4784
ENSG00000231039.2	RP11-445P17.3	0	0	0	0	0	0	0	0	0	0	0	0	3.00078	2.93599	0.43815	2.38393	0	0	0	0	0	0	0	0	0	0	0	0	0.639649	2.12302	0	0	0	0	0	0	0	0	0	0	0	0	0	0	0	0	0	1.21918
ENSG00000224034.1	RP11-445P17.8	0	0	0	0	0	0	0	2.05556	1.12332	0	1.62704	0	28.4064	63.4805	9.52909	30.4939	2.94066	0	0	0	0	0	0	0	0	1.79809	0	2.03764	1.59408	0	1.84849	3.16843	0	0	0	0.58559	1.0363	0	0.58213	0	0	0	0	0	0	0	0	0
ENSG00000280450.1	XXyac-YR21CG7.1	0	0	0	0	0	0	0	0	0	0	0	0	0	0	0	0	0	0	0	0	0	0	0	0	0	0	0	0	0	0.76737	0.824363	0	0	0	0	0	0.520921	0	0	0	0	0	0	0	0	0	0	0
ENSG00000205488.7	CALML3-AS1	0	0.130965	0.107387	0	0.0118026	0	4.92511	0.43365	0.110401	1.35708	0.303444	0.903027	0.271091	0	0.0611784	0.682603	6.94387	8.9134	2.42313	13.9824	9.67776	1.59343	0.878169	0.212232	0.73043	1.43718	1.44344	0.569016	0.30708	4.32823	0.697119	0.752659	1.78751	1.81543	2.37719	1.39419	4.66381	4.42958	2.2026	1.64348	9.31636	7.32247	13.4412	11.4726	7.08397	10.1754	13.4898	18.8471
ENSG00000256462.1	RP11-116G8.5	0.67889	0	0	0.782511	0	0	0	0.665356	0	0	0	0	0	0	0	0	10.8863	5.84713	13.6219	1.24772	1.867	4.22411	0.981875	0	1.58779	0	2.30741	1.61522	1.45142	18.7822	0.543392	1.32687	0	0	6.50234	5.51919	11.6252	9.91742	7.92143	7.44789	2.33367	2.54845	1.71072	3.21021	0.756617	0	2.97978	3.81729
ENSG00000242147.1	RP13-463N16.6	0	0	0	0	0.130306	0	0	0	0	0	0.406308	0	0	0	0	0	0	20.9863	8.09854	1.37138	1.85703	0.660427	0	0.617287	0.433086	0.378282	3.27217	2.52703	1.94521	2.13276	3.73774	4.30971	0	0	0.380823	0	0	0.401875	0	0.597972	8.21236	24.7216	8.46561	4.39946	4.38703	4.83246	2.37987	29.1366
ENSG00000231483.1	RP11-336A10.5	0	0	0	0	0	0	0	0	0	2.82534	0.493482	0	0	0	0	0	0	0	0	0	0	0	1.06775	2.13752	0	0	2.85666	10.9116	5.25708	3.98564	12.073	9.53094	0	0	0	0	0	0	0	0	3.99046	0	4.83865	0.851069	0	0	1.1602	1.20036
ENSG00000228951.1	RP11-336A10.4	0	0	0	0.813061	0	0	0	0	0	1.22381	1.08574	0	0	0	0	0	0	0	0	0	0	0.587079	2.65608	1.00016	2.32923	2.2466	4.32065	4.49963	8.14043	3.26913	1.23544	3.00185	0	0	0	0	0	0	0	0	0	0	0	0	0	1.08	0	0.907896
ENSG00000226647.2	RP11-336A10.2	54.6109	52.4741	68.1206	57.329	12.422	12.8117	0	38.6134	35.1924	13.0906	16.1434	24.8916	10.7162	22.8281	33.1641	20.5504	76.2471	0	19.0348	34.0229	30.0695	25.321	28.5395	34.1935	21.5342	26.9785	8.64471	28.6002	33.2709	31.2779	36.0079	45.9954	0	26.5057	19.4599	18.4151	26.0571	29.6345	32.8403	30.204	63.9465	54.7139	53.1476	52.9817	82.0188	53.1937	47.2325	66.6952
ENSG00000272764.1	RP11-318E3.9	47.7829	39.7578	65.3955	42.1617	6.23416	101.921	0	39.9249	16.7361	23.8524	10.4942	30.6065	21.2929	23.9509	28.957	20.4135	0	46.5215	0	29.4051	23.369	24.6099	25.1081	32.9436	31.2853	33.8616	54.1276	14.7397	31.7708	15.999	13.6234	32.49	94.7944	0	42.4191	26.2208	20.2789	18.7295	25.2184	19.666	43.6653	0	72.1941	49.1943	69.3063	9.11237	41.9753	76.2343
ENSG00000232807.2	RP11-536K7.3	162.268	106.061	113.157	103.286	7.21384	33.4051	57.0978	67.4516	48.6463	56.8988	81.3676	58.0854	53.4802	67.9582	41.6992	55.5662	71.8838	460.71	471.977	121.978	86.7084	33.9966	42.7573	39.7282	40.437	33.014	80.7631	54.491	50.795	55.6739	51.962	46.2224	281.735	253.334	69.8529	64.3528	53.978	42.1125	48.1598	42.6989	52.226	41.5406	44.6521	52.378	46.5261	54.0146	42.0202	47.5307
ENSG00000229664.1	RP11-536K7.5	10.906	5.474	16.9309	11.2939	2.58167	0	0	0.857635	0	0	0.54597	0	1.69757	8.45263	0.754428	0.853197	0	0	0	0	0	0	0	0	0	0	0	1.0899	0	0.917035	1.00952	0	0	0	0	0.823786	0.685398	0	0	0	0	0	0	0	1.67955	0	0	0
ENSG00000213994.3	RP11-414H17.5	1.64817	1.72554	1.31816	1.62427	2.26494	0	0	4.18068	6.99986	8.10033	1.34818	4.5885	2.3235	1.06602	2.02669	1.10341	4.29451	0	10.0812	0	3.77662	1.22429	1.5012	0	0.810789	0.787875	0	1.2913	1.09973	2.16334	0	1.15277	0	0	1.38539	0	1.79974	1.80275	1.04878	0	5.18301	0	4.1002	3.3007	0	0	1.67297	8.55866
ENSG00000215244.2	RP11-563J2.2	1.87836	1.81717	1.62336	3.22057	0.963696	2.52384	2.9066	1.28233	7.6466	4.76241	7.10382	6.71462	7.58754	13.4337	5.22387	8.04171	4.63045	1.62741	7.56355	2.19345	1.10022	3.73866	1.37635	2.6775	2.35317	2.25695	2.86997	2.44501	2.11394	3.1489	2.17765	3.94669	0	0	0.950613	1.66109	3.01478	2.29938	3.01773	4.4413	0.777052	1.93205	1.66596	1.81072	2.27923	1.38252	1.43311	1.28024
ENSG00000212743.2	RP11-563J2.3	6.47746	1.86141	1.26788	0.670506	1.68967	0.979899	3.49047	1.29607	11.9174	6.50125	12.151	10.8346	8.72178	17.3424	5.17358	10.3891	9.97101	2.84739	2.34761	0.929608	0.736362	3.29882	2.05194	3.23768	2.42421	2.18738	10.242	2.72734	1.85833	4.13435	2.30853	8.78979	0	0	2.50464	3.11643	3.56921	3.27071	5.55292	5.84103	0.366201	2.1183	1.00256	3.30003	5.10731	3.18244	0.384048	1.56087
ENSG00000237943.5	PRKCQ-AS1	25.175	22.8142	42.6294	32.6264	10.8492	51.0796	83.8968	32.8295	22.4702	13.9426	46.1136	22.3008	3056.74	2410.57	2192.74	1377.31	35.6694	34.6536	24.571	31.5126	48.0595	176.616	169.109	119.913	167.328	161.275	123.968	154.743	160.966	181.583	150.534	139.491	447.049	336.68	112.443	113.361	91.6512	113.97	91.3177	99.1316	128.044	194.553	257.42	141.292	142.262	160.116	132.119	169.171
ENSG00000225948.2	RP11-554I8.1	0	0	0	0	0	0	0	1.07308	0	0	0	0	257.291	235.609	139.573	113.808	0	0	0	0	0	5.61973	3.4	7.05837	8.44227	6.35944	4.25035	2.00076	4.81675	1.82074	1.86785	11.3779	0	0	0.876737	5.17759	0.953983	0	5.33083	4.04854	13.7936	10.0999	20.026	2.22214	6.86757	0	2.93592	12.1709
ENSG00000223784.1	RP11-554I8.2	0	1.15299	0	0	0	0	0	2.4547	1.88543	0	0.234954	0.643068	0	2.98248	0	0.377156	0	0	0	0.814123	0	3.02991	0.722823	4.79817	2.21602	0.965473	0.790553	0.415019	0	0	0.389357	3.38201	0	9.14943	3.47834	1.66583	1.3633	2.66742	1.56992	1.51266	119.22	113.203	54.5164	99.6611	112.48	95.9813	125.149	83.9799
ENSG00000281186.1	LINC00706	0	4.91924	0	1.14654	0.11722	0	0	1.29197	2.23783	0	0.488475	0	0	0	0	0	0	0	0	0	0	0.733473	0	0	0	0	0	0	0	0	0	0	0	0	0	0.544948	0	0.44562	0	0	0	0	0	1.04248	0	0	0	1.45972
ENSG00000238266.1	LINC00707	0	0.26588	0	0.256866	0.0721303	0	0	13.4796	4.47192	1.80016	10.5553	4.47448	0.852044	0	2.74192	3.72321	0.28034	2.1569	0	0	0	0.271743	0.212258	0.400596	0.362816	0.940756	0.190386	0.368113	0.144917	0.327667	0.16701	0.606286	0	0	0	0	0.0908962	0.0837713	0	0	2.25147	0.92458	0.667519	0.971998	2.16054	0.347471	0.258654	4.03171
ENSG00000234248.1	RP11-799O21.2	0	0	0	0	0	0	0	0	0	0	3.28399	0	0	0	0	0	0	0	0	0	0	0	0	0	0	0	3.54882	0	0	0	0	0	0	0	0	0	0	0	0	0	0	0	0	3.75844	0	0	0	0
ENSG00000223581.1	RP11-393K12.2	0	0	0	0	0	0	0	0	1.72065	0	0	0	0	0	0	0	0	0	0	0	0	0	0	0	0	0	0	0	0	0	0	0	0	0	0	0	0	0	0	0	0	0	0	0	0	0	0	0
ENSG00000278982.1	RP5-1031D4.3	1.10656	0.298186	0.694321	0.474009	0.522625	0	11.4188	3.7601	3.14935	2.6418	2.12101	0.887941	0	0.166539	0.652471	0.755012	6.44753	0	4.27496	0.823938	0.642664	0.529091	0.554594	1.23519	0.850937	1.02794	2.07245	1.22462	0.953413	0.751878	0.235485	0.991602	0	2.3397	1.04893	0.874091	1.17321	0.327418	0.881486	0.43113	1.14895	0	0.360312	1.5723	0.465046	0.362844	1.28792	0.802285
ENSG00000232591.1	RP5-1031D4.2	0	0	3.83156	2.61052	1.23363	0	0	0	0	0	0.542319	0	0	0	0	0	0	0	0	0.89652	1.23995	0	0	1.65788	0	0	1.08843	1.07873	3.4771	2.74687	1.93494	4.32708	0	0	0.991069	0.715352	0.60389	1.13475	0	0.806016	1.26499	0	0	0	0	1.91131	0	1.47139
ENSG00000230121.1	RP11-385N23.1	0	0	0	0	0	0	0	0	0	0	0	0	0	0	0	0	0	0	0	0	0	0	0	0.462273	0	0.319622	0	0	0.976759	0	0.551252	0	0	0	0.601241	0	0	0	0	0	0.59863	0	0	0	0	0	0	0
ENSG00000197308.7	GATA3-AS1	0.507671	3.61135e-21	7.66123	2.047e-18	2.33641	0	0	7.23169	0	0	0.227922	0	3.68403	4.28316	1.17221	1.73503	1.02331	0	3.18474	0	0.738713	39.1066	28.5504	30.16	39.0284	16.5514	0	0	0	1.35891	0	1.91668e-17	0	0	0.256721	0.46419	9.4049e-49	0.48867	0.110652	0	0.24236	0	0	0.103047	0	0	1.77799	0
ENSG00000232638.1	RP11-379F12.4	0	6.05982e-24	7.69887	0	3.16475e-05	0	0	2.46027	0	0	0	0	0	1.40431e-31	8.15052e-08	2.53788e-70	0	0	0	0	0	25.1555	26.9247	23.1687	23.3948	8.25112	0	0	0	1.01157	0	1.10046	0	0	3.7283e-21	0	0	1.83712	0	0	0	0	0	0	0	0	4.68829e-05	0
ENSG00000243350.1	RP11-379F12.3	0.12564	1.5474	4.79326	1.20849	0.421106	0	0	3.80335	0	0	0.33241	0	1.46467	6.24887	3.05671	6.01451	0	0	0	0	0	13.9301	16.4375	16.1282	12.5518	19.9056	0	0	0	1.7459e-29	0	3.06719e-06	0	0	0.000977877	0	0.569005	5.72636e-05	0	0	0	0	0	0	0	0	1.62318	0
ENSG00000232170.4	LINC00708	0	3.64532	0.753654	0	5.994	0	0	0	0	0	0	0	0	0	0	0	0	29.6474	0	0	0	0	0	0	0	0	0	0	0	0	0	0	0	0	0	0	0	0	0	0	0	0	0	0	0	0	0	0
ENSG00000226861.1	RP5-1119O21.2	1.80161	0	2.71246	0	1.45311	0	0	0	0	0	0	0	0	0	0	0	0	8.52529	0	0	0	0	0	0	0.336931	0	0	0	0	0	0	0	0	0	0	0	0	0	0	0	0	0	0	0	0	0	0	0
ENSG00000226990.1	RP11-543F8.2	0	0	1.81884	0	0	0	0	0	0	0	0	0	0	0	0	0	0	0	0	1.49327	2.05737	0	0	0	0	0	0	0	1.44505	0	1.60623	0	0	0	0	0	0	0	0	2.61454	0	0	0	0	0	0	0	0
ENSG00000234752.1	RP11-428L9.1	0	0	0	0	0	0	0	0	0	0	0	0	0	0	0	0	0	0	0	0	0	0	0	0	0	0	0	0	0	0	0	0	0	0	0	0	0	0	0	0	0	0	0	0	0	0	0	0
ENSG00000223808.1	RP11-428L9.2	0	0	0	0	0	0	0	0	0	0	0	0	1.25295	0	0.552795	0.60623	0	0	0	0	0	0.834323	1.31128	0	0	0	0	0	0	0	0	0	0	0	0	0	0	0	0	0	0	0	0	0	0	0	6.66724	0
ENSG00000230014.1	LINC00709	0	0	0	0	0.42171	0	0	0	0	0	0	0	0	0	0	0	0	0	0	0	0	0	0	0	0.797913	0.725344	0	0	0	0	0	1.80736	0	0	0	0	0	0	0	0	0	0	0	0	0	0	0	0
ENSG00000228636.1	RP5-1051H14.2	0	2.6881	0	0	0	0	0	0	0	0	0	0	0	0	0	0	0	0	18.9529	0	0	0	0	0	0	1.16391	0	0	0	0	1.99083	1.80477	0	0	0	0	0	0	0	0	0	0	0	0	0	0	0	2.76841
ENSG00000224788.1	RP5-933E2.1	0	0	0	0	0	0	0	0	0	0	0	0	0	0	0	0	0	0	0	0	0	0	0	0	0	0	0	0	0	0	0	0	0	0	0	0	0	0	0	0	0	0	0	0	0	0	0	0
ENSG00000234306.1	RP11-271F18.1	0	0	0	0	0	0	0	0	0	0	1.72086	0	0	0	0	0	0	0	0	0	0	0	0	0	0	0	0	0	2.86268	0	3.35029	0	0	0	0	0	1.93454	0	2.16919	0	0	0	0	0	0	0	0	0
ENSG00000279575.1	RP11-271F18.3	0	0	0	0	0	0	0	0	0	0	0	0	0	0	0	0	0.846902	9.35727	0	0.570516	0	2.5334	2.21337	1.07565	1.01031	2.29556	0	0	0	0	0	0	0	0	0	0	0	0	0.364781	0	0	0	0	0	0	0	0	0
ENSG00000270111.1	RP11-271F18.4	0	0	0	0	0	30.8948	12.9826	0	0	0	0	0	0	0	0	0	0	0	0	0	0	0	0.740982	1.93982	0	0	0	0	0	0	0	0	0	0	0	0	0	0	0	0	0	0	0	0	0	0	0	0
ENSG00000225383.5	SFTA1P	0	0	0	0	0	8.06552	0	5.03779	3.17281	11.5903	13.2946	12.8399	0	1.315	0	0	0	0	0	3.49975	8.06948	0	0	0	0	0	3.95735	20.9155	28.9817	17.078	30.4346	3.38202	0	0	8.64559	1.62563	1.75016	1.6935	3.54929	1.08946	9.74116	16.8707	10.5312	46.7351	7.01569	59.1059	27.191	31.7449
ENSG00000229240.6	LINC00710	0	0	0	0	1.71154	0	0	0	0	0	0	0	0	0.5462	0	0	101.029	0	7.94231	0	3.41707	0	0	0	0.705623	0.419996	0	0.406173	1.36201	0	0	7.09225	0	0	4.86169	3.46035	7.41136	7.35348	4.62806	6.75877	7.88275	19.4625	5.10268	24.7639	7.87679	10.9462	6.42974	12.5727
[truncated: 14,570 more rows]
[truncated: 63 more columns]

## Sheet: Cartilage-selective LncRNA
Ensembl_id	Name	Adrenal gland	Adrenal gland	Adrenal gland	Adrenal gland	Adrenal gland	Brain	Brain	Cartilage	Cartilage	Cartilage	Cartilage	Cartilage	CD4 primary cells	CD4 primary cells	CD8 primary cells	CD8 primary cells	Heart	Heart	Heart	Heart	Heart	Kidney	Kidney	Kidney	Kidney	Kidney	Large intestine	Large intestine	Large intestine	Large intestine	Large intestine	Large intestine	Liver	Liver	Lung	Lung	Lung	Lung	Lung	Lung	Muscle	Muscle	Muscle	Muscle	Muscle	Muscle	Muscle	Muscle
[truncated: 34 more rows]
[truncated: 63 more columns]

[truncated: 3 more sheets: GREAT_LncRNA_gene_association, LINC00673_UGET_correlation, SOX9_UGET_correlation]
